# Supplementary material for: TreC: A Critical Mediator of lysoPC‐Induced Hypervirulence in Streptococcus suis
Source: Transbound Emerg Dis. 2026 Apr 18;2026:8378013. doi: 10.1155/tbed/8378013 (PMC13091233; doi:10.1155/tbed/8378013)
Supplement: Supplementary file 1 — Supporting Information 1 Table S1: Gene mutagenesis primer list. [file TBED-2026-8378013-s015.xlsx]

## Sheet: Sheet1
Primer name	Sequence	Size	Restriction site
lacD-L-F	cgccaagcttGAATTTCTTGAAAAGTGGGATCGTGG	986bp	HindIII
lacD-L-R	ATTTTTTCAACCATATTATACCTCTTCAACTTCGAT
lacD-R-F	TATAATATGGTTGAAAAAATAACCATTTTCTTAAAAGAAAGGG	986bp
lacD-R-R	cgccgtcgacCCTTTCACTATCATTTACTGGCTCATC		SalI
treC-L-F	cgccaagcttGGCGACCATGGTAAGGGAT	659bp	HindIII
treC-L-R	GAGCAAAATGACGATAAAACATCCGAAAATAAC
treC-R-F	GTTTTATCGTCATTTTGCTCTCTCTTTCTTGAT	667bp
treC-R-R	cgccgtcgacGGTTGTTGCGATTGTTGTCCC		SalI
treC-F	tctgagaagctcaaaaaacgGGCGAAGCTATTCTGACAGTTACA
treC-R	taattgcgttgcgctcactgATTGACATGTAGAGTGTTATTTTCGGA
lacD-F	tctgagaagctcaaaaaacgGAGGTATAATATGGTAGTAACAGCAGA
lacD-R	taattgcgttgcgctcactgCAATTATTTTTCTAGCCAAGAAGTTG
