# Supplementary material for: TreC: A Critical Mediator of lysoPC‐Induced Hypervirulence in Streptococcus suis
Source: Transbound Emerg Dis. 2026 Apr 18;2026:8378013. doi: 10.1155/tbed/8378013 (PMC13091233; doi:10.1155/tbed/8378013)
Supplement: Supplementary file 2 — Supporting Information 2 Table S2: Hierarchical clustering of differentially expressed genes. [file TBED-2026-8378013-s001.xlsx]

## Sheet: Sheet1
geneID	P1_7_1	P1_7_2	P1_7_3	uM10_1	uM10_2	uM10_3
gene-SSU_RS05360	0.411547	0.552824	1.26322	-1.31307	0.170027	-1.08455
gene-SSU_RS05365	0.383608	0.446114	1.26861	-1.39317	0.301223	-1.00639
gene-SSU_RS06565	0.32961	0.516547	1.2478	-1.73269	-0.185813	-0.175453
gene-SSU_RS08050	0.518546	0.510021	1.45294	-1.2736	-0.539326	-0.668581
gene-SSU_RS09790	0.440036	0.475958	1.48782	-1.33065	-0.437173	-0.635985
gene-SSU_RS04820	0.0247963	0.822716	1.50127	-0.773323	-1.12659	-0.448869
gene-SSU_RS00695	0.242083	0.90312	1.37733	-1.08238	-0.820447	-0.619707
gene-SSU_RS03215	0.414082	0.720431	1.44423	-0.920101	-0.857587	-0.801052
gene-SSU_RS03295	0.470147	0.65885	1.44753	-1.01503	-0.773945	-0.787557
gene-SSU_RS05545	0.117547	0.51906	1.6982	-0.879988	-0.716114	-0.738704
gene-SSU_RS08045	0.307436	0.538856	1.60821	-0.9152	-0.826477	-0.712825
gene-SSU_RS05540	0.0739443	0.72745	1.59474	-0.73738	-0.792702	-0.866052
gene-SSU_RS07040	0.209398	0.708482	1.54561	-0.95039	-0.663504	-0.849596
gene-SSU_RS08915	0.0407454	0.849219	1.51316	-1.00519	-0.69715	-0.700786
gene-SSU_RS02115	-0.0696488	1.55521	0.85762	-0.81084	-0.69733	-0.835008
gene-SSU_RS05035	0.365253	1.00437	1.23732	-0.688919	-1.0392	-0.878823
gene-SSU_RS04105	0.187908	1.00655	1.34048	-0.848874	-0.763318	-0.922736
gene-SSU_RS08445	0.29096	1.04356	1.25186	-0.758452	-0.832592	-0.99534
gene-SSU_RS07150	0.647028	1.07375	0.969483	-0.715885	-0.871141	-1.10324
gene-SSU_RS01135	0.511052	0.892346	1.20408	-0.876081	-0.529279	-1.20212
gene-SSU_RS05010	0.297029	1.25123	1.02068	-0.928388	-0.60028	-1.04027
gene-SSU_RS04630	0.427766	1.10994	1.0978	-1.05827	-0.698908	-0.878329
gene-SSU_RS06650	0.465811	1.03597	1.15787	-0.852011	-0.835285	-0.972361
gene-SSU_RS01270	0.105671	0.867085	1.37873	-0.998037	-0.216219	-1.13723
gene-SSU_RS01925	0.112451	0.979134	1.33352	-1.03732	-0.368798	-1.01899
gene-SSU_RS01920	-0.197965	1.15051	1.35139	-0.875836	-0.604335	-0.823761
gene-SSU_RS08480	0.131669	1.11977	1.25158	-0.927127	-0.613205	-0.962682
gene-SSU_RS03745	0.0982407	0.987832	1.38657	-0.938811	-0.635988	-0.897842
gene-SSU_RS08705	0.00838368	0.944699	1.44766	-0.884181	-0.558282	-0.958279
gene-SSU_RS04505	1.00492	1.13629	0.468885	-0.943592	-0.516896	-1.1496
gene-SSU_RS10525	0.765234	1.12831	0.701142	-0.856083	-0.419044	-1.31956
gene-SSU_RS00975	0.600343	1.45053	0.456577	-1.1615	-0.482954	-0.862999
gene-SSU_RS05085	0.594473	1.4856	0.459335	-1.05929	-0.665449	-0.814665
gene-SSU_RS02315	0.666181	1.23161	0.762156	-1.10137	-0.655055	-0.903525
gene-SSU_RS06355	0.595751	1.20466	0.858216	-1.10442	-0.654988	-0.899215
gene-SSU_RS05080	0.536115	1.41607	0.644268	-1.02029	-0.720519	-0.855638
gene-SSU_RS00660	0.594886	1.29248	0.760193	-0.985527	-0.680591	-0.981445
gene-SSU_RS04135	0.57298	1.32011	0.730732	-0.882021	-0.647117	-1.09468
gene-SSU_RS00300	0.279019	1.37511	0.701425	-0.604304	-0.309671	-1.44158
gene-SSU_RS01630	0.511301	1.40947	0.282476	-1.01313	0.0896161	-1.27973
gene-SSU_RS01620	0.452593	1.43798	0.464513	-1.14082	-0.120874	-1.09339
gene-SSU_RS02080	0.452787	1.38	0.573541	-1.21503	-0.162221	-1.02908
gene-SSU_RS02085	0.647509	1.3693	0.379629	-1.12614	-0.141877	-1.12842
gene-SSU_RS02100	0.786733	1.17533	0.507415	-1.0836	-0.141739	-1.24415
gene-SSU_RS01625	0.507515	1.49402	0.213277	-1.36283	-0.0762725	-0.775706
gene-SSU_RS06720	0.572824	1.45294	0.327783	-1.34534	-0.244103	-0.764107
gene-SSU_RS00785	0.436747	1.40799	0.644401	-1.29373	-0.489739	-0.705667
gene-SSU_RS03500	0.428752	1.43527	0.612983	-1.29842	-0.591792	-0.586787
gene-SSU_RS03140	0.604426	1.44727	0.41035	-1.29669	-0.507693	-0.657668
gene-SSU_RS09110	0.575206	1.35602	0.506877	-1.4344	-0.423692	-0.580013
gene-SSU_RS06145	0.354465	1.16836	0.958968	-1.19594	-0.235084	-1.05078
gene-SSU_RS06490	0.353669	1.14838	0.968663	-1.10103	-0.201343	-1.16834
gene-SSU_RS07140	0.437689	1.02152	1.12497	-1.14471	-0.443165	-0.996305
gene-SSU_RS01345	0.378913	1.11103	1.0917	-0.969679	-0.497178	-1.11479
gene-SSU_RS04510	0.521349	1.11107	0.975683	-1.00055	-0.451234	-1.15631
gene-SSU_RS06930	0.417705	0.951368	1.00171	-1.48467	-0.0429641	-0.843152
gene-SSU_RS03135	0.426524	0.904977	1.05736	-1.14273	0.00892551	-1.25506
gene-SSU_RS01275	0.446675	0.936126	1.13059	-1.20761	-0.243595	-1.06219
gene-SSU_RS04515	0.525495	0.994646	1.02642	-1.11723	-0.261178	-1.16815
gene-SSU_RS07145	0.630937	0.902505	1.02787	-1.20746	-0.254743	-1.0991
gene-SSU_RS01770	0.994243	0.808751	0.713748	-1.49101	-0.290607	-0.73513
gene-SSU_RS00770	0.93797	0.782358	0.880855	-1.39917	-0.439565	-0.762449
gene-SSU_RS05055	1.03706	0.792713	0.769608	-1.38456	-0.451039	-0.763789
gene-SSU_RS01140	0.820586	0.845259	0.884968	-1.27975	-0.19767	-1.0734
gene-SSU_RS05355	1.12369	0.772709	0.559186	-1.34612	-0.107477	-1.00199
gene-SSU_RS10170	1.08533	0.782033	0.679364	-1.24322	-0.231177	-1.07233
gene-SSU_RS07135	0.678112	0.90877	1.05383	-1.293	-0.564891	-0.782819
gene-SSU_RS04125	0.807469	0.920157	0.959503	-1.18625	-0.596893	-0.90399
gene-SSU_RS10530	0.779553	1.04247	0.866955	-1.11348	-0.596682	-0.978815
gene-SSU_RS04705	0.689059	1.12642	0.672758	-1.4975	-0.307628	-0.683109
gene-SSU_RS05935	0.726109	1.00697	0.848343	-1.40776	-0.401675	-0.771986
gene-SSU_RS00670	0.604253	1.22577	0.7091	-1.40254	-0.477465	-0.659121
gene-SSU_RS02540	0.708789	1.19428	0.696963	-1.30709	-0.502913	-0.790033
gene-SSU_RS03270	0.529107	1.23838	0.812974	-1.25556	-0.47348	-0.851427
gene-SSU_RS05255	0.591971	1.17702	0.751991	-1.37447	-0.297329	-0.849191
gene-SSU_RS03090	0.771667	0.97719	0.848658	-0.488618	-1.41978	-0.689112
gene-SSU_RS04475	0.732024	1.33039	0.49907	-0.465435	-1.17408	-0.921976
gene-SSU_RS04225	0.178682	1.1981	1.14332	-0.60399	-1.06958	-0.846539
gene-SSU_RS06990	0.211368	1.16421	1.11393	-0.427716	-1.19008	-0.87171
gene-SSU_RS01660	0.447745	1.21933	0.925683	-0.901658	-1.17188	-0.519215
gene-SSU_RS06080	0.467505	0.941141	1.18147	-0.769361	-1.26416	-0.556603
gene-SSU_RS01405	1.18502	0.891085	0.532903	-0.797202	-1.25294	-0.558859
gene-SSU_RS00900	1.20691	0.764673	0.68649	-1.07075	-0.994986	-0.592336
gene-SSU_RS00810	1.0828	0.895658	0.700855	-1.04653	-1.04653	-0.586256
gene-SSU_RS01410	1.08164	0.94433	0.635706	-1.09964	-1.01012	-0.551919
gene-SSU_RS03105	1.18069	0.694637	0.817199	-0.968274	-0.987726	-0.736528
gene-SSU_RS07455	1.10243	0.944973	0.661418	-0.95667	-0.92057	-0.831583
gene-SSU_RS05025	1.34319	0.55934	0.721114	-0.962166	-0.661986	-0.999492
gene-SSU_RS05315	1.42815	0.529538	0.613024	-0.597062	-0.981055	-0.992591
gene-SSU_RS08105	0.858253	0.53795	1.22855	-0.57106	-1.14882	-0.904868
gene-SSU_RS02500	0.893707	0.515437	1.2371	-0.835575	-1.0894	-0.72127
gene-SSU_RS08110	1.00955	0.456133	1.18117	-0.849355	-1.04139	-0.756102
gene-SSU_RS03910	0.681862	0.608478	1.34329	-1.00275	-0.703651	-0.927235
gene-SSU_RS08875	0.591547	0.847539	1.22682	-0.994741	-0.692811	-0.978352
gene-SSU_RS08880	0.506829	0.766523	1.34502	-1.0383	-0.689757	-0.890313
gene-SSU_RS02510	0.748906	0.536496	1.33862	-0.835852	-1.07015	-0.718021
gene-SSU_RS08095	0.630523	0.643474	1.36035	-0.804515	-1.00559	-0.824245
gene-SSU_RS08055	0.601188	0.641021	1.37342	-1.03109	-0.899185	-0.685352
gene-SSU_RS08065	0.696276	0.725132	1.25277	-0.999773	-0.933648	-0.740754
gene-SSU_RS08090	0.749375	0.682189	1.24838	-0.97826	-0.920701	-0.78098
gene-SSU_RS07200	0.631149	0.731717	1.28727	-0.672332	-0.963388	-1.01441
gene-SSU_RS08150	0.839504	0.823006	1.06421	-0.925182	-0.95825	-0.843291
gene-SSU_RS08080	0.805957	0.712696	1.1825	-0.959356	-0.929554	-0.812248
gene-SSU_RS08085	0.814221	0.717279	1.17318	-0.904446	-0.962408	-0.837826
gene-SSU_RS08100	1.10531	0.328457	1.07878	-1.3514	-0.636456	-0.524692
gene-SSU_RS03095	1.21472	0.342517	1.00037	-1.15849	-0.49274	-0.906377
gene-SSU_RS03110	1.12144	0.496586	0.967903	-1.2514	-0.440916	-0.893603
gene-SSU_RS08885	1.02562	0.725357	0.96171	-1.01585	-0.735543	-0.961298
gene-SSU_RS07295	0.846613	0.861343	1.00993	-0.956215	-0.714591	-1.04708
gene-SSU_RS07300	0.936829	0.825048	0.934354	-1.07287	-0.588155	-1.0352
gene-SSU_RS08070	1.00181	0.638031	1.01767	-1.2467	-0.659636	-0.75117
gene-SSU_RS08060	0.81822	0.666088	1.16674	-1.22512	-0.776265	-0.649655
gene-SSU_RS08075	0.898213	0.696058	1.10407	-1.10392	-0.800315	-0.794103
gene-SSU_RS02470	1.15077	0.936565	0.227846	-0.344735	-0.399348	-1.5711
gene-SSU_RS07575	1.12806	0.867048	0.446126	-0.095399	-1.0832	-1.26264
gene-SSU_RS00415	1.22185	1.0917	0.0338551	-0.262522	-1.23195	-0.852935
gene-SSU_RS06965	1.0351	1.19152	0.0321075	-0.283971	-1.47592	-0.498841
gene-SSU_RS05095	0.761852	1.4797	0.268283	-1.01662	-0.676767	-0.816448
gene-SSU_RS01340	0.883633	1.35121	0.360681	-0.935861	-0.758243	-0.901421
gene-SSU_RS05090	0.758707	1.46838	0.319986	-0.804782	-0.857418	-0.884872
gene-SSU_RS06760	0.586525	1.64434	0.170963	-0.800608	-0.800608	-0.800608
gene-SSU_RS08455	0.560809	1.56924	0.364204	-0.870952	-0.72725	-0.896046
gene-SSU_RS09495	0.676515	1.50503	0.330269	-0.862804	-0.645501	-1.00351
gene-SSU_RS05120	1.06073	1.47306	-0.388349	-0.600157	-0.773316	-0.771965
gene-SSU_RS06460	0.938328	1.49872	-0.214251	-0.475369	-1.06703	-0.680398
gene-SSU_RS06730	0.934356	1.48246	-0.141161	-0.490865	-0.697853	-1.08693
gene-SSU_RS00740	1.14232	1.24275	0.0945163	-0.610998	-0.828005	-1.04059
gene-SSU_RS06455	1.1605	1.30207	-0.0401691	-0.797301	-0.806103	-0.818995
gene-SSU_RS04940	0.827355	1.29207	0.354438	-1.38377	-0.62068	-0.469408
gene-SSU_RS06735	0.780291	1.22594	0.315295	-1.50412	-0.718806	-0.0985987
gene-SSU_RS06970	0.859574	1.09824	0.0812479	-1.72918	-0.0830796	-0.226801
gene-SSU_RS00985	0.899686	0.780903	0.558036	-1.75047	-0.451535	-0.0366242
gene-SSU_RS06830	1.25322	0.748599	0.291921	-1.5803	-0.483196	-0.23024
gene-SSU_RS01025	1.04024	1.37251	-0.140344	-1.09458	-0.341262	-0.836572
gene-SSU_RS06850	1.06375	1.40073	-0.196247	-0.936423	-0.437741	-0.894072
gene-SSU_RS08620	1.1558	1.2038	0.0646755	-1.0384	-0.399509	-0.986372
gene-SSU_RS08600	1.05066	1.28684	0.00274577	-0.952892	-0.263713	-1.12365
gene-SSU_RS09105	1.00566	1.32045	0.102915	-1.00377	-0.387626	-1.03763
gene-SSU_RS03835	1.15294	1.1434	-0.0155085	-1.02841	-0.115705	-1.13672
gene-SSU_RS08605	1.18364	1.17746	-0.0759848	-0.987772	-0.20733	-1.09001
gene-SSU_RS06150	0.93378	1.42138	-0.218118	-1.0819	-0.119528	-0.93561
gene-SSU_RS08595	1.16675	1.25081	-0.181538	-1.02622	-0.246946	-0.962861
gene-SSU_RS08610	1.19134	1.20558	-0.169642	-1.20054	-0.258307	-0.768434
gene-SSU_RS06425	0.786156	1.53232	-0.104798	-0.857566	-0.249088	-1.10702
gene-SSU_RS01750	0.71738	1.58218	-0.00285451	-0.975431	-0.379839	-0.94144
gene-SSU_RS08635	0.72324	1.60966	-0.04894	-0.847498	-0.459806	-0.976654
gene-SSU_RS03190	0.74744	1.46937	0.174131	-1.11667	-0.326373	-0.947898
gene-SSU_RS05800	0.792987	1.47873	0.0344955	-1.12775	-0.259732	-0.918726
gene-SSU_RS00970	0.759776	1.37066	0.351685	-1.18361	-0.352306	-0.946198
gene-SSU_RS04700	0.826711	1.41311	0.232183	-1.04577	-0.434693	-0.991548
gene-SSU_RS06340	1.22625	0.949501	0.26602	-1.40216	-0.426136	-0.613468
gene-SSU_RS00700	1.20281	0.924853	0.470959	-1.25118	-0.636111	-0.711336
gene-SSU_RS03990	1.23911	0.890057	0.433169	-1.27892	-0.528721	-0.754696
gene-SSU_RS08215	1.37376	0.743873	0.300983	-1.2307	-0.241373	-0.946552
gene-SSU_RS02320	1.3823	0.717041	0.418208	-1.12206	-0.40834	-0.987149
gene-SSU_RS03985	1.38578	0.828363	0.319228	-1.07519	-0.538875	-0.919304
gene-SSU_RS02505	1.11437	1.27856	0.0151136	-1.15769	-0.599625	-0.65072
gene-SSU_RS08615	1.21691	1.07846	0.0850569	-1.3177	-0.376789	-0.685933
gene-SSU_RS08625	1.08513	1.20945	0.149932	-1.24485	-0.415486	-0.784184
gene-SSU_RS00965	0.891468	1.17576	0.493611	-1.32155	-0.43962	-0.799664
gene-SSU_RS01115	0.934218	1.22775	0.371096	-1.19373	-0.386591	-0.952742
gene-SSU_RS01120	0.922687	1.19123	0.470209	-1.17004	-0.442722	-0.971359
gene-SSU_RS05495	0.971681	1.1927	0.49209	-1.04452	-0.784387	-0.827564
gene-SSU_RS02720	0.965966	1.24934	0.365927	-1.16781	-0.637841	-0.775582
gene-SSU_RS03265	0.99607	1.23199	0.366628	-1.0323	-0.594834	-0.967558
gene-SSU_RS03830	1.38518	0.634931	0.200673	-1.43067	-0.021628	-0.768489
gene-SSU_RS08700	1.29436	0.690059	0.392266	-1.41103	-0.138368	-0.827289
gene-SSU_RS03515	0.970527	0.814396	0.577458	-1.67041	-0.220076	-0.4719
gene-SSU_RS04990	1.05017	0.828342	0.466844	-1.59488	-0.0855878	-0.664882
gene-SSU_RS05930	0.939459	0.882561	0.57362	-1.51987	-0.0404117	-0.835356
gene-SSU_RS04490	0.939245	0.994431	0.449468	-1.14006	0.0321166	-1.2752
gene-SSU_RS01975	0.99867	0.848558	0.431378	-1.2608	0.194283	-1.21209
gene-SSU_RS05330	1.05112	0.95911	0.271195	-1.1686	0.120673	-1.2335
gene-SSU_RS07580	0.896118	1.09206	0.401162	-1.35861	-0.0324537	-0.998286
gene-SSU_RS00960	0.772395	1.2325	0.492784	-1.2382	-0.232736	-1.02675
gene-SSU_RS02090	0.829605	1.24701	0.355793	-1.22582	-0.156318	-1.05027
gene-SSU_RS02095	0.77732	1.25865	0.416558	-1.23083	-0.176778	-1.04492
gene-SSU_RS01615	0.76654	1.29689	0.296403	-1.24928	-0.0729647	-1.03759
gene-SSU_RS05925	0.80425	1.21846	0.376179	-1.32244	-0.0916769	-0.984777
gene-SSU_RS03840	1.08915	1.10809	0.111462	-1.27622	-0.062516	-0.969957
gene-SSU_RS10575	1.06492	1.16817	0.1421	-1.23474	-0.178946	-0.961513
gene-SSU_RS04620	0.904864	1.28373	0.184704	-1.30863	-0.200767	-0.863905
gene-SSU_RS05920	0.914474	1.25473	0.0703238	-1.3445	-0.0137887	-0.881236
gene-SSU_RS04445	-1.29038	-1.00764	0.333887	1.01421	-0.128485	1.07841
gene-SSU_RS06300	-1.26448	-1.24606	0.249746	0.971331	0.569945	0.719524
gene-SSU_RS02530	-0.604604	-1.10284	-0.939181	1.24703	0.728196	0.671402
gene-SSU_RS03355	-0.846786	-0.979016	-0.853124	1.22357	0.585372	0.869981
gene-SSU_RS06955	-0.75056	-1.06231	-0.865104	1.21174	0.642211	0.824019
gene-SSU_RS01505	-0.646791	-1.19286	-0.716177	1.39337	0.46143	0.70103
gene-SSU_RS06210	-0.687294	-1.27671	-0.612387	1.30629	0.56555	0.704551
gene-SSU_RS07525	-0.669005	-1.12309	-0.830962	1.29158	0.51407	0.81741
gene-SSU_RS03595	-0.586086	-1.25764	-0.766951	1.16017	0.514697	0.935803
gene-SSU_RS07930	-0.59144	-1.17867	-0.876082	1.1534	0.590112	0.90268
gene-SSU_RS00335	-1.0212	-1.002	-0.656654	1.13083	0.921882	0.627147
gene-SSU_RS04545	-0.960694	-0.960493	-0.808328	0.860296	1.01836	0.850855
gene-SSU_RS08690	-1.02192	-0.92637	-0.769845	0.992828	0.986801	0.738501
gene-SSU_RS09640	-0.714093	-1.33459	-0.596821	0.77922	0.888216	0.978072
gene-SSU_RS02525	-0.638307	-1.07508	-0.987694	1.00425	0.767525	0.929311
gene-SSU_RS06620	-0.871855	-0.99127	-0.869393	0.969693	0.820875	0.94195
gene-SSU_RS00955	-1.27742	-0.915083	-0.307993	0.919206	0.377853	1.20343
gene-SSU_RS01520	-1.15253	-0.828698	-0.558064	0.905605	0.307471	1.32621
gene-SSU_RS01525	-0.895879	-0.950274	-0.789352	0.919966	0.437394	1.27814
gene-SSU_RS01225	-0.870435	-1.1171	-0.61929	1.09624	0.389084	1.1215
gene-SSU_RS01530	-0.969752	-1.04507	-0.496162	1.05781	0.203893	1.24928
gene-SSU_RS09685	-0.907509	-1.34265	-0.318323	1.05325	0.670766	0.844467
gene-SSU_RS01535	-0.887948	-1.40527	-0.0624008	1.12804	0.292148	0.935435
gene-SSU_RS01205	-0.830721	-1.30402	-0.286847	1.32314	0.254979	0.843474
gene-SSU_RS02685	-0.747337	-1.32776	-0.43981	1.23433	0.374186	0.906387
gene-SSU_RS04320	-0.899297	-1.22224	-0.387358	1.20704	0.302365	0.999484
gene-SSU_RS00755	-0.894752	-1.02857	-0.538283	1.44498	0.15689	0.859731
gene-SSU_RS02975	-1.27006	-0.920817	-0.327638	1.26946	0.482919	0.766132
gene-SSU_RS06905	-0.978485	-1.12124	-0.530011	1.22528	0.610256	0.794204
gene-SSU_RS07530	-1.0632	-0.924669	-0.636567	1.21299	0.439303	0.972143
gene-SSU_RS02645	-0.792099	-0.0628034	-0.958755	1.40195	-0.630569	1.04227
gene-SSU_RS09155	0.316542	-1.13796	-1.28406	1.03365	0.140172	0.931654
gene-SSU_RS09150	-0.269368	-1.20066	-1.00042	1.17042	0.282513	1.01752
gene-SSU_RS09160	-0.222944	-1.1354	-1.0142	1.24657	0.0914485	1.03453
gene-SSU_RS04180	-0.321655	-1.10597	-1.1047	1.24927	0.455501	0.827553
gene-SSU_RS07520	-0.189118	-1.20078	-1.12695	1.13923	0.635942	0.741669
gene-SSU_RS01510	-0.611043	-0.631128	-0.907169	1.80801	-0.02706	0.368388
gene-SSU_RS02970	-0.923859	-0.880386	-0.603406	1.64878	0.400438	0.35843
gene-SSU_RS00840	-0.413156	-1.47608	-0.321447	1.39777	0.043834	0.769076
gene-SSU_RS02040	-0.453035	-0.931748	-0.815729	1.43196	-0.292239	1.06079
gene-SSU_RS04590	-1.2881	-1.07948	0.180011	0.285343	1.30642	0.595801
gene-SSU_RS04570	-1.31937	-0.951307	-0.218965	0.653706	1.22915	0.60679
gene-SSU_RS04585	-1.33564	-1.02672	-0.0336428	0.60056	1.20455	0.590895
gene-SSU_RS01940	-0.671339	-0.845363	-0.929837	0.442476	1.62096	0.383101
gene-SSU_RS03050	-0.576306	-1.01287	-0.881955	0.16671	1.45317	0.851256
gene-SSU_RS04560	-1.31082	-0.528955	-0.632083	0.351571	1.40001	0.72028
gene-SSU_RS04550	-0.994754	-0.823102	-0.875289	0.716607	1.21183	0.764707
gene-SSU_RS04555	-1.09529	-0.841928	-0.722056	0.665345	1.26114	0.73279
gene-SSU_RS04565	-1.2193	-0.889497	-0.417449	0.540287	1.36976	0.616194
gene-SSU_RS08685	-1.04642	-1.01589	-0.54541	0.53786	1.30331	0.766548
gene-SSU_RS08680	-1.16688	-0.134894	-1.17304	0.77637	1.16471	0.533741
gene-SSU_RS07830	-0.998175	-0.420607	-1.17701	1.05362	0.504497	1.03767
gene-SSU_RS07840	-1.36344	0.100586	-0.978384	0.925972	0.182608	1.13266
gene-SSU_RS03045	-0.473546	0.038556	-1.68341	0.29218	1.21928	0.606936
gene-SSU_RS01805	-0.539626	-0.455579	-1.18741	0.12224	1.72077	0.339602
gene-SSU_RS01800	-0.280902	-0.403694	-1.49266	0.37797	1.51953	0.279759
gene-SSU_RS03065	-0.214674	-0.376809	-1.50824	0.0943126	1.51133	0.494081
gene-SSU_RS01435	-0.179362	-0.665827	-1.55344	0.712156	1.14496	0.541505
gene-SSU_RS09795	-0.284326	-0.895836	-1.29457	0.925618	1.21279	0.336325
gene-SSU_RS02615	-0.434139	-1.06276	-1.09572	0.683444	1.26434	0.644828
gene-SSU_RS06615	-0.547727	-1.07829	-1.03932	0.655756	1.06753	0.942056
gene-SSU_RS03165	-0.415782	-0.983684	-1.19511	0.540461	1.14833	0.905785
gene-SSU_RS06400	-0.40894	-1.02547	-1.17417	0.576888	1.06967	0.96203
gene-SSU_RS06610	-0.432363	-1.06268	-1.12629	0.588963	1.0554	0.976974
gene-SSU_RS01215	-0.541249	-0.730299	-1.34127	0.622011	1.05092	0.93988
gene-SSU_RS01220	-0.734403	-0.696554	-1.22574	0.602902	1.01108	1.04272
gene-SSU_RS03055	-0.668797	-0.840146	-1.06471	0.405595	1.39907	0.768997
gene-SSU_RS03060	-0.527436	-0.645011	-1.31416	0.38359	1.38339	0.719627
gene-SSU_RS06395	-0.519115	-0.909767	-1.20863	0.780279	0.695628	1.1616
gene-SSU_RS05280	-0.260106	-1.03428	-1.26678	0.848252	0.667612	1.0453
gene-SSU_RS07920	-0.254206	-1.10549	-1.21816	0.768231	0.874715	0.934909
gene-SSU_RS03360	-0.00984731	-0.800918	-1.56335	0.94524	0.720099	0.708773
gene-SSU_RS04960	-0.4668	-0.314883	-1.63505	0.889594	0.602193	0.92495
