# Supplementary material for: TreC: A Critical Mediator of lysoPC‐Induced Hypervirulence in Streptococcus suis
Source: Transbound Emerg Dis. 2026 Apr 18;2026:8378013. doi: 10.1155/tbed/8378013 (PMC13091233; doi:10.1155/tbed/8378013)
Supplement: Supplementary file 3 — Supporting Information 3 Table S3: (A) Gene transcripts difference between S. suis and lysoPC‐pretreated S. suis. (B) The list of lysoPC‐induced upregulated genes. [file TBED-2026-8378013-s002.xlsx]

## Sheet: A
id	baseMean	baseMean_P1_7	baseMean_uM10	foldChange(uM10/P1_7)	log2FoldChange	pval	padj	Chromosome	Start Site	End Site	Direction	Length	Name	GO	KEGG	eggNOG	eggNOG_Category	Swissprot	NR	PHI (Pathogen host interactions)	VFDB	CARD	BP	CC	MF	Pathway
gene-SSU_RS00005	9304.86	12020.4	6589.3	0.548176	-0.86729	0.179569	0.396012	NC_012925.1	1	1374	+	1374	dnaA	GO:0006270;GO:0006275;GO:0003677;GO:0003688;GO:0005524	K02313	1WSJ3	L	sp|B9DSN7|DNAA_STRU0 Chromosomal replication initiator protein DnaA OS=Streptococcus uberis (strain ATCC BAA-854 / 0140J) OX=218495 GN=dnaA PE=3 SV=1	WP_011921628.1 chromosomal replication initiator protein DnaA [Streptococcus suis]	-	-	-	GO:0006270//DNA replication initiation;GO:0006275//regulation of DNA replication;	-	GO:0003677//DNA binding;GO:0003688//DNA replication origin binding;GO:0005524//ATP binding;	ko04112(Cell cycle - Caulobacter);ko02020(Two-component system)
gene-SSU_RS00010	8970.36	10325.7	7615.02	0.737482	-0.439319	0.30788	0.550241	NC_012925.1	1528	2664	+	1137	dnaN	GO:0006260;GO:0003887;GO:0009360	K02338	1WSAZ	L	sp|P59651|DPO3B_STRR6 Beta sliding clamp OS=Streptococcus pneumoniae (strain ATCC BAA-255 / R6) OX=171101 GN=dnaN PE=3 SV=1	WP_004194538.1 MULTISPECIES: DNA polymerase III subunit beta [Streptococcus]	-	-	-	GO:0006260//DNA replication;	GO:0009360//DNA polymerase III complex;	GO:0003887//DNA-directed DNA polymerase activity;	ko03440(Homologous recombination);ko03430(Mismatch repair);ko03030(DNA replication)
gene-SSU_RS00015	453.07	463.794	442.347	0.953756	-0.0683075	0.761946	0.889984	NC_012925.1	2756	3637	+	882	SSU_RS00015	GO:0016301	-	1WTDP	I	sp|O34799|YTLR_BACSU Putative lipid kinase YtlR OS=Bacillus subtilis (strain 168) OX=224308 GN=ytlR PE=1 SV=1	WP_011921629.1 diacylglycerol kinase family protein [Streptococcus suis]	-	-	-	-	-	GO:0016301//kinase activity;	-
gene-SSU_RS00020	8.86072	7.41439	10.3071	1.39014	0.475231	0.590431	0.769303	NC_012925.1	3647	3850	+	204	SSU_RS00020	-	-	1WTQ8	S	sp|C0H3V8|YYZM_BACSU Uncharacterized protein YyzM OS=Bacillus subtilis (strain 168) OX=224308 GN=yyzM PE=4 SV=1	WP_011922523.1 DUF951 family protein [Streptococcus suis]	-	-	-	-	-	-	-
gene-SSU_RS00025	297.123	338.933	255.313	0.753283	-0.408735	0.218462	0.446016	NC_012925.1	3954	4313	+	360	SSU_RS00025	-	-	1WTKI	K	sp|Q5WNW9|BCRR_ENTFL HTH-type transcriptional activator BcrR OS=Enterococcus faecalis OX=1351 GN=bcrR PE=1 SV=1	WP_012774878.1 MULTISPECIES: helix-turn-helix transcriptional regulator [Bacteria]	-	-	-	-	-	-	-
gene-SSU_RS00030	1876.38	1640.28	2112.48	1.28788	0.364997	0.267382	0.503945	NC_012925.1	4399	5514	+	1116	ychF	GO:0005525	K06942	1WSFR	J	sp|P37518|YCHF_BACSU Ribosome-binding ATPase YchF OS=Bacillus subtilis (strain 168) OX=224308 GN=ychF PE=2 SV=1	WP_012774879.1 MULTISPECIES: redox-regulated ATPase YchF [Bacteria]	-	-	-	-	-	GO:0005525//GTP binding;	-
gene-SSU_RS00035	219.583	234.309	204.858	0.874304	-0.193794	0.520291	0.721119	NC_012925.1	5672	6241	+	570	pth	GO:0006412;GO:0004045	K01056	1WSWN	J	sp|A4VYI0|PTH_STRS2 Peptidyl-tRNA hydrolase OS=Streptococcus suis (strain 98HAH33) OX=391296 GN=pth PE=3 SV=1	WP_011921633.1 MULTISPECIES: aminoacyl-tRNA hydrolase [Bacteria]	-	-	-	GO:0006412//translation;	-	GO:0004045//aminoacyl-tRNA hydrolase activity;	-
gene-SSU_RS00040	2494.32	3040.66	1947.98	0.640644	-0.642406	0.0284185	0.125987	NC_012925.1	6241	9735	+	3495	mfd	GO:0006281;GO:0003690;GO:0005515;GO:0005524;GO:0016887	K03723	1WSPM	L	sp|P37474|MFD_BACSU Transcription-repair-coupling factor OS=Bacillus subtilis (strain 168) OX=224308 GN=mfd PE=3 SV=1	WP_011921634.1 transcription-repair coupling factor [Streptococcus suis]	Q81J94|PHI:6483|Mfd|1396|Bacillus_cereus|loss_of_pathogenicity	-	-	GO:0006281//DNA repair;	-	GO:0003690//double-stranded DNA binding;GO:0005515//protein binding;GO:0005524//ATP binding;GO:0016887//ATP hydrolysis activity;	ko03420(Nucleotide excision repair)
gene-SSU_RS00045	60.3383	64.1342	56.5424	0.881626	-0.181762	0.60369	0.778195	NC_012925.1	9785	10057	+	273	SSU_RS00045	-	-	1WTN7	J	sp|P64405|Y007_STRPN Uncharacterized protein SP_0007 OS=Streptococcus pneumoniae serotype 4 (strain ATCC BAA-334 / TIGR4) OX=170187 GN=SP_0007 PE=4 SV=1	WP_004194330.1 MULTISPECIES: RNA-binding S4 domain-containing protein [Streptococcus]	-	-	-	-	-	-	-
gene-SSU_RS00050	159.551	143.457	175.646	1.22438	0.292047	0.516326	0.720317	NC_012925.1	10044	10412	+	369	SSU_RS00050	-	K13052	1WTH2	D	-	WP_004194327.1 MULTISPECIES: septum formation initiator family protein [Streptococcus]	-	-	-	-	-	-	-
gene-SSU_RS00060	1733.58	1762.17	1704.98	0.967541	-0.0476047	0.739141	0.873968	NC_012925.1	10535	11815	+	1281	SSU_RS00060	-	K01467	1WT8N	V	-	WP_011921635.1 serine hydrolase [Streptococcus suis]	-	-	-	-	-	-	ko02020(Two-component system);ko01501(beta-Lactam resistance)
gene-SSU_RS00065	1378.14	1475.5	1280.77	0.868022	-0.204196	0.452329	0.667461	NC_012925.1	11816	13084	+	1269	tilS	GO:0006400;GO:0016879	K04075	1WT4T	D	sp|A8B000|TILS_STRGC tRNA(Ile)-lysidine synthase OS=Streptococcus gordonii (strain Challis / ATCC 35105 / BCRC 15272 / CH1 / DL1 / V288) OX=467705 GN=tilS PE=3 SV=1	WP_011921636.1 tRNA lysidine(34) synthetase TilS [Streptococcus suis]	-	-	-	GO:0006400//tRNA modification;	-	GO:0016879//ligase activity, forming carbon-nitrogen bonds;	-
gene-SSU_RS00070	3749.12	3412.94	4085.3	1.197	0.259427	0.447647	0.664748	NC_012925.1	13092	13634	+	543	hpt	GO:0006166	K00760	1WSG3	F	sp|Q8E7Y1|HGPRT_STRA3 Hypoxanthine-guanine phosphoribosyltransferase OS=Streptococcus agalactiae serotype III (strain NEM316) OX=211110 GN=hpt PE=3 SV=1	WP_011921637.1 hypoxanthine phosphoribosyltransferase [Streptococcus suis]	Q87BR6|PHI:2936|XhpT|2371|Xylella_fastidiosa|reduced_virulence	-	-	GO:0006166//purine ribonucleoside salvage;	-	-	ko00983(Drug metabolism - other enzymes);ko00230(Purine metabolism)
gene-SSU_RS00075	30319.5	28786.7	31852.3	1.10649	0.145995	0.660102	0.820606	NC_012925.1	13656	15629	+	1974	ftsH	GO:0006508;GO:0051301;GO:0004222;GO:0016887	K03798	1WSX5	O	sp|O69076|FTSH_STRPN ATP-dependent zinc metalloprotease FtsH OS=Streptococcus pneumoniae serotype 4 (strain ATCC BAA-334 / TIGR4) OX=170187 GN=ftsH PE=3 SV=3	WP_011921638.1 ATP-dependent zinc metalloprotease FtsH [Streptococcus suis]	Q6NF92|PHI:11203|FtsH|1717|Corynebacterium_diphtheriae|unaffected_pathogenicity	VFG031150(gi:118617847) (mpa) ATPase [Proteasome-associated proteins (CVF656)] [Mycobacterium ulcerans Agy99]	-	GO:0006508//proteolysis;GO:0051301//cell division;	-	GO:0004222//metalloendopeptidase activity;GO:0016887//ATP hydrolysis activity;	-
gene-SSU_RS00080	27.5411	32.7086	22.3736	0.684028	-0.547873	0.324364	0.564847	NC_012925.1	15967	16437	+	471	SSU_RS00080	-	K12296	1WT5K	K	-	WP_011921639.1 sigma-70 family RNA polymerase sigma factor [Streptococcus suis]	B2IMI0|PHI:4700|ComX2|1313|Streptococcus_pneumoniae|unaffected_pathogenicity__reduced_virulence	-	-	-	-	-	ko02024(Quorum sensing);ko02020(Two-component system)
gene-SSU_RS00185	317.384	364.532	270.235	0.74132	-0.431833	0.315337	0.55729	NC_012925.1	23569	24405	+	837	mreC	GO:0008360	K03570	1WSM0	M	sp|Q8DMY2|MREC_STRR6 Cell shape-determining protein MreC OS=Streptococcus pneumoniae (strain ATCC BAA-255 / R6) OX=171101 GN=mreC PE=1 SV=1	WP_011921640.1 rod shape-determining protein MreC [Streptococcus suis]	-	-	-	GO:0008360//regulation of cell shape;	-	-	-
gene-SSU_RS00190	76.8523	102.233	51.4716	0.503474	-0.990011	0.013042	0.0742047	NC_012925.1	24395	24910	+	516	mreD	GO:0008360;GO:0016020	K03571	1WTYB	S	-	WP_002935339.1 rod shape-determining protein MreD [Streptococcus suis]	-	-	-	GO:0008360//regulation of cell shape;	GO:0016020//membrane;	-	-
gene-SSU_RS00195	5378.72	6548.57	4208.88	0.642717	-0.637745	0.0441805	0.162323	NC_012925.1	24995	26251	+	1257	SSU_RS00195	-	-	1WTFC	S	sp|Q8DVU8|Y367_STRMU Putative hydrolase SMU_367 OS=Streptococcus mutans serotype c (strain ATCC 700610 / UA159) OX=210007 GN=SMU_367 PE=3 SV=1	WP_012774880.1 CHAP domain-containing protein [Streptococcus suis]	J7MB23|PHI:10484|Isp2|1314|Streptococcus_pyogenes|reduced_virulence	VFG043596(gi:290579544) (gbpB) putative peptidoglycan hydrolase [GbpB (AI422)] [Streptococcus mutans NN2025]	-	-	-	-	-
gene-SSU_RS00200	5273.28	4106	6440.57	1.56857	0.649454	0.0571164	0.194496	NC_012925.1	26354	27322	+	969	SSU_RS00200	GO:0009156;GO:0004749	K00948	1WT81	EF	sp|P65239|KPRS1_STRPN Ribose-phosphate pyrophosphokinase 1 OS=Streptococcus pneumoniae serotype 4 (strain ATCC BAA-334 / TIGR4) OX=170187 GN=prs1 PE=3 SV=1	WP_002935337.1 MULTISPECIES: ribose-phosphate diphosphokinase [Streptococcus]	Q5NH02|PHI:4732|FTT0673p/prsAp|263|Francisella_tularensis|unaffected_pathogenicity	-	-	GO:0009156//ribonucleoside monophosphate biosynthetic process;	-	GO:0004749//ribose phosphate diphosphokinase activity;	ko00230(Purine metabolism);ko00030(Pentose phosphate pathway)
gene-SSU_RS00205	3207.2	2259.4	4155.01	1.83899	0.878915	0.00385607	0.033648	NC_012925.1	27409	28587	+	1179	SSU_RS00205	GO:0009058;GO:0003824;GO:0030170	K00841	1WSZJ	E	sp|P16524|DAPX_BACSU Probable N-acetyl-LL-diaminopimelate aminotransferase OS=Bacillus subtilis (strain 168) OX=224308 GN=dapX PE=1 SV=3	WP_011922532.1 pyridoxal phosphate-dependent aminotransferase [Streptococcus suis]	A0A0K0GPI8|PHI:9989|AspC_(PXO_02420)|347|Xanthomonas_oryzae|reduced_virulence	-	-	GO:0009058//biosynthetic process;	-	GO:0003824//catalytic activity;GO:0030170//pyridoxal phosphate binding;	ko00300(Lysine biosynthesis)
gene-SSU_RS00210	1611.17	1230.91	1991.44	1.61786	0.694091	0.0205039	0.100309	NC_012925.1	28574	29356	+	783	recO	GO:0006281;GO:0006310;GO:0003677	K03584	1WSXP	L	sp|A4VYJ7|RECO_STRS2 DNA repair protein RecO OS=Streptococcus suis (strain 98HAH33) OX=391296 GN=recO PE=3 SV=1	WP_002935335.1 DNA repair protein RecO [Streptococcus suis]	-	-	-	GO:0006281//DNA repair;GO:0006310//DNA recombination;	-	GO:0003677//DNA binding;	ko03440(Homologous recombination)
gene-SSU_RS00215	2972.09	2107.43	3836.76	1.82058	0.864401	0.00352723	0.032333	NC_012925.1	29353	30360	+	1008	plsX	GO:0008610;GO:0043811	K03621	1WT1C	I	sp|A4VYJ8|PLSX_STRS2 Phosphate acyltransferase OS=Streptococcus suis (strain 98HAH33) OX=391296 GN=plsX PE=3 SV=1	WP_011921644.1 phosphate acyltransferase PlsX [Streptococcus suis]	X5ELF9|PHI:10347|PlsX|1280|Staphylococcus_aureus|reduced_virulence	-	-	GO:0008610//lipid biosynthetic process;	-	GO:0043811//phosphate:acyl-[acyl carrier protein] acyltransferase activity;	ko00561(Glycerolipid metabolism)
gene-SSU_RS00220	43.7069	36.3763	51.0374	1.40304	0.488556	0.251749	0.485573	NC_012925.1	30353	30601	+	249	SSU_RS00220	-	K02078	1WTQJ	IQ	sp|C0QUD3|ACP_PERMH Acyl carrier protein OS=Persephonella marina (strain DSM 14350 / EX-H1) OX=123214 GN=acpP PE=3 SV=1	WP_011921645.1 phosphopantetheine-binding protein [Streptococcus suis]	-	-	-	-	-	-	ko00998(Biosynthesis of various secondary metabolites - part 2);ko00061(Fatty acid biosynthesis)
gene-SSU_RS00225	40.0591	52.2068	27.9114	0.534631	-0.903385	0.221438	0.448061	NC_012925.1	30719	31426	+	708	SSU_RS00225	GO:0006164;GO:0004639	K01923	1WSWM	F	sp|C1C9U8|PUR7_STRP7 Phosphoribosylaminoimidazole-succinocarboxamide synthase OS=Streptococcus pneumoniae (strain 70585) OX=488221 GN=purC PE=3 SV=1	WP_011921646.1 MULTISPECIES: phosphoribosylaminoimidazolesuccinocarboxamide synthase [Bacteria]	-	VFG009334(gi:126437508) (purC) phosphoribosylaminoimidazole-succinocarboxamide synthase [Purine synthesis (CVF306)] [Mycobacterium sp. JLS]	-	GO:0006164//purine nucleotide biosynthetic process;	-	GO:0004639//phosphoribosylaminoimidazolesuccinocarboxamide synthase activity;	ko00230(Purine metabolism)
gene-SSU_RS00230	286.444	371.538	201.35	0.541937	-0.883802	0.300912	0.544857	NC_012925.1	31439	35158	+	3720	SSU_RS00230	GO:0006189;GO:0004642	K01952	1WSFI	F	sp|Q97BD5|PURL_THEVO Phosphoribosylformylglycinamidine synthase subunit PurL OS=Thermoplasma volcanium (strain ATCC 51530 / DSM 4299 / JCM 9571 / NBRC 15438 / GSS1) OX=273116 GN=purL PE=3 SV=1	WP_012774881.1 phosphoribosylformylglycinamidine synthase [Streptococcus suis]	D4HYF4|PHI:9320|PurL|552|Erwinia_amylovora|reduced_virulence	-	-	GO:0006189//'de novo' IMP biosynthetic process;	-	GO:0004642//phosphoribosylformylglycinamidine synthase activity;	ko00230(Purine metabolism)
gene-SSU_RS00235	95.5354	121.066	70.0045	0.578232	-0.790279	0.429819	0.65173	NC_012925.1	35161	36615	+	1455	purF	GO:0009152;GO:0004044	K00764	1WSQG	F	sp|Q5HH14|PUR1_STAAC Amidophosphoribosyltransferase OS=Staphylococcus aureus (strain COL) OX=93062 GN=purF PE=3 SV=1	WP_011921648.1 amidophosphoribosyltransferase [Streptococcus suis]	E0SL85|PHI:8573|PurF_(Dda3937_02099)|204038|Dickeya_dadantii|reduced_virulence	-	-	GO:0009152//purine ribonucleotide biosynthetic process;	-	GO:0004044//amidophosphoribosyltransferase activity;	ko00250(Alanine, aspartate and glutamate metabolism);ko00230(Purine metabolism)
gene-SSU_RS00240	51.177	65.4392	36.9149	0.56411	-0.825952	0.286533	0.527322	NC_012925.1	36671	37693	+	1023	purM	GO:0006189;GO:0009152;GO:0004641	K01933	1WSE0	F	sp|Q9F1T6|PUR5_STRSU Phosphoribosylformylglycinamidine cyclo-ligase OS=Streptococcus suis OX=1307 GN=purM PE=3 SV=1	WP_012774882.1 phosphoribosylformylglycinamidine cyclo-ligase [Streptococcus suis]	I1RFM6|PHI:744|ADE5|5518|Fusarium_graminearum|reduced_virulence	VFG047558 (Fphi_0419) phosphoribosylaminoimidazole synthetase [Purine (CVF839)] [Francisella philomiragia subsp. philomiragia ATCC 25017]	-	GO:0006189//'de novo' IMP biosynthetic process;GO:0009152//purine ribonucleotide biosynthetic process;	-	GO:0004641//phosphoribosylformylglycinamidine cyclo-ligase activity;	ko00230(Purine metabolism)
gene-SSU_RS00245	16.5312	20.3257	12.7367	0.626631	-0.674313	0.513864	0.719058	NC_012925.1	37690	38241	+	552	purN	GO:0009152;GO:0004644	K11175	1WT1G	F	sp|P12040|PUR3_BACSU Phosphoribosylglycinamide formyltransferase OS=Bacillus subtilis (strain 168) OX=224308 GN=purN PE=3 SV=2	WP_011922533.1 phosphoribosylglycinamide formyltransferase [Streptococcus suis]	P08179|PHI:8652|PurN|562|Escherichia_coli|unaffected_pathogenicity__reduced_virulence	VFG011184(gi:33594847) (wbmQ) putative formyl transferase [LPS (CVF380)] [Bordetella parapertussis 12822]	-	GO:0009152//purine ribonucleotide biosynthetic process;	-	GO:0004644//phosphoribosylglycinamide formyltransferase activity;	ko00670(One carbon pool by folate);ko00230(Purine metabolism)
gene-SSU_RS00250	111.555	149.478	73.6312	0.492589	-1.02154	0.291854	0.532377	NC_012925.1	38251	39798	+	1548	purH	GO:0006164;GO:0006189;GO:0003824;GO:0003937;GO:0004643	K00602	1WT3P	F	sp|A4VYK5|PUR9_STRS2 Bifunctional purine biosynthesis protein PurH OS=Streptococcus suis (strain 98HAH33) OX=391296 GN=purH PE=3 SV=1	WP_011921652.1 bifunctional phosphoribosylaminoimidazolecarboxamide formyltransferase/IMP cyclohydrolase [Streptococcus suis]	-	-	-	GO:0006164//purine nucleotide biosynthetic process;GO:0006189//'de novo' IMP biosynthetic process;	-	GO:0003824//catalytic activity;GO:0003937//IMP cyclohydrolase activity;GO:0004643//phosphoribosylaminoimidazolecarboxamide formyltransferase activity;	ko00670(One carbon pool by folate);ko00230(Purine metabolism)
gene-SSU_RS00255	826.568	984.958	668.178	0.678382	-0.559829	0.09349	0.266299	NC_012925.1	39924	41186	+	1263	purD	GO:0006189;GO:0009152;GO:0004637	K01945	1WS9B	F	sp|Q9F1S9|PUR2_STRSU Phosphoribosylamine--glycine ligase OS=Streptococcus suis OX=1307 GN=purD PE=3 SV=1	WP_011921653.1 phosphoribosylamine--glycine ligase [Streptococcus suis]	Q4UZD3|PHI:3942|XC_0509|339|Xanthomonas_campestris|reduced_virulence	VFG047584 (FN3523_0384) Phosphoribosylaminoimidazole-succinocarboxamide synthase / Phosphoribosylamine--glycine ligase [Purine (CVF839)] [Francisella cf. tularensis subsp. novicida 3523]	-	GO:0006189//'de novo' IMP biosynthetic process;GO:0009152//purine ribonucleotide biosynthetic process;	-	GO:0004637//phosphoribosylamine-glycine ligase activity;	ko00230(Purine metabolism)
gene-SSU_RS00260	107.031	124.321	89.7409	0.72185	-0.470228	0.416996	0.643743	NC_012925.1	41212	41700	+	489	purE	GO:0009152;GO:0004638;GO:0009320	K01588	1WT2T	F	sp|P12044|PURE_BACSU N5-carboxyaminoimidazole ribonucleotide mutase OS=Bacillus subtilis (strain 168) OX=224308 GN=purE PE=3 SV=1	WP_011921654.1 5-(carboxyamino)imidazole ribonucleotide mutase [Streptococcus suis]	P0C017|PHI:14|ADE2|5207|Cryptococcus_neoformans|reduced_virulence__loss_of_pathogenicity	-	-	GO:0009152//purine ribonucleotide biosynthetic process;	GO:0009320//phosphoribosylaminoimidazole carboxylase complex;	GO:0004638//phosphoribosylaminoimidazole carboxylase activity;	ko00230(Purine metabolism)
gene-SSU_RS00265	371.596	441.945	301.247	0.681639	-0.55292	0.307573	0.550241	NC_012925.1	41687	42766	+	1080	purK	GO:0006189;GO:0004638;GO:0005524;GO:0046872	K01589	1WSXW	F	sp|Q6GI19|PURK_STAAR N5-carboxyaminoimidazole ribonucleotide synthase OS=Staphylococcus aureus (strain MRSA252) OX=282458 GN=purK PE=3 SV=1	WP_012774883.1 5-(carboxyamino)imidazole ribonucleotide synthase [Streptococcus suis]	Q6GAE8|PHI:10553|PurK|1280|Staphylococcus_aureus|reduced_virulence	-	-	GO:0006189//'de novo' IMP biosynthetic process;	-	GO:0004638//phosphoribosylaminoimidazole carboxylase activity;GO:0005524//ATP binding;GO:0046872//metal ion binding;	ko00230(Purine metabolism)
gene-SSU_RS00270	467.995	407.64	528.351	1.29612	0.3742	0.220127	0.447402	NC_012925.1	42810	43571	+	762	SSU_RS00270	-	-	32Z53	-	-	WP_011921656.1 hypothetical protein [Streptococcus suis]	-	-	-	-	-	-	-
gene-SSU_RS00275	1066.77	1029.05	1104.49	1.07331	0.10207	0.707357	0.856065	NC_012925.1	43644	44870	+	1227	SSU_RS00275	-	-	-	-	-	WP_011922536.1 hypothetical protein [Streptococcus suis]	-	-	-	-	-	-	-
gene-SSU_RS00280	2622.51	2578	2667.02	1.03453	0.0489736	0.788331	0.901992	NC_012925.1	44872	46164	+	1293	purB	GO:0009152;GO:0004018	K01756	1WSP6	F	sp|P72478|PUR8_STRMU Adenylosuccinate lyase OS=Streptococcus mutans serotype c (strain ATCC 700610 / UA159) OX=210007 GN=purB PE=3 SV=2	WP_012775419.1 adenylosuccinate lyase [Streptococcus suis]	Q2FFI7|PHI:7345|PurB|1280|Staphylococcus_aureus|reduced_virulence	-	-	GO:0009152//purine ribonucleotide biosynthetic process;	-	GO:0004018//N6-(1,2-dicarboxyethyl)AMP AMP-lyase (fumarate-forming) activity;	ko00250(Alanine, aspartate and glutamate metabolism);ko00230(Purine metabolism)
gene-SSU_RS00285	6.30345	8.37337	4.23353	0.505595	-0.983945	0.408823	0.638081	NC_012925.1	47107	47829	+	723	SSU_RS00285	-	-	1WSHD	-	-	WP_032498904.1 hypothetical protein [Streptococcus suis]	-	-	-	-	-	-	-
gene-SSU_RS00290	4.69058	7.40317	1.97799	0.267182	-1.90411	0.145863	0.343819	NC_012925.1	47839	48417	+	579	SSU_RS00290	-	-	1WTTF	-	-	WP_011921662.1 CPBP family intramembrane metalloprotease [Streptococcus suis]	-	-	-	-	-	-	-
gene-SSU_RS00295	4.90201	6.94932	2.85469	0.410787	-1.28354	0.350695	0.585396	NC_012925.1	48432	48860	+	429	SSU_RS00295	-	-	1WTSP	-	-	WP_014636188.1 Msa family membrane protein [Streptococcus suis]	-	-	-	-	-	-	-
gene-SSU_RS00300	26.8888	37.6429	16.1346	0.428621	-1.22222	0.0309927	0.130956	NC_012925.1	48853	49725	+	873	SSU_RS00300	-	-	1WT6B	V	sp|P42246|YCBN_BACSU Uncharacterized ABC transporter ATP-binding protein YcbN OS=Bacillus subtilis (strain 168) OX=224308 GN=ycbN PE=3 SV=4	WP_011921665.1 ABC transporter ATP-binding protein [Streptococcus suis]	Q53763|PHI:6324|StpC|1280|Staphylococcus_aureus|unaffected_pathogenicity	VFG050113(gb|YP_002336033.1) (cesC) ABC transporter ATP-binding protein, CesC [Cereulide (VF0583)] [Bacillus cereus AH187]	gb|AAA99504.1|ARO:3002987|bcrA [Bacillus licheniformis]	-	-	-	-
gene-SSU_RS00305	11.8177	12.2773	11.3582	0.925135	-0.112263	0.872475	0.944936	NC_012925.1	49731	50504	+	774	SSU_RS00305	-	-	1WSIT	-	-	WP_012775420.1 membrane protein [Streptococcus suis]	-	-	-	-	-	-	-
gene-SSU_RS00310	49.2164	71.3147	27.1182	0.380261	-1.39494	0.0843691	0.248992	NC_012925.1	50507	52219	+	1713	SSU_RS00310	-	-	1WSIU	V	sp|O06967|BMRA_BACSU Multidrug resistance ABC transporter ATP-binding/permease protein BmrA OS=Bacillus subtilis (strain 168) OX=224308 GN=bmrA PE=1 SV=1	WP_012774887.1 ABC transporter ATP-binding protein [Streptococcus suis]	Q4Q4W3|PHI:5554|LmABCB3|5664|Leishmania_major|reduced_virulence	VFG013253(gi:113461164) (msbA) lipid A export ATP-binding/permease protein [LOS (CVF494)] [Haemophilus somnus 129PT]	gb|AAC74000.1|ARO:3003950|msbA [Escherichia coli str. K-12 substr. MG1655]	-	-	-	-
gene-SSU_RS10400	0.468362	0.936723	0	0	-Inf	0.627238	0.794719	NC_012925.1	52321	52494	+	174	SSU_RS10400	-	-	-	-	-	WP_011921669.1 hypothetical protein [Streptococcus suis]	-	-	-	-	-	-	-
gene-SSU_RS00315	1438.28	1027.31	1849.26	1.80009	0.848069	0.00666274	0.047423	NC_012925.1	52789	53790	+	1002	ruvB	GO:0006281;GO:0006310;GO:0003677;GO:0005524;GO:0009378	K03551	1WT8R	L	sp|A4VYM0|RUVB_STRS2 Holliday junction ATP-dependent DNA helicase RuvB OS=Streptococcus suis (strain 98HAH33) OX=391296 GN=ruvB PE=3 SV=1	WP_004195448.1 Holliday junction branch migration DNA helicase RuvB [Streptococcus suis]	A0A164J6A6|PHI:6447|RarA|573|Klebsiella_pneumoniae|reduced_virulence	-	-	GO:0006281//DNA repair;GO:0006310//DNA recombination;	-	GO:0003677//DNA binding;GO:0005524//ATP binding;GO:0009378//four-way junction helicase activity;	ko03440(Homologous recombination)
gene-SSU_RS00320	779.93	630.827	929.034	1.47272	0.558486	0.0690654	0.221473	NC_012925.1	53790	54536	+	747	SSU_RS00320	-	-	1WSQ2	M	sp|P96679|YDFB_BACSU Uncharacterized N-acetyltransferase YdfB OS=Bacillus subtilis (strain 168) OX=224308 GN=ydfB PE=3 SV=1	WP_011921670.1 GNAT family N-acetyltransferase [Streptococcus suis]	-	-	-	-	-	-	-
gene-SSU_RS00325	546.876	420.985	672.767	1.59808	0.676339	0.0395128	0.151193	NC_012925.1	54538	55173	+	636	SSU_RS00325	GO:0008152;GO:0016787	-	1WSS1	S	sp|Q9S586|GPH1_PSEAE Phosphoglycolate phosphatase 1 OS=Pseudomonas aeruginosa (strain ATCC 15692 / DSM 22644 / CIP 104116 / JCM 14847 / LMG 12228 / 1C / PRS 101 / PAO1) OX=208964 GN=gph1 PE=3 SV=1	WP_011921671.1 HAD-IA family hydrolase [Streptococcus suis]	A0A081HZA4|PHI:10183|PtkA|1773|Mycobacterium_tuberculosis|reduced_virulence	-	-	GO:0008152//metabolic process;	-	GO:0016787//hydrolase activity;	-
gene-SSU_RS00330	960.234	871.018	1049.45	1.20485	0.268857	0.415851	0.643673	NC_012925.1	55420	56319	+	900	SSU_RS00330	-	K20342	1WSHE	K	-	WP_012774888.1 helix-turn-helix domain-containing protein [Streptococcus suis]	-	-	-	-	-	-	ko02024(Quorum sensing)
gene-SSU_RS00335	338.948	220.945	456.952	2.06817	1.04835	0.00162708	0.0184572	NC_012925.1	56724	57887	+	1164	SSU_RS00335	GO:0004803	-	1WTH8	L	sp|P19780|YIS1_STRCO Insertion element IS110 uncharacterized 43.6 kDa protein OS=Streptomyces coelicolor (strain ATCC BAA-471 / A3(2) / M145) OX=100226 GN=SCO1005 PE=4 SV=1	WP_011921673.1 IS110 family transposase [Streptococcus suis]	-	-	-	-	-	GO:0004803//transposase activity;	-
gene-SSU_RS00345	193.381	320.046	66.7159	0.208457	-2.26218	0.0933508	0.266299	NC_012925.1	58425	59363	-	939	SSU_RS00345	GO:0004803	-	1WTZK	L	-	WP_011921674.1 IS4 family transposase [Streptococcus suis]	-	-	-	-	-	GO:0004803//transposase activity;	-
gene-SSU_RS00350	607.214	435.49	778.939	1.78865	0.838872	0.0112873	0.068764	NC_012925.1	59503	60723	+	1221	SSU_RS00350	-	K11754	1WTBH	H	sp|Q05865|FOLC_BACSU Dihydrofolate synthase/folylpolyglutamate synthase OS=Bacillus subtilis (strain 168) OX=224308 GN=folC PE=3 SV=2	WP_012774890.1 folylpolyglutamate synthase/dihydrofolate synthase family protein [Streptococcus suis]	Q3IZC2|PHI:10842|RSp0930|305|Ralstonia_solanacearum|effector_(plant_avirulence_determinant)	-	-	-	-	-	ko00790(Folate biosynthesis)
gene-SSU_RS00360	7231.77	5865.79	8597.75	1.46574	0.551633	0.287263	0.527322	NC_012925.1	60914	62437	+	1524	SSU_RS00360	-	-	1WSU1	S	-	WP_011921677.1 Heme/copper-type cytochrome/quinol oxidase subunit 1 [Streptococcus suis]	-	-	-	-	-	-	-
gene-SSU_RS00365	6444.63	4711.81	8177.45	1.73552	0.79537	0.00912002	0.0598155	NC_012925.1	62555	64492	+	1938	mutL	GO:0006298;GO:0005524;GO:0016887;GO:0030983;GO:0032300	K03572	1WT9B	L	sp|A8AZU1|MUTL_STRGC DNA mismatch repair protein MutL OS=Streptococcus gordonii (strain Challis / ATCC 35105 / BCRC 15272 / CH1 / DL1 / V288) OX=467705 GN=mutL PE=3 SV=1	WP_012774891.1 DNA mismatch repair endonuclease MutL [Streptococcus suis]	J9VQQ5|PHI:7208|Mlh1|5207|Cryptococcus_neoformans|unaffected_pathogenicity	-	-	GO:0006298//mismatch repair;	GO:0032300//mismatch repair complex;	GO:0005524//ATP binding;GO:0016887//ATP hydrolysis activity;GO:0030983//mismatched DNA binding;	ko03430(Mismatch repair)
gene-SSU_RS00370	1416.52	985.435	1847.61	1.87492	0.90683	0.00309629	0.0295777	NC_012925.1	64531	65121	+	591	ruvA	GO:0006310;GO:0009378;GO:0009379	K03550	1WSIX	L	sp|A4VYN2|RUVA_STRS2 Holliday junction ATP-dependent DNA helicase RuvA OS=Streptococcus suis (strain 98HAH33) OX=391296 GN=ruvA PE=3 SV=1	WP_011921679.1 Holliday junction branch migration protein RuvA [Streptococcus suis]	-	-	-	GO:0006310//DNA recombination;	GO:0009379//Holliday junction helicase complex;	GO:0009378//four-way junction helicase activity;	ko03440(Homologous recombination)
gene-SSU_RS00380	810.663	608.262	1013.06	1.66551	0.73596	0.0182125	0.0928529	NC_012925.1	65846	66415	+	570	SSU_RS00380	-	K01246	1WST3	L	sp|P44321|3MGA_HAEIN DNA-3-methyladenine glycosylase OS=Haemophilus influenzae (strain ATCC 51907 / DSM 11121 / KW20 / Rd) OX=71421 GN=tag PE=3 SV=1	WP_012774893.1 DNA-3-methyladenine glycosylase I [Streptococcus suis]	-	-	-	-	-	-	ko03410(Base excision repair)
gene-SSU_RS00385	2649.24	2003.45	3295.03	1.64468	0.717806	0.0184881	0.0937382	NC_012925.1	66452	67633	+	1182	SSU_RS00385	-	K03742	1WSIS	S	sp|A4VYN4|CINA_STRS2 Putative competence-damage inducible protein OS=Streptococcus suis (strain 98HAH33) OX=391296 GN=cinA PE=3 SV=2	WP_012774894.1 MULTISPECIES: competence/damage-inducible protein A [Bacteria]	-	-	-	-	-	-	ko00760(Nicotinate and nicotinamide metabolism)
gene-SSU_RS00390	7324.25	6594.81	8053.68	1.22122	0.288317	0.34987	0.584728	NC_012925.1	67685	68836	+	1152	recA	GO:0006281;GO:0006310;GO:0009432;GO:0003677;GO:0008094;GO:0005737	K03553	1WSJ9	L	sp|P27624|RECA_STRMU Protein RecA OS=Streptococcus mutans serotype c (strain ATCC 700610 / UA159) OX=210007 GN=recA PE=3 SV=3	WP_011922545.1 MULTISPECIES: recombinase RecA [Streptococcus]	P0A452|PHI:4702|RecA|1313|Streptococcus_pneumoniae|reduced_virulence	-	-	GO:0006281//DNA repair;GO:0006310//DNA recombination;GO:0009432//SOS response;	GO:0005737//cytoplasm;	GO:0003677//DNA binding;GO:0008094//ATP-dependent activity, acting on DNA;	ko03440(Homologous recombination)
gene-SSU_RS00395	22218.4	27814.4	16622.4	0.597621	-0.742698	0.0131447	0.0745552	NC_012925.1	69072	69470	+	399	spx	-	-	1WTG9	P	sp|P60375|SPX2_LACLA Global transcriptional regulator Spx 2 OS=Lactococcus lactis subsp. lactis (strain IL1403) OX=272623 GN=spx2 PE=3 SV=1	WP_002939362.1 MULTISPECIES: transcriptional regulator Spx [Streptococcus]	U2W9V3|PHI:7038|SpxA2|1314|Streptococcus_pyogenes|increased_virulence_(hypervirulence)__reduced_virulence__unaffected_pathogenicity	-	-	-	-	-	-
gene-SSU_RS00400	1863.22	2092.66	1633.77	0.780716	-0.35713	0.310561	0.552697	NC_012925.1	69570	69836	+	267	SSU_RS00400	-	-	1WTKZ	S	sp|A4VYN7|Y066_STRS2 UPF0297 protein SSU98_0066 OS=Streptococcus suis (strain 98HAH33) OX=391296 GN=SSU98_0066 PE=3 SV=1	WP_002939360.1 MULTISPECIES: IreB family regulatory phosphoprotein [Bacteria]	Q8CZ89|PHI:3155|Spr0175|1313|Streptococcus_pneumoniae|reduced_virulence	-	-	-	-	-	-
gene-SSU_RS00405	4719.84	5585.29	3854.4	0.690098	-0.535127	0.0919203	0.264398	NC_012925.1	69836	70255	+	420	ruvX	GO:0008150;GO:0003674;GO:0005737	K07447	1WTGX	L	sp|A4VYN8|YQGF_STRS2 Putative pre-16S rRNA nuclease OS=Streptococcus suis (strain 98HAH33) OX=391296 GN=SSU98_0067 PE=3 SV=1	WP_002939356.1 MULTISPECIES: Holliday junction resolvase RuvX [Bacteria]	-	-	-	GO:0008150//biological_process;	GO:0005737//cytoplasm;	GO:0003674//molecular_function;	-
gene-SSU_RS00410	21365.9	26160.9	16571	0.633426	-0.658752	0.0320922	0.133726	NC_012925.1	70267	70587	+	321	SSU_RS00410	-	-	1WTJP	S	sp|A4VYN9|Y068_STRS2 UPF0473 protein SSU98_0068 OS=Streptococcus suis (strain 98HAH33) OX=391296 GN=SSU98_0068 PE=3 SV=1	WP_002939343.1 MULTISPECIES: DUF1292 domain-containing protein [Bacteria]	Q8DRE1|PHI:3148|Spr0177|1313|Streptococcus_pneumoniae|lethal	-	-	-	-	-	-
gene-SSU_RS00415	19.4304	30.1404	8.72043	0.289327	-1.78923	0.007826	0.054039	NC_012925.1	70795	71373	+	579	SSU_RS00415	-	K09962	1WTHZ	S	-	WP_012774895.1 nucleotidyltransferase family protein [Streptococcus suis]	-	-	-	-	-	-	-
gene-SSU_RS10445	1.78718	3.57437	0	0	-Inf	0.0890368	0.259393	NC_012925.1	71446	71712	+	267	SSU_RS10445	-	K12296	1WT5K	K	-	WP_014635810.1 hypothetical protein [Streptococcus suis]	B2IMI0|PHI:4700|ComX2|1313|Streptococcus_pneumoniae|unaffected_pathogenicity__reduced_virulence	-	-	-	-	-	ko02024(Quorum sensing);ko02020(Two-component system)
gene-SSU_RS00425	214.511	253.807	175.216	0.690352	-0.534596	0.447079	0.664748	NC_012925.1	72036	72344	+	309	rpsJ	GO:0006412;GO:0003723;GO:0003735;GO:0005840	K02946	1WTK6	J	sp|A4VYP1|RS10_STRS2 30S ribosomal protein S10 OS=Streptococcus suis (strain 98HAH33) OX=391296 GN=rpsJ PE=3 SV=1	WP_011922546.1 30S ribosomal protein S10 [Streptococcus suis]	-	-	-	GO:0006412//translation;	GO:0005840//ribosome;	GO:0003723//RNA binding;GO:0003735//structural constituent of ribosome;	ko03010(Ribosome)
gene-SSU_RS00430	3426.45	3908.59	2944.3	0.753289	-0.408724	0.455606	0.670463	NC_012925.1	72441	73067	+	627	rplC	GO:0006412;GO:0003735;GO:0005840	K02906	1WS9Y	J	sp|A4VSF4|RL3_STRSY 50S ribosomal protein L3 OS=Streptococcus suis (strain 05ZYH33) OX=391295 GN=rplC PE=3 SV=1	WP_011921686.1 MULTISPECIES: 50S ribosomal protein L3 [Streptococcus]	-	-	-	GO:0006412//translation;	GO:0005840//ribosome;	GO:0003735//structural constituent of ribosome;	ko03010(Ribosome)
gene-SSU_RS00435	5142.61	5606.08	4679.14	0.834654	-0.26075	0.680693	0.835333	NC_012925.1	73092	73715	+	624	rplD	GO:0006412;GO:0003735;GO:0022625	K02926	1WT7B	J	sp|A4VYP4|RL4_STRS2 50S ribosomal protein L4 OS=Streptococcus suis (strain 98HAH33) OX=391296 GN=rplD PE=3 SV=1	WP_004195490.1 MULTISPECIES: 50S ribosomal protein L4 [Streptococcus]	-	-	-	GO:0006412//translation;	GO:0022625//cytosolic large ribosomal subunit;	GO:0003735//structural constituent of ribosome;	ko03010(Ribosome)
gene-SSU_RS00440	258.929	296.136	221.722	0.748717	-0.417508	0.587923	0.769303	NC_012925.1	73715	74014	+	300	SSU_RS00440	-	K02892	1WTMW	J	sp|A4VYP5|RL23_STRS2 50S ribosomal protein L23 OS=Streptococcus suis (strain 98HAH33) OX=391296 GN=rplW PE=3 SV=1	WP_004195491.1 MULTISPECIES: 50S ribosomal protein L23 [Streptococcus]	-	-	-	-	-	-	ko03010(Ribosome)
gene-SSU_RS00445	8110.86	8282.9	7938.82	0.958459	-0.0612113	0.992606	1	NC_012925.1	74032	74865	+	834	rplB	GO:0006412;GO:0003735;GO:0000315;GO:0022625	K02886	1WSWK	J	sp|A4VYP6|RL2_STRS2 50S ribosomal protein L2 OS=Streptococcus suis (strain 98HAH33) OX=391296 GN=rplB PE=3 SV=1	WP_002936663.1 MULTISPECIES: 50S ribosomal protein L2 [Streptococcus]	I1RCH5|PHI:1569|GzOB009|5518|Fusarium_graminearum|lethal	-	-	GO:0006412//translation;	GO:0000315//organellar large ribosomal subunit;GO:0022625//cytosolic large ribosomal subunit;	GO:0003735//structural constituent of ribosome;	ko03010(Ribosome)
gene-SSU_RS00450	376.566	422.912	330.219	0.780823	-0.356932	0.667684	0.826352	NC_012925.1	75116	75397	+	282	rpsS	GO:0006412;GO:0003735;GO:0000314;GO:0022627	K02965	2TPVX	J	sp|A8AZM1|RS19_STRGC 30S ribosomal protein S19 OS=Streptococcus gordonii (strain Challis / ATCC 35105 / BCRC 15272 / CH1 / DL1 / V288) OX=467705 GN=rpsS PE=3 SV=1	WP_000533766.1 MULTISPECIES: 30S ribosomal protein S19 [Bacteria]	-	-	-	GO:0006412//translation;	GO:0000314//organellar small ribosomal subunit;GO:0022627//cytosolic small ribosomal subunit;	GO:0003735//structural constituent of ribosome;	ko03010(Ribosome)
gene-SSU_RS00455	586.111	577.683	594.54	1.02918	0.0414949	0.839639	0.927538	NC_012925.1	75415	75759	+	345	rplV	GO:0006412;GO:0003735;GO:0000311;GO:0022625	K02890	1WTIZ	J	sp|A4VYP8|RL22_STRS2 50S ribosomal protein L22 OS=Streptococcus suis (strain 98HAH33) OX=391296 GN=rplV PE=3 SV=1	WP_002936662.1 MULTISPECIES: 50S ribosomal protein L22 [Streptococcus]	-	-	-	GO:0006412//translation;	GO:0000311//plastid large ribosomal subunit;GO:0022625//cytosolic large ribosomal subunit;	GO:0003735//structural constituent of ribosome;	ko03010(Ribosome)
gene-SSU_RS00460	7564.45	6975.16	8153.74	1.16897	0.225236	0.578329	0.764612	NC_012925.1	75772	76425	+	654	rpsC	GO:0006412;GO:0003735;GO:0000312;GO:0022627	K02982	1WSSE	J	sp|A4VYP9|RS3_STRS2 30S ribosomal protein S3 OS=Streptococcus suis (strain 98HAH33) OX=391296 GN=rpsC PE=3 SV=1	WP_002936661.1 MULTISPECIES: 30S ribosomal protein S3 [Streptococcus]	-	-	-	GO:0006412//translation;	GO:0000312//plastid small ribosomal subunit;GO:0022627//cytosolic small ribosomal subunit;	GO:0003735//structural constituent of ribosome;	ko03010(Ribosome)
gene-SSU_RS00465	2462.8	2507.12	2418.48	0.964643	-0.0519333	0.966553	0.997325	NC_012925.1	76429	76842	+	414	rplP	GO:0006412;GO:0003735;GO:0000315;GO:0022625	K02878	1WTHF	J	sp|A4VYQ0|RL16_STRS2 50S ribosomal protein L16 OS=Streptococcus suis (strain 98HAH33) OX=391296 GN=rplP PE=3 SV=1	WP_002936660.1 MULTISPECIES: 50S ribosomal protein L16 [Streptococcus]	-	-	-	GO:0006412//translation;	GO:0000315//organellar large ribosomal subunit;GO:0022625//cytosolic large ribosomal subunit;	GO:0003735//structural constituent of ribosome;	ko03010(Ribosome)
gene-SSU_RS00470	23.3928	24.8385	21.9471	0.883593	-0.178546	0.887942	0.952971	NC_012925.1	76852	77058	+	207	rpmC	GO:0006412;GO:0003735;GO:0000315;GO:0022625	K02904	1WTQQ	J	sp|A4VYQ1|RL29_STRS2 50S ribosomal protein L29 OS=Streptococcus suis (strain 98HAH33) OX=391296 GN=rpmC PE=3 SV=1	WP_002936659.1 MULTISPECIES: 50S ribosomal protein L29 [Streptococcus]	-	-	-	GO:0006412//translation;	GO:0000315//organellar large ribosomal subunit;GO:0022625//cytosolic large ribosomal subunit;	GO:0003735//structural constituent of ribosome;	ko03010(Ribosome)
gene-SSU_RS00475	77.3698	82.1456	72.5941	0.883725	-0.17833	0.872863	0.944936	NC_012925.1	77082	77342	+	261	rpsQ	GO:0006412;GO:0003735;GO:0005840	K02961	2TPXK	J	sp|A8AZL6|RS17_STRGC 30S ribosomal protein S17 OS=Streptococcus gordonii (strain Challis / ATCC 35105 / BCRC 15272 / CH1 / DL1 / V288) OX=467705 GN=rpsQ PE=3 SV=1	WP_000440801.1 MULTISPECIES: 30S ribosomal protein S17 [Bacteria]	-	-	-	GO:0006412//translation;	GO:0005840//ribosome;	GO:0003735//structural constituent of ribosome;	ko03010(Ribosome)
gene-SSU_RS00480	3168.3	3415.25	2921.36	0.855386	-0.225352	0.823871	0.916459	NC_012925.1	77367	77735	+	369	rplN	GO:0006412;GO:0003735;GO:0000315;GO:0022625	K02874	1WTJU	J	sp|A4VYQ3|RL14_STRS2 50S ribosomal protein L14 OS=Streptococcus suis (strain 98HAH33) OX=391296 GN=rplN PE=3 SV=1	WP_002936658.1 MULTISPECIES: 50S ribosomal protein L14 [Streptococcus]	Q7VTC1|PHI:11120|RplN|520|Bordetella_pertussis|unaffected_pathogenicity__increased_virulence_(hypervirulence)	-	-	GO:0006412//translation;	GO:0000315//organellar large ribosomal subunit;GO:0022625//cytosolic large ribosomal subunit;	GO:0003735//structural constituent of ribosome;	ko03010(Ribosome)
gene-SSU_RS00485	512.804	538.804	486.804	0.903489	-0.146421	0.928797	0.978702	NC_012925.1	77874	78179	+	306	rplX	GO:0006412;GO:0003735;GO:0000315;GO:0022625	K02895	1WTM0	J	sp|A4VYQ4|RL24_STRS2 50S ribosomal protein L24 OS=Streptococcus suis (strain 98HAH33) OX=391296 GN=rplX PE=3 SV=1	WP_011921687.1 50S ribosomal protein L24 [Streptococcus suis]	-	-	-	GO:0006412//translation;	GO:0000315//organellar large ribosomal subunit;GO:0022625//cytosolic large ribosomal subunit;	GO:0003735//structural constituent of ribosome;	ko03010(Ribosome)
gene-SSU_RS00490	5909.1	5507.2	6311	1.14595	0.19655	0.637325	0.801625	NC_012925.1	78203	78745	+	543	rplE	GO:0006412;GO:0003735;GO:0005840	K02931	1WT0E	J	sp|A4VYQ5|RL5_STRS2 50S ribosomal protein L5 OS=Streptococcus suis (strain 98HAH33) OX=391296 GN=rplE PE=3 SV=1	WP_002936653.1 MULTISPECIES: 50S ribosomal protein L5 [Streptococcus]	-	-	-	GO:0006412//translation;	GO:0005840//ribosome;	GO:0003735//structural constituent of ribosome;	ko03010(Ribosome)
gene-SSU_RS00495	61.3853	67.6036	55.167	0.816037	-0.293294	0.624184	0.793343	NC_012925.1	78760	78945	+	186	SSU_RS00495	GO:0006412;GO:0003735;GO:0005840	K02954	COG0199	J	sp|A8AZL2|RS14Z_STRGC 30S ribosomal protein S14 type Z OS=Streptococcus gordonii (strain Challis / ATCC 35105 / BCRC 15272 / CH1 / DL1 / V288) OX=467705 GN=rpsZ PE=3 SV=1	WP_002936651.1 MULTISPECIES: type Z 30S ribosomal protein S14 [Streptococcus]	-	-	-	GO:0006412//translation;	GO:0005840//ribosome;	GO:0003735//structural constituent of ribosome;	ko03010(Ribosome)
gene-SSU_RS00505	2630.2	2600.85	2659.55	1.02257	0.0322028	0.879428	0.946487	NC_012925.1	79282	79680	+	399	rpsH	GO:0006412;GO:0003735;GO:0005840	K02994	1WTI1	J	sp|A4VYQ6|RS8_STRS2 30S ribosomal protein S8 OS=Streptococcus suis (strain 98HAH33) OX=391296 GN=rpsH PE=3 SV=1	WP_002936647.1 MULTISPECIES: 30S ribosomal protein S8 [Bacteria]	-	-	-	GO:0006412//translation;	GO:0005840//ribosome;	GO:0003735//structural constituent of ribosome;	ko03010(Ribosome)
gene-SSU_RS00515	5144.85	4307.49	5982.21	1.38879	0.473833	0.322826	0.563393	NC_012925.1	80146	80682	+	537	rplF	GO:0006412;GO:0003735;GO:0019843;GO:0022625	K02933	1WSSS	J	sp|A4VYQ7|RL6_STRS2 50S ribosomal protein L6 OS=Streptococcus suis (strain 98HAH33) OX=391296 GN=rplF PE=3 SV=1	WP_004195502.1 MULTISPECIES: 50S ribosomal protein L6 [Streptococcus]	-	-	-	GO:0006412//translation;	GO:0022625//cytosolic large ribosomal subunit;	GO:0003735//structural constituent of ribosome;GO:0019843//rRNA binding;	ko03010(Ribosome)
gene-SSU_RS00520	1271.24	1193.43	1349.05	1.1304	0.176828	0.706384	0.856065	NC_012925.1	80771	81127	+	357	rplR	GO:0006412;GO:0003735;GO:0000315;GO:0022625	K02881	1WTGH	J	sp|A4VYQ8|RL18_STRS2 50S ribosomal protein L18 OS=Streptococcus suis (strain 98HAH33) OX=391296 GN=rplR PE=3 SV=1	WP_002936641.1 MULTISPECIES: 50S ribosomal protein L18 [Streptococcus]	-	-	-	GO:0006412//translation;	GO:0000315//organellar large ribosomal subunit;GO:0022625//cytosolic large ribosomal subunit;	GO:0003735//structural constituent of ribosome;	ko03010(Ribosome)
gene-SSU_RS00525	3839.34	3038.28	4640.41	1.52732	0.610999	0.133652	0.325173	NC_012925.1	81146	81640	+	495	rpsE	GO:0006412;GO:0003735;GO:0000312;GO:0022627	K02988	1WSDY	J	sp|A4VYQ9|RS5_STRS2 30S ribosomal protein S5 OS=Streptococcus suis (strain 98HAH33) OX=391296 GN=rpsE PE=3 SV=1	WP_002936639.1 MULTISPECIES: 30S ribosomal protein S5 [Streptococcus]	-	-	-	GO:0006412//translation;	GO:0000312//plastid small ribosomal subunit;GO:0022627//cytosolic small ribosomal subunit;	GO:0003735//structural constituent of ribosome;	ko03010(Ribosome)
gene-SSU_RS00530	16.9033	17.5371	16.2695	0.927719	-0.10824	0.987096	1	NC_012925.1	81655	81837	+	183	rpmD	GO:0006412;GO:0003735;GO:0000315;GO:0022625	K02907	1WTRZ	J	sp|A4VYR0|RL30_STRS2 50S ribosomal protein L30 OS=Streptococcus suis (strain 98HAH33) OX=391296 GN=rpmD PE=3 SV=1	WP_002936638.1 MULTISPECIES: 50S ribosomal protein L30 [Streptococcus]	-	-	-	GO:0006412//translation;	GO:0000315//organellar large ribosomal subunit;GO:0022625//cytosolic large ribosomal subunit;	GO:0003735//structural constituent of ribosome;	ko03010(Ribosome)
gene-SSU_RS00535	1530.09	1436	1624.17	1.13104	0.177651	0.696305	0.84682	NC_012925.1	81973	82413	+	441	rplO	GO:0006412;GO:0003735;GO:0000315;GO:0022625	K02876	1WS9N	J	sp|Q04ML7|RL15_STRP2 50S ribosomal protein L15 OS=Streptococcus pneumoniae serotype 2 (strain D39 / NCTC 7466) OX=373153 GN=rplO PE=3 SV=1	WP_002936637.1 MULTISPECIES: 50S ribosomal protein L15 [Streptococcus]	-	-	-	GO:0006412//translation;	GO:0000315//organellar large ribosomal subunit;GO:0022625//cytosolic large ribosomal subunit;	GO:0003735//structural constituent of ribosome;	ko03010(Ribosome)
gene-SSU_RS00540	23572.6	18770.6	28374.6	1.51166	0.596129	0.113665	0.299486	NC_012925.1	82427	83737	+	1311	secY	GO:0043952;GO:0015450;GO:0005886	K03076	1WSBW	U	sp|A8AZK5|SECY_STRGC Protein translocase subunit SecY OS=Streptococcus gordonii (strain Challis / ATCC 35105 / BCRC 15272 / CH1 / DL1 / V288) OX=467705 GN=secY PE=3 SV=1	WP_002936636.1 preprotein translocase subunit SecY [Streptococcus suis]	Q8Y448|PHI:5257|SecY|1639|Listeria_monocytogenes|increased_virulence_(hypervirulence)	-	-	GO:0043952//protein transport by the Sec complex;	GO:0005886//plasma membrane;	GO:0015450//protein-transporting ATPase activity;	ko03070(Bacterial secretion system);ko03060(Protein export);ko02024(Quorum sensing)
gene-SSU_RS00545	394.117	437.505	350.729	0.801656	-0.318945	0.524917	0.723782	NC_012925.1	83831	84472	+	642	SSU_RS00545	-	K00939	1WSGS	F	sp|A4VYR4|KAD_STRS2 Adenylate kinase OS=Streptococcus suis (strain 98HAH33) OX=391296 GN=adk PE=3 SV=1	WP_002936630.1 MULTISPECIES: adenylate kinase [Streptococcus]	-	-	-	-	-	-	ko00730(Thiamine metabolism);ko00230(Purine metabolism)
gene-SSU_RS00550	34.0609	43.1832	24.9385	0.577506	-0.792093	0.119291	0.30513	NC_012925.1	84594	84812	+	219	infA	GO:0006413;GO:0003743	K02518	4HKF4	J	sp|A4VYR5|IF1_STRS2 Translation initiation factor IF-1 OS=Streptococcus suis (strain 98HAH33) OX=391296 GN=infA PE=3 SV=1	WP_002936627.1 MULTISPECIES: translation initiation factor IF-1 [Streptococcus]	-	-	-	GO:0006413//translational initiation;	-	GO:0003743//translation initiation factor activity;	-
gene-SSU_RS00555	2.56078	1.88467	3.23689	1.71749	0.780299	0.641863	0.80399	NC_012925.1	84837	84953	+	117	rpmJ	GO:0006412;GO:0003735;GO:0005840	K02919	1WQ9A	J	sp|P0A493|RL36_LACLA 50S ribosomal protein L36 OS=Lactococcus lactis subsp. lactis (strain IL1403) OX=272623 GN=rpmJ PE=3 SV=1	WP_001808836.1 MULTISPECIES: 50S ribosomal protein L36 [Bacilli]	-	-	-	GO:0006412//translation;	GO:0005840//ribosome;	GO:0003735//structural constituent of ribosome;	ko03010(Ribosome)
gene-SSU_RS00560	903.986	1047.77	760.2	0.725539	-0.462874	0.164	0.371146	NC_012925.1	84973	85338	+	366	rpsM	GO:0006412;GO:0003735;GO:0022627	K02952	1WTJE	J	sp|A4VYR6|RS13_STRS2 30S ribosomal protein S13 OS=Streptococcus suis (strain 98HAH33) OX=391296 GN=rpsM PE=3 SV=1	WP_002936622.1 MULTISPECIES: 30S ribosomal protein S13 [Streptococcus]	-	-	-	GO:0006412//translation;	GO:0022627//cytosolic small ribosomal subunit;	GO:0003735//structural constituent of ribosome;	ko03010(Ribosome)
gene-SSU_RS00565	1157.01	1369.13	944.904	0.690151	-0.535016	0.106565	0.289045	NC_012925.1	85356	85739	+	384	rpsK	GO:0006412;GO:0003735;GO:0005840	K02948	1WTHI	J	sp|A4VYR7|RS11_STRS2 30S ribosomal protein S11 OS=Streptococcus suis (strain 98HAH33) OX=391296 GN=rpsK PE=3 SV=1	WP_004195509.1 MULTISPECIES: 30S ribosomal protein S11 [Streptococcus]	-	-	-	GO:0006412//translation;	GO:0005840//ribosome;	GO:0003735//structural constituent of ribosome;	ko03010(Ribosome)
gene-SSU_RS00570	5850.18	6372.94	5327.42	0.835944	-0.258522	0.437895	0.658475	NC_012925.1	85784	86722	+	939	SSU_RS00570	-	K03040	1WTEI	K	sp|A4VYR8|RPOA_STRS2 DNA-directed RNA polymerase subunit alpha OS=Streptococcus suis (strain 98HAH33) OX=391296 GN=rpoA PE=3 SV=1	WP_011921691.1 MULTISPECIES: DNA-directed RNA polymerase subunit alpha [Bacteria]	-	-	-	-	-	-	ko03020(RNA polymerase)
gene-SSU_RS00575	1409.52	1693.86	1125.19	0.664275	-0.590148	0.0593882	0.19961	NC_012925.1	86737	87123	+	387	rplQ	GO:0006412;GO:0003735;GO:0005762;GO:0022625	K02879	2TPRD	J	sp|Q04ML0|RL17_STRP2 50S ribosomal protein L17 OS=Streptococcus pneumoniae serotype 2 (strain D39 / NCTC 7466) OX=373153 GN=rplQ PE=3 SV=1	WP_012774898.1 50S ribosomal protein L17 [Streptococcus suis]	-	-	-	GO:0006412//translation;	GO:0005762//mitochondrial large ribosomal subunit;GO:0022625//cytosolic large ribosomal subunit;	GO:0003735//structural constituent of ribosome;	ko03010(Ribosome)
gene-SSU_RS00660	24.4029	37.3506	11.4552	0.306694	-1.70513	0.00451721	0.0370004	NC_012925.1	93955	95088	-	1134	SSU_RS00660	GO:0006310;GO:0015074;GO:0003677	-	1WTI9	L	sp|P96629|INT_BACSU ICEBs1 integrase OS=Bacillus subtilis (strain 168) OX=224308 GN=int PE=3 SV=1	WP_012774899.1 MULTISPECIES: tyrosine-type recombinase/integrase [Streptococcus]	-	-	-	GO:0006310//DNA recombination;GO:0015074//DNA integration;	-	GO:0003677//DNA binding;	-
gene-SSU_RS00670	41.6293	62.22	21.0386	0.338132	-1.56434	0.00176391	0.0196411	NC_012925.1	95345	96361	-	1017	SSU_RS00670	GO:0006270;GO:0003677;GO:0003916	-	4HF5X	L	sp|P96635|NICK_BACSU Putative DNA relaxase NicK OS=Bacillus subtilis (strain 168) OX=224308 GN=nicK PE=3 SV=1	WP_011921696.1 replication initiation factor domain-containing protein [Streptococcus suis]	-	-	-	GO:0006270//DNA replication initiation;	-	GO:0003677//DNA binding;GO:0003916//DNA topoisomerase activity;	-
gene-SSU_RS00675	4.65051	4.60635	4.69468	1.01917	0.027401	1	1	NC_012925.1	96366	96785	-	420	SSU_RS00675	-	-	-	-	-	WP_011921697.1 hypothetical protein [Streptococcus suis]	-	-	-	-	-	-	-
gene-SSU_RS00680	55.0271	68.997	41.0573	0.595059	-0.748896	0.171954	0.385781	NC_012925.1	97121	98476	-	1356	SSU_RS00680	GO:0000166;GO:0003677;GO:0005524	-	COG1674	D	sp|P96634|YDCQ_BACSU Ftsk domain-containing protein YdcQ OS=Bacillus subtilis (strain 168) OX=224308 GN=ydcQ PE=4 SV=1	WP_014638884.1 FtsK/SpoIIIE domain-containing protein [Streptococcus suis]	-	-	-	-	-	GO:0000166//nucleotide binding;GO:0003677//DNA binding;GO:0005524//ATP binding;	-
gene-SSU_RS00685	0.318547	0	0.637094	Inf	Inf	0.816737	0.914162	NC_012925.1	98433	98669	-	237	SSU_RS00685	-	-	-	-	-	WP_012774901.1 hypothetical protein [Streptococcus suis]	-	-	-	-	-	-	-
gene-SSU_RS00690	14.6072	19.8162	9.39825	0.474272	-1.07621	0.197187	0.41423	NC_012925.1	98724	99044	-	321	SSU_RS00690	-	-	4I1R6	-	-	WP_011921700.1 hypothetical protein [Streptococcus suis]	-	-	-	-	-	-	-
gene-SSU_RS00695	251.734	387.222	116.245	0.300203	-1.73599	0.00194582	0.0210218	NC_012925.1	99223	99795	-	573	SSU_RS00695	-	-	-	-	-	WP_011921701.1 hypothetical protein [Streptococcus suis]	-	-	-	-	-	-	-
gene-SSU_RS00700	387.043	544.857	229.23	0.420716	-1.24908	0.000175293	0.00349622	NC_012925.1	100072	100854	+	783	SSU_RS00700	-	-	331M8	-	-	WP_012774903.1 DUF2971 domain-containing protein [Streptococcus suis]	-	-	-	-	-	-	-
gene-SSU_RS10280	1.19195	2.06841	0.315489	0.152527	-2.71286	0.455956	0.670463	NC_012925.1	100851	101120	-	270	SSU_RS10280	GO:0006310;GO:0015074;GO:0003677	-	4HE6X	L	sp|P96629|INT_BACSU ICEBs1 integrase OS=Bacillus subtilis (strain 168) OX=224308 GN=int PE=3 SV=1	WP_171840746.1 tyrosine-type recombinase/integrase [Streptococcus suis]	-	-	-	GO:0006310//DNA recombination;GO:0015074//DNA integration;	-	GO:0003677//DNA binding;	-
gene-SSU_RS00710	531.715	666.628	396.801	0.595237	-0.748465	0.035477	0.141632	NC_012925.1	101575	102018	+	444	SSU_RS00710	-	-	1WSZM	K	sp|Q5XEA3|ADCR_STRP6 Transcriptional regulator AdcR OS=Streptococcus pyogenes serotype M6 (strain ATCC BAA-946 / MGAS10394) OX=286636 GN=adcR PE=1 SV=1	WP_012774904.1 MULTISPECIES: zinc-dependent MarR family transcriptional regulator [Streptococcus]	Q5XEA3|PHI:3487|AdcR|1314|Streptococcus_pyogenes|reduced_virulence	-	-	-	-	-	-
gene-SSU_RS00715	1167.29	1416.65	917.936	0.647962	-0.626019	0.0332025	0.136078	NC_012925.1	102019	102723	+	705	SSU_RS00715	-	K09817	1WSEX	P	sp|P0A2U6|ADCC_STRPN Zinc transport system ATP-binding protein AdcC OS=Streptococcus pneumoniae serotype 4 (strain ATCC BAA-334 / TIGR4) OX=170187 GN=adcC PE=3 SV=1	WP_002936595.1 metal ABC transporter ATP-binding protein [Streptococcus suis]	A0A0F6B5S9|PHI:10083|STM14_RS15350|28901|Salmonella_enterica|unaffected_pathogenicity	VFG016166(gi:66045829) (cbrD) ABC transporter [achromobactin (IA003)] [Pseudomonas syringae pv. syringae B728a]	gb|AAA99504.1|ARO:3002987|bcrA [Bacillus licheniformis]	-	-	-	ko02010(ABC transporters)
gene-SSU_RS00720	1273.1	1465.29	1080.9	0.737669	-0.438954	0.12254	0.308903	NC_012925.1	102716	103528	+	813	SSU_RS00720	-	K09816	1WT0A	P	sp|O34610|ZNUB_BACSU High-affinity zinc uptake system membrane protein ZnuB OS=Bacillus subtilis (strain 168) OX=224308 GN=znuB PE=1 SV=1	WP_002936593.1 MULTISPECIES: metal ABC transporter permease [Streptococcus]	A0A0H3B439|PHI:5013|ZnuB|633|Yersinia_pseudotuberculosis|reduced_virulence	VFG034233(gi:387606976) (sitD) iron ABC transporter permease [Iron/manganese transport (CVF459)] [Escherichia coli O44:H18 042]	-	-	-	-	ko02010(ABC transporters)
gene-SSU_RS00725	6155.6	6387.69	5923.51	0.927331	-0.108844	0.65631	0.818134	NC_012925.1	103538	105049	+	1512	SSU_RS00725	-	K09815	1WSBC	P	sp|O05703|ADCA_STRPN Zinc-binding lipoprotein AdcA OS=Streptococcus pneumoniae serotype 4 (strain ATCC BAA-334 / TIGR4) OX=170187 GN=adcA PE=3 SV=4	WP_011921705.1 zinc ABC transporter substrate-binding protein AdcA [Streptococcus suis]	Q9A0L9|PHI:9798|AdcA|1314|Streptococcus_pyogenes|reduced_virulence__unaffected_pathogenicity	VFG005232(gi:125718778) (lmb) Zn-porter lipoprotein, putative [Laminin-binding protein (CVF114)] [Streptococcus sanguinis SK36]	-	-	-	-	ko02010(ABC transporters)
gene-SSU_RS00730	1357.78	1691.35	1024.21	0.605559	-0.72366	0.0230843	0.109109	NC_012925.1	105152	105622	+	471	SSU_RS00730	GO:0006355;GO:0006825	-	1WT45	K	sp|O07127|YPTY_LATSK Uncharacterized 16.5 kDa protein in ptsI 3&apos;region OS=Latilactobacillus sakei OX=1599 PE=3 SV=1	WP_014636197.1 CopY/TcrY family copper transport repressor [Streptococcus suis]	-	-	gb|BAB41258.1|ARO:3000124|mecI [Staphylococcus aureus subsp. aureus N315]	GO:0006355//regulation of transcription, DNA-templated;GO:0006825//copper ion transport;	-	-	-
gene-SSU_RS00740	69.2644	99.2439	39.2848	0.395841	-1.33701	0.00221672	0.0231998	NC_012925.1	105803	106012	+	210	SSU_RS00740	-	-	1WTRN	P	-	WP_011921708.1 heavy metal-associated domain-containing protein [Streptococcus suis]	-	-	-	-	-	-	-
gene-SSU_RS00745	1291.62	1088.04	1495.2	1.37422	0.458617	0.148676	0.347293	NC_012925.1	106040	106417	-	378	SSU_RS00745	-	-	1WTJ9	FG	sp|F4K1R2|HINT3_ARATH Adenylylsulfatase HINT3 OS=Arabidopsis thaliana OX=3702 GN=HINT3 PE=1 SV=1	WP_012774905.1 HIT family protein [Streptococcus suis]	-	-	-	-	-	-	-
gene-SSU_RS00750	4549.93	3482.86	5617.01	1.61276	0.689531	0.0215173	0.103867	NC_012925.1	106475	107731	-	1257	tyrS	GO:0006437;GO:0004831;GO:0005737	K01866	1WTBN	J	sp|A4VYU1|SYY_STRS2 Tyrosine--tRNA ligase OS=Streptococcus suis (strain 98HAH33) OX=391296 GN=tyrS PE=3 SV=1	WP_011922558.1 tyrosine--tRNA ligase [Streptococcus suis]	-	-	-	GO:0006437//tyrosyl-tRNA aminoacylation;	GO:0005737//cytoplasm;	GO:0004831//tyrosine-tRNA ligase activity;	ko00970(Aminoacyl-tRNA biosynthesis)
gene-SSU_RS00755	10870.4	6872.9	14867.8	2.16325	1.1132	0.00062645	0.0089528	NC_012925.1	107885	110308	+	2424	pbp1b	-	K03693	1WS9A	M	sp|P38050|PBPF_BACSU Penicillin-binding protein 1F OS=Bacillus subtilis (strain 168) OX=224308 GN=pbpF PE=2 SV=2	WP_011921713.1 penicillin-binding protein PBP1B [Streptococcus suis]	-	-	-	-	-	-	ko01501(beta-Lactam resistance);ko00550(Peptidoglycan biosynthesis)
gene-SSU_RS00760	23233.8	30857	15610.6	0.505902	-0.983071	0.000812421	0.0108422	NC_012925.1	110943	114515	+	3573	rpoB	GO:0006351;GO:0003899;GO:0000345	K03043	1WSJN	K	sp|A4VYU3|RPOB_STRS2 DNA-directed RNA polymerase subunit beta OS=Streptococcus suis (strain 98HAH33) OX=391296 GN=rpoB PE=3 SV=1	WP_002936570.1 MULTISPECIES: DNA-directed RNA polymerase subunit beta [Streptococcus]	A3M1G3|PHI:7860|RpoB|470|Acinetobacter_baumannii|reduced_virulence	-	gb|BAD59497.1|ARO:3000501|Nocardia rifampin resistant beta-subunit of RNA polymerase (rpoB2) [Nocardia farcinica IFM 10152]	GO:0006351//transcription, DNA-templated;	GO:0000345//cytosolic DNA-directed RNA polymerase complex;	GO:0003899//DNA-directed 5'-3' RNA polymerase activity;	ko03020(RNA polymerase)
gene-SSU_RS00765	34556	41194.3	27917.8	0.67771	-0.56126	0.0520143	0.182251	NC_012925.1	114693	118340	+	3648	rpoC	GO:0006351;GO:0003899;GO:0000345	K03046	1WSP8	K	sp|A4VYU4|RPOC_STRS2 DNA-directed RNA polymerase subunit beta&apos; OS=Streptococcus suis (strain 98HAH33) OX=391296 GN=rpoC PE=3 SV=2	WP_012774906.1 DNA-directed RNA polymerase subunit beta' [Streptococcus suis]	-	-	-	GO:0006351//transcription, DNA-templated;	GO:0000345//cytosolic DNA-directed RNA polymerase complex;	GO:0003899//DNA-directed 5'-3' RNA polymerase activity;	ko03020(RNA polymerase)
gene-SSU_RS00770	3578.71	5305.51	1851.91	0.349054	-1.51848	6.45452e-07	4.50575e-05	NC_012925.1	118490	118855	+	366	SSU_RS00770	-	-	1WTJX	S	-	WP_002936568.1 DUF1033 family protein [Streptococcus suis]	-	-	-	-	-	-	-
gene-SSU_RS00780	21.7322	36.158	7.30643	0.202069	-2.30708	0.0712456	0.223721	NC_012925.1	119919	120869	+	951	comGA	-	K02243	1WT0J	NU	sp|P25953|COMGA_BACSU ComG operon protein 1 OS=Bacillus subtilis (strain 168) OX=224308 GN=comGA PE=1 SV=2	WP_011921718.1 competence type IV pilus ATPase ComGA [Streptococcus suis]	A0A0U1YU79|PHI:6363|PilT|553|Pantoea_ananatis|reduced_virulence	VFG042832(gi:18310826) (pilB) type IV pilus assembly protein [type IV pili (AI109)] [Clostridium perfringens str. 13]	-	-	-	-	-
gene-SSU_RS00785	27.7621	47.177	8.34713	0.176932	-2.49873	0.00136957	0.0164621	NC_012925.1	120781	121818	+	1038	comGB	-	K02244	1WSV8	NU	sp|P25954|COMGB_BACSU ComG operon protein 2 OS=Bacillus subtilis (strain 168) OX=224308 GN=comGB PE=3 SV=1	WP_011921719.1 competence type IV pilus assembly protein ComGB [Streptococcus suis]	B2IMM7|PHI:4707|CglB|1313|Streptococcus_pneumoniae|unaffected_pathogenicity	VFG007095(gi:59713079) (epsF) general secretion pathway protein F [EPS type II secretion system (CVF268)] [Vibrio fischeri ES114]	-	-	-	-	-
gene-SSU_RS00790	4.02563	7.73577	0.315489	0.0407832	-4.61588	0.0801266	0.24038	NC_012925.1	121820	122101	+	282	comGC	-	K02245	1WTQV	U	sp|P25955|COMGC_BACSU ComG operon protein 3 OS=Bacillus subtilis (strain 168) OX=224308 GN=comGC PE=1 SV=1	WP_011921720.1 competence type IV pilus major pilin ComGC [Streptococcus suis]	-	-	-	-	-	-	-
gene-SSU_RS00795	1.54575	3.0915	0	0	-Inf	0.12254	0.308903	NC_012925.1	122082	122489	+	408	comGD	-	K02246	1WTG0	NU	-	WP_011921721.1 competence type IV pilus minor pilin ComGD [Streptococcus suis]	-	-	-	-	-	-	-
gene-SSU_RS00800	0.374264	0.748527	0	0	-Inf	0.775325	0.897831	NC_012925.1	122461	122754	+	294	comGE	-	-	1WTP5	S	-	WP_011921722.1 competence type IV pilus minor pilin ComGE [Streptococcus suis]	-	-	-	-	-	-	-
gene-SSU_RS00805	2.50669	4.69484	0.318547	0.0678505	-3.8815	0.0836584	0.248105	NC_012925.1	122741	123175	+	435	comGF	-	K02248	1WTH7	U	-	WP_011922561.1 competence type IV pilus minor pilin ComGF [Streptococcus suis]	-	-	-	-	-	-	-
gene-SSU_RS00810	3.06586	5.81318	0.318547	0.0547974	-4.18975	0.0416371	0.156139	NC_012925.1	123153	123563	+	411	comGG	-	-	1WTNS	-	-	WP_011921724.1 competence type IV pilus minor pilin ComGG [Streptococcus suis]	-	-	-	-	-	-	-
gene-SSU_RS00815	3722.88	2575.36	4870.4	1.89115	0.919266	0.0170948	0.0891581	NC_012925.1	123620	124573	+	954	SSU_RS00815	-	K00571	1WSNR	L	sp|P37876|YTXK_BACSU Uncharacterized protein YtxK OS=Bacillus subtilis (strain 168) OX=224308 GN=ytxK PE=4 SV=2	WP_011922562.1 class I SAM-dependent methyltransferase [Streptococcus suis]	-	-	-	-	-	-	-
gene-SSU_RS00820	9486.31	8323.93	10648.7	1.27929	0.35534	0.256556	0.49164	NC_012925.1	124623	125810	+	1188	SSU_RS00820	-	K00925	1WSDS	F	sp|A4VSL6|ACKA_STRSY Acetate kinase OS=Streptococcus suis (strain 05ZYH33) OX=391295 GN=ackA PE=3 SV=1	WP_012775422.1 acetate kinase [Streptococcus suis]	A0A0H3Q0Y8|PHI:9843|AckA|666|Vibrio_cholerae|unaffected_pathogenicity	-	-	-	-	-	ko00720(Carbon fixation pathways in prokaryotes);ko00680(Methane metabolism);ko00640(Propanoate metabolism);ko00620(Pyruvate metabolism);ko00430(Taurine and hypotaurine metabolism)
gene-SSU_RS00825	468.796	407.15	530.442	1.30282	0.381635	0.303643	0.547282	NC_012925.1	126125	126676	+	552	SSU_RS00825	-	-	1WSYM	S	sp|Q8DV98|FOLT_STRMU Folate transporter FolT OS=Streptococcus mutans serotype c (strain ATCC 700610 / UA159) OX=210007 GN=folT PE=1 SV=1	WP_012774908.1 folate family ECF transporter S component [Streptococcus suis]	-	-	-	-	-	-	-
gene-SSU_RS00830	1504.84	1279.14	1730.54	1.35289	0.436048	0.189851	0.40546	NC_012925.1	126732	127988	+	1257	SSU_RS00830	-	K11754	1WTCQ	H	sp|Q05865|FOLC_BACSU Dihydrofolate synthase/folylpolyglutamate synthase OS=Bacillus subtilis (strain 168) OX=224308 GN=folC PE=3 SV=2	WP_011921729.1 folylpolyglutamate synthase/dihydrofolate synthase family protein [Streptococcus suis]	Q3IZC2|PHI:10842|RSp0930|305|Ralstonia_solanacearum|effector_(plant_avirulence_determinant)	-	-	-	-	-	ko00790(Folate biosynthesis)
gene-SSU_RS00835	2678.37	1920.25	3436.48	1.7896	0.839634	0.00782849	0.054039	NC_012925.1	128035	129096	-	1062	pepA	-	K01261	1WSRF	G	sp|Q48677|PEPA_LACLM Glutamyl aminopeptidase OS=Lactococcus lactis subsp. cremoris (strain MG1363) OX=416870 GN=pepA PE=1 SV=1	WP_011921730.1 glutamyl aminopeptidase [Streptococcus suis]	-	-	-	-	-	-	-
gene-SSU_RS00840	734.506	472.945	996.068	2.1061	1.07457	0.00595278	0.0439488	NC_012925.1	129914	130198	+	285	SSU_RS00840	-	-	1WTMK	S	-	WP_012774909.1 DUF4651 domain-containing protein [Streptococcus suis]	-	-	-	-	-	-	-
gene-SSU_RS00845	209.655	180.525	238.785	1.32273	0.403518	0.220572	0.447805	NC_012925.1	130195	130515	+	321	SSU_RS00845	-	-	1WTJV	CO	sp|O34357|YTPP_BACSU Thioredoxin-like protein YtpP OS=Bacillus subtilis (strain 168) OX=224308 GN=ytpP PE=2 SV=1	WP_011921732.1 thioredoxin family protein [Streptococcus suis]	-	-	-	-	-	-	-
gene-SSU_RS00850	4705.44	3561.15	5849.73	1.64265	0.716029	0.0181071	0.0925757	NC_012925.1	130560	131516	+	957	SSU_RS00850	-	-	1WSRY	S	sp|P31847|YPUA_BACSU Uncharacterized protein YpuA OS=Bacillus subtilis (strain 168) OX=224308 GN=ypuA PE=1 SV=2	WP_011921733.1 DUF1002 domain-containing protein [Streptococcus suis]	-	-	-	-	-	-	-
gene-SSU_RS00855	5961.89	4295.1	7628.69	1.77614	0.828745	0.00628101	0.0457833	NC_012925.1	131535	132158	+	624	SSU_RS00855	-	K06878	1WSKH	J	sp|O34943|YTPR_BACSU Putative tRNA-binding protein YtpR OS=Bacillus subtilis (strain 168) OX=224308 GN=ytpR PE=4 SV=1	WP_011921734.1 DUF4479 and tRNA-binding domain-containing protein [Streptococcus suis]	-	-	-	-	-	-	-
gene-SSU_RS00860	185.228	174.397	196.059	1.12421	0.168907	0.589495	0.769303	NC_012925.1	132191	132970	-	780	SSU_RS00860	-	-	1WT07	S	-	WP_011922565.1 DUF2785 domain-containing protein [Streptococcus suis]	-	-	-	-	-	-	-
gene-SSU_RS00865	65.8093	49.439	82.1796	1.66224	0.73313	0.0908568	0.26217	NC_012925.1	133025	133420	+	396	SSU_RS00865	-	K03111	1WTHM	L	sp|Q8E220|SSB2_STRA5 Single-stranded DNA-binding protein 2 OS=Streptococcus agalactiae serotype V (strain ATCC BAA-611 / 2603 V/R) OX=208435 GN=ssb2 PE=3 SV=1	WP_011921737.1 single-stranded DNA-binding protein [Streptococcus suis]	Q5H2X8|PHI:2737|SSBX|347|Xanthomonas_oryzae|reduced_virulence	-	-	-	-	-	ko03440(Homologous recombination);ko03430(Mismatch repair);ko03030(DNA replication)
gene-SSU_RS10385	7.16338	9.09964	5.22712	0.574431	-0.799794	0.483617	0.693885	NC_012925.1	133539	133784	-	246	SSU_RS10385	-	-	1WU23	-	-	WP_011921738.1 hypothetical protein [Streptococcus suis]	-	-	-	-	-	-	-
gene-SSU_RS00875	1091.41	731.606	1451.21	1.98359	0.988113	0.00104013	0.0134845	NC_012925.1	133982	134263	+	282	groES	-	K04078	1WTMI	O	sp|C1C9H7|CH10_STRP7 Co-chaperonin GroES OS=Streptococcus pneumoniae (strain 70585) OX=488221 GN=groES PE=3 SV=1	WP_012774911.1 co-chaperone GroES [Streptococcus suis]	-	-	-	-	-	-	-
gene-SSU_RS00880	143435	98179	188690	1.9219	0.942534	0.00182864	0.0199939	NC_012925.1	134274	135896	+	1623	groL	GO:0006457;GO:0005515;GO:0016887	K04077	1WSFW	O	sp|C0MES3|CH60_STRS7 Chaperonin GroEL OS=Streptococcus equi subsp. zooepidemicus (strain H70) OX=553483 GN=groEL PE=3 SV=1	WP_012774912.1 chaperonin GroEL [Streptococcus suis]	P42383|PHI:10299|HpHSP60|210|Helicobacter_pylori|unaffected_pathogenicity	VFG019134(gi:187932712) (groEL) chaperonin GroL [GroEL (CVF403)] [Clostridium botulinum B str. Eklund 17B]	-	GO:0006457//protein folding;	-	GO:0005515//protein binding;GO:0016887//ATP hydrolysis activity;	ko05152(Tuberculosis);ko05134(Legionellosis);ko03018(RNA degradation)
gene-SSU_RS00885	587.165	770.846	403.485	0.523431	-0.933928	0.00809669	0.0554547	NC_012925.1	136128	136541	+	414	rpsL	GO:0006412;GO:0003735;GO:0000314;GO:0022627	K02950	1WTI5	J	sp|A4VYX4|RS12_STRS2 30S ribosomal protein S12 OS=Streptococcus suis (strain 98HAH33) OX=391296 GN=rpsL PE=3 SV=1	WP_002940030.1 MULTISPECIES: 30S ribosomal protein S12 [Streptococcus]	I1RZ39|PHI:1599|GzOB039|5518|Fusarium_graminearum|unaffected_pathogenicity	-	-	GO:0006412//translation;	GO:0000314//organellar small ribosomal subunit;GO:0022627//cytosolic small ribosomal subunit;	GO:0003735//structural constituent of ribosome;	ko03010(Ribosome)
gene-SSU_RS00890	1686.82	2116.78	1256.87	0.593763	-0.752041	0.012615	0.0738587	NC_012925.1	136558	137028	+	471	rpsG	GO:0006412;GO:0003735;GO:0000314;GO:0022627	K02992	1WSJT	J	sp|A4VYX5|RS7_STRS2 30S ribosomal protein S7 OS=Streptococcus suis (strain 98HAH33) OX=391296 GN=rpsG PE=3 SV=1	WP_002940031.1 MULTISPECIES: 30S ribosomal protein S7 [Streptococcus]	-	-	-	GO:0006412//translation;	GO:0000314//organellar small ribosomal subunit;GO:0022627//cytosolic small ribosomal subunit;	GO:0003735//structural constituent of ribosome;	ko03010(Ribosome)
gene-SSU_RS00895	25038.9	25649.4	24428.5	0.952402	-0.0703575	0.865679	0.943668	NC_012925.1	137585	139666	+	2082	fusA	GO:0006414;GO:0003746	K02355	1WTAC	J	sp|A4VYX6|EFG_STRS2 Elongation factor G OS=Streptococcus suis (strain 98HAH33) OX=391296 GN=fusA PE=3 SV=1	WP_011921743.1 elongation factor G [Streptococcus suis]	A0A380PIP1|PHI:11030|BipA|632|Yersinia_pestis|reduced_virulence	VFG016491(gi:26553484) (tuf) elongation factor Tu [EF-Tu (CVF587)] [Mycoplasma penetrans HF-2]	gb|AAF01499.1|ARO:3000193|tetT [Streptococcus pyogenes]	GO:0006414//translational elongation;	-	GO:0003746//translation elongation factor activity;	-
gene-SSU_RS00900	6424.87	10030.3	2819.49	0.281098	-1.83085	5.46948e-09	7.63623e-07	NC_012925.1	140655	142646	+	1992	SSU_RS00900	-	K07386	1WTVC	O	sp|O52071|PEPO_LACHE Neutral endopeptidase OS=Lactobacillus helveticus OX=1587 GN=pepO PE=3 SV=1	WP_012774913.1 M13 family metallopeptidase [Streptococcus suis]	Q8DNW9|PHI:6096|PepO|1313|Streptococcus_pneumoniae|increased_virulence_(hypervirulence)	VFG031084(gi:433644988) (zmp1) endothelin-converting enzyme [Zn++ metallophrotease (CVF655)] [Mycobacterium smegmatis JS623]	-	-	-	-	-
gene-SSU_RS00905	70424.5	49421	91427.9	1.84998	0.887511	0.00212049	0.022507	NC_012925.1	143013	144023	+	1011	gap	GO:0006094;GO:0006096;GO:0019682	K00134	1WS9W	G	sp|P0C0G7|G3P_STRP1 Glyceraldehyde-3-phosphate dehydrogenase OS=Streptococcus pyogenes serotype M1 OX=301447 GN=gap PE=3 SV=2	WP_012774914.1 type I glyceraldehyde-3-phosphate dehydrogenase [Streptococcus suis]	P0A038|PHI:6904|GAPDH|1280|Staphylococcus_aureus|reduced_virulence	VFG005341(gi:15674453) (plr/gapA) glyceraldehyde-3-phosphate dehydrogenase [Streptococcal plasmin receptor/GAPDH (CVF123)] [Streptococcus pyogenes M1 GAS]	-	GO:0006094//gluconeogenesis;GO:0006096//glycolytic process;GO:0019682//glyceraldehyde-3-phosphate metabolic process;	-	-	ko05132(Salmonella infection);ko05130(Pathogenic Escherichia coli infection);ko00710(Carbon fixation in photosynthetic organisms);ko00010(Glycolysis / Gluconeogenesis)
gene-SSU_RS00910	41749	34067.5	49430.6	1.45096	0.537009	0.0897844	0.260317	NC_012925.1	144279	145478	+	1200	SSU_RS00910	-	K00927	1WSF1	F	sp|A4VYY1|PGK_STRS2 Phosphoglycerate kinase OS=Streptococcus suis (strain 98HAH33) OX=391296 GN=pgk PE=3 SV=1	WP_011921748.1 phosphoglycerate kinase [Streptococcus suis]	-	-	-	-	-	-	ko00710(Carbon fixation in photosynthetic organisms);ko00010(Glycolysis / Gluconeogenesis)
gene-SSU_RS00915	568.835	416.46	721.21	1.73176	0.792242	0.018696	0.0937382	NC_012925.1	146285	146800	+	516	SSU_RS00915	-	-	1WSNU	S	-	WP_011921749.1 aromatic acid exporter family protein [Streptococcus suis]	-	-	-	-	-	-	-
gene-SSU_RS00920	753.715	696.966	810.464	1.16285	0.217659	0.634737	0.799478	NC_012925.1	146876	147247	+	372	SSU_RS00920	-	K03713	1WTHR	K	sp|P62172|GLNR_BACAN HTH-type transcriptional regulator GlnR OS=Bacillus anthracis OX=1392 GN=glnR PE=3 SV=1	WP_002940041.1 MULTISPECIES: MerR family transcriptional regulator [Streptococcus]	H9L471|PHI:602|Orf242|28901|Salmonella_enterica|unaffected_pathogenicity	VFG001379(gi:15607494) (hspR) hspR [HspR (VF0297)] [Mycobacterium tuberculosis H37Rv]	-	-	-	-	-
gene-SSU_RS00925	6977.12	6353.26	7600.99	1.19639	0.258691	0.401246	0.634927	NC_012925.1	147276	148622	+	1347	glnA	GO:0006542;GO:0004356	K01915	1WTEW	E	sp|Q9CDL9|GLN1A_LACLA Glutamine synthetase OS=Lactococcus lactis subsp. lactis (strain IL1403) OX=272623 GN=glnA PE=3 SV=1	WP_011921751.1 MULTISPECIES: type I glutamate--ammonia ligase [Streptococcus]	P0A1P6|PHI:7742|GlnA|28901|Salmonella_enterica|reduced_virulence	VFG026433(gi:383308019) (glnA1) glutamine synthetase [Glutamine synthesis (CVF311)] [Mycobacterium tuberculosis RGTB327]	-	GO:0006542//glutamine biosynthetic process;	-	GO:0004356//glutamate-ammonia ligase activity;	ko02020(Two-component system);ko00910(Nitrogen metabolism);ko00630(Glyoxylate and dicarboxylate metabolism);ko00250(Alanine, aspartate and glutamate metabolism);ko00220(Arginine biosynthesis)
gene-SSU_RS00930	16223.4	15488.2	16958.5	1.09493	0.130835	0.719435	0.863037	NC_012925.1	148845	150524	-	1680	SSU_RS00930	-	K12574	1WSJW	S	sp|Q8K5W8|RNJ1_STRP3 Ribonuclease J 1 OS=Streptococcus pyogenes serotype M3 (strain ATCC BAA-595 / MGAS315) OX=198466 GN=rnj1 PE=1 SV=1	WP_002938522.1 MULTISPECIES: ribonuclease J [Streptococcus]	Q836D0|PHI:7056|RnjB|1351|Enterococcus_faecalis|reduced_virulence	-	-	-	-	-	ko03018(RNA degradation)
gene-SSU_RS00935	42.1998	52.5579	31.8416	0.605839	-0.722993	0.135989	0.329094	NC_012925.1	150528	150758	-	231	SSU_RS00935	-	-	1WTQ0	S	sp|C1CI34|RPOY_STRZP DNA-directed RNA polymerase subunit epsilon OS=Streptococcus pneumoniae (strain P1031) OX=488223 GN=rpoY PE=3 SV=1	WP_002938523.1 MULTISPECIES: DNA-dependent RNA polymerase subunit epsilon [Streptococcus]	-	-	-	-	-	-	-
gene-SSU_RS00940	487.247	507.276	467.219	0.921036	-0.118671	0.716123	0.86077	NC_012925.1	151365	152048	+	684	tsaB	GO:0006400;GO:0003725	-	1WT8P	O	sp|O05516|TSAB_BACSU tRNA threonylcarbamoyladenosine biosynthesis protein TsaB OS=Bacillus subtilis (strain 168) OX=224308 GN=tsaB PE=1 SV=1	WP_011921754.1 tRNA (adenosine(37)-N6)-threonylcarbamoyltransferase complex dimerization subunit type 1 TsaB [Streptococcus suis]	A0A165G9C3|PHI:6870|YeaZ|669|Vibrio_harveyi|reduced_virulence	-	-	GO:0006400//tRNA modification;	-	GO:0003725//double-stranded RNA binding;	-
gene-SSU_RS00945	309.904	305.705	314.104	1.02747	0.0391017	0.947441	0.988279	NC_012925.1	152045	152485	+	441	rimI	GO:0036211;GO:0042254;GO:0008999	K03789	1WS9D	K	sp|P0A946|RIMI_ECO57 [Ribosomal protein S18]-alanine N-acetyltransferase OS=Escherichia coli O157:H7 OX=83334 GN=rimI PE=1 SV=1	WP_011921755.1 ribosomal protein S18-alanine N-acetyltransferase [Streptococcus suis]	-	VFG039382(gi:212212739) (coxH2/rimL) ribosomal-protein-S18-alanine acetyltransferase [T4SS effectors (CVF803)] [Coxiella burnetii CbuG_Q212]	-	GO:0036211//protein modification process;GO:0042254//ribosome biogenesis;	-	GO:0008999//ribosomal-protein-alanine N-acetyltransferase activity;	-
gene-SSU_RS00950	2098.75	1946.55	2250.96	1.15639	0.209623	0.447853	0.664748	NC_012925.1	152475	153482	+	1008	tsaD	GO:0006400	K01409	1WSNZ	O	sp|A4VYZ0|TSAD_STRS2 tRNA N6-adenosine threonylcarbamoyltransferase OS=Streptococcus suis (strain 98HAH33) OX=391296 GN=tsaD PE=3 SV=1	WP_002938526.1 tRNA (adenosine(37)-N6)-threonylcarbamoyltransferase complex transferase subunit TsaD [Streptococcus suis]	A0A165G9C3|PHI:6870|YeaZ|669|Vibrio_harveyi|reduced_virulence	-	-	GO:0006400//tRNA modification;	-	-	-
gene-SSU_RS00955	2331.27	1461.37	3201.17	2.19053	1.13128	0.000306763	0.00530262	NC_012925.1	153519	154355	-	837	SSU_RS00955	-	-	1WSVE	K	sp|Q00753|MSMR_STRMU Msm operon regulatory protein OS=Streptococcus mutans serotype c (strain ATCC 700610 / UA159) OX=210007 GN=msmR PE=4 SV=2	WP_009909131.1 AraC family transcriptional regulator [Streptococcus suis]	Q9HXB5|PHI:10173|PA3898|287|Pseudomonas_aeruginosa|increased_virulence_(hypervirulence)__reduced_virulence	VFG041884(gi:34498039) (CV_2584) hypothetical protein [Cpi-2 encoded T3SS (SPI-2 like) (SS023)] [Chromobacterium violaceum ATCC 12472]	-	-	-	-	-
gene-SSU_RS00960	8234.19	11893.8	4574.61	0.384622	-1.37849	4.3547e-05	0.00116232	NC_012925.1	154570	155844	+	1275	SSU_RS00960	-	K02027	1WSX9	P	sp|Q578M8|Y2784_BRUAB Putative binding protein BruAb2_0484 OS=Brucella abortus biovar 1 (strain 9-941) OX=262698 GN=BruAb2_0484 PE=3 SV=1	WP_012774915.1 sugar ABC transporter substrate-binding protein [Streptococcus suis]	A0A0H2URD1|PHI:7677|SatA|1313|Streptococcus_pneumoniae|reduced_virulence	VFG030522(gi:120403532) (lpqY) extracellular solute-binding protein [Trehalose-recycling ABC transporter (CVF651)] [Mycobacterium vanbaalenii PYR-1]	-	-	-	-	-
gene-SSU_RS00965	1020.87	1485.86	555.873	0.374107	-1.41848	8.66748e-06	0.000341989	NC_012925.1	155913	156806	+	894	SSU_RS00965	-	K02025	1WSQ5	G	sp|O51924|MALF_THELN Trehalose/maltose transport system permease protein MalF OS=Thermococcus litoralis (strain ATCC 51850 / DSM 5473 / JCM 8560 / NS-C) OX=523849 GN=malF PE=1 SV=2	WP_002939305.1 sugar ABC transporter permease [Streptococcus suis]	A0A0H2URB2|PHI:7678|SatB|1313|Streptococcus_pneumoniae|reduced_virulence	VFG030565(gi:31793499) (sugA) sugar-transport integral membrane protein ABC transporter UspA [Trehalose-recycling ABC transporter (CVF651)] [Mycobacterium bovis AF2122/97]	-	-	-	-	-
gene-SSU_RS00970	866.231	1293.89	438.57	0.338954	-1.56084	0.00148542	0.0172823	NC_012925.1	156817	157647	+	831	SSU_RS00970	-	K02026	1WSCY	P	sp|Q9KEE9|ARAQ_ALKHC Arabinooligosaccharides transport system permease protein AraQ OS=Alkalihalobacillus halodurans (strain ATCC BAA-125 / DSM 18197 / FERM 7344 / JCM 9153 / C-125) OX=272558 GN=araQ PE=3 SV=1	WP_011921761.1 carbohydrate ABC transporter permease [Streptococcus suis]	A0A0H2UR33|PHI:7679|SatC|1313|Streptococcus_pneumoniae|reduced_virulence	VFG030623(gi:145224435) (sugB) binding-protein-dependent transport systems inner membrane component [Trehalose-recycling ABC transporter (CVF651)] [Mycobacterium gilvum PYR-GCK]	-	-	-	-	-
gene-SSU_RS00975	6724.7	10838.7	2610.67	0.240865	-2.0537	0.00536647	0.0416246	NC_012925.1	157657	159858	+	2202	SSU_RS00975	-	K07407	1WSSW	G	sp|Q9ALJ4|AGAA_GEOSE Alpha-galactosidase AgaA OS=Geobacillus stearothermophilus OX=1422 GN=agaA PE=1 SV=1	WP_011921762.1 alpha-galactosidase [Streptococcus suis]	-	-	-	-	-	-	ko00600(Sphingolipid metabolism);ko00561(Glycerolipid metabolism);ko00052(Galactose metabolism)
gene-SSU_RS00980	452.943	468.247	437.64	0.934634	-0.0975262	0.656772	0.818148	NC_012925.1	160133	160834	+	702	SSU_RS00980	-	-	1WT54	E	sp|P76630|YGAZ_ECOLI Inner membrane protein YgaZ OS=Escherichia coli (strain K12) OX=83333 GN=ygaZ PE=1 SV=1	WP_011921764.1 MULTISPECIES: AzlC family ABC transporter permease [Bacteria]	-	-	-	-	-	-	-
gene-SSU_RS00985	53.6924	73.8838	33.5011	0.45343	-1.14105	0.0140284	0.0783432	NC_012925.1	160821	161144	+	324	SSU_RS00985	-	-	1WTNH	S	-	WP_012774916.1 MULTISPECIES: AzlD domain-containing protein [Bacteria]	-	-	-	-	-	-	-
gene-SSU_RS00990	758.91	725.791	792.029	1.09126	0.125999	0.720656	0.86393	NC_012925.1	161154	162176	+	1023	SSU_RS00990	-	-	1WTCY	S	sp|Q8DRN6|Y034_STRR6 UPF0324 membrane protein spr0034 OS=Streptococcus pneumoniae (strain ATCC BAA-255 / R6) OX=171101 GN=spr0034 PE=3 SV=2	WP_011922574.1 YeiH family protein [Streptococcus suis]	-	-	-	-	-	-	-
gene-SSU_RS00995	7215.57	4950.28	9480.85	1.91521	0.937505	0.00125339	0.0154756	NC_012925.1	162639	165170	+	2532	SSU_RS00995	-	-	-	-	-	WP_011921767.1 YSIRK-type signal peptide-containing protein [Streptococcus suis]	-	VFG005557(gi:146317835) (epf) extracellular protein [Extracellular factor (CVF150)] [Streptococcus suis 05ZYH33]	-	-	-	-	-
gene-SSU_RS01000	979.3	810.917	1147.68	1.41529	0.5011	0.139582	0.333782	NC_012925.1	165176	165739	+	564	SSU_RS01000	-	-	-	-	-	WP_158008441.1 DUF1542 domain-containing protein [Streptococcus suis]	-	-	-	-	-	-	-
gene-SSU_RS01005	1216.38	972.908	1459.85	1.50051	0.585449	0.0406584	0.152922	NC_012925.1	165773	166333	+	561	SSU_RS01005	GO:0009986	-	1WTU5	M	-	WP_011921769.1 LPXTG cell wall anchor domain-containing protein [Streptococcus suis]	-	-	-	-	GO:0009986//cell surface;	-	-
gene-SSU_RS01010	1349.55	1432.42	1266.69	0.884304	-0.177386	0.654356	0.817382	NC_012925.1	166553	168175	-	1623	SSU_RS01010	-	-	1WSQI	S	-	WP_011921770.1 hypothetical protein [Streptococcus suis]	-	-	-	-	-	-	-
gene-SSU_RS01015	675.152	626.456	723.849	1.15547	0.208474	0.407023	0.63795	NC_012925.1	168185	168883	-	699	SSU_RS01015	-	K01990	1WT7F	V	sp|P94374|YXLF_BACSU Uncharacterized ABC transporter ATP-binding protein YxlF OS=Bacillus subtilis (strain 168) OX=224308 GN=yxlF PE=2 SV=1	WP_012774917.1 ABC transporter ATP-binding protein [Streptococcus suis]	Q53763|PHI:6324|StpC|1280|Staphylococcus_aureus|unaffected_pathogenicity	VFG005776(gb|NP_687685) (cylA) ABC (ATP-binding cassette) transporter CylA [Beta-hemolysin/cytolysin (CVF171)] [Streptococcus agalactiae 2603V/R]	gb|AAA99504.1|ARO:3002987|bcrA [Bacillus licheniformis]	-	-	-	-
gene-SSU_RS01020	2468.07	2422.44	2513.69	1.03767	0.0533483	0.92007	0.973151	NC_012925.1	169239	170414	-	1176	SSU_RS01020	-	K07007	1WSQW	S	sp|Q795R8|YTFP_BACSU Uncharacterized protein YtfP OS=Bacillus subtilis (strain 168) OX=224308 GN=ytfP PE=4 SV=2	WP_012774918.1 NAD(P)/FAD-dependent oxidoreductase [Streptococcus suis]	-	-	-	-	-	-	ko00121(Secondary bile acid biosynthesis)
gene-SSU_RS01025	151.152	249.161	53.1422	0.213284	-2.22915	0.0162525	0.0862136	NC_012925.1	170652	172052	+	1401	SSU_RS01025	-	K01223	1WS9U	G	sp|O05508|GMUD_BACSU 6-phospho-beta-glucosidase GmuD OS=Bacillus subtilis (strain 168) OX=224308 GN=gmuD PE=1 SV=1	WP_011922578.1 glycoside hydrolase family 1 protein [Streptococcus suis]	A0A0H2ZQ21|PHI:6501|BglA3|1313|Streptococcus_pneumoniae|reduced_virulence	-	-	-	-	-	ko00500(Starch and sucrose metabolism);ko00010(Glycolysis / Gluconeogenesis)
gene-SSU_RS01030	982.806	1099.3	866.314	0.788062	-0.343619	0.38509	0.61853	NC_012925.1	172222	172716	+	495	SSU_RS01030	-	-	1WT5T	S	sp|Q5XA33|Y1595_STRP6 Uncharacterized protein Spy1595 OS=Streptococcus pyogenes serotype M6 (strain ATCC BAA-946 / MGAS10394) OX=286636 GN=M6_Spy1595 PE=1 SV=1	WP_012774919.1 MULTISPECIES: DUF536 domain-containing protein [Streptococcus]	-	-	-	-	-	-	-
gene-SSU_RS01035	766.356	644.015	888.698	1.37993	0.464599	0.334123	0.574749	NC_012925.1	172984	175026	+	2043	SSU_RS01035	-	-	1WTBJ	G	sp|P69821|ULAC_ECO57 Ascorbate-specific PTS system EIIA component OS=Escherichia coli O157:H7 OX=83334 GN=ulaC PE=3 SV=1	WP_011922579.1 BglG family transcription antiterminator [Streptococcus suis]	-	-	-	-	-	-	-
gene-SSU_RS01040	7.89942	13.5402	2.2586	0.166806	-2.58375	0.115464	0.302226	NC_012925.1	175028	175312	+	285	SSU_RS01040	-	K02822	1WTNY	G	-	WP_002935998.1 MULTISPECIES: PTS sugar transporter subunit IIB [Bacteria]	-	-	-	-	-	-	ko02060(Phosphotransferase system (PTS));ko00053(Ascorbate and aldarate metabolism)
gene-SSU_RS01045	787.841	1238.31	337.369	0.272442	-1.87598	0.11907	0.30513	NC_012925.1	175366	176712	+	1347	SSU_RS01045	GO:0009401	K03475	1WSJB	S	sp|Q328K4|ULAA_SHIDS Ascorbate-specific PTS system EIIC component OS=Shigella dysenteriae serotype 1 (strain Sd197) OX=300267 GN=ulaA PE=3 SV=2	WP_011921778.1 PTS ascorbate transporter subunit IIC [Streptococcus suis]	-	-	-	GO:0009401//phosphoenolpyruvate-dependent sugar phosphotransferase system;	-	-	ko02060(Phosphotransferase system (PTS));ko00053(Ascorbate and aldarate metabolism)
gene-SSU_RS01050	122.457	192.031	52.8827	0.275386	-1.86047	0.139529	0.333782	NC_012925.1	176714	177562	+	849	SSU_RS01050	-	K00615	1WTXC	G	sp|Q58094|TKTN_METJA Putative transketolase N-terminal section OS=Methanocaldococcus jannaschii (strain ATCC 43067 / DSM 2661 / JAL-1 / JCM 10045 / NBRC 100440) OX=243232 GN=MJ0681 PE=5 SV=1	WP_002935995.1 transketolase [Streptococcus suis]	Q8MPM3|PHI:8028|Tkt|5665|Leishmania_mexicana|loss_of_pathogenicity	-	-	-	-	-	ko01051(Biosynthesis of ansamycins);ko00710(Carbon fixation in photosynthetic organisms);ko00030(Pentose phosphate pathway)
gene-SSU_RS01055	292.686	496.191	89.1816	0.179733	-2.47608	0.0652604	0.212618	NC_012925.1	177559	178485	+	927	SSU_RS01055	-	K00615	1WTWW	G	sp|Q58092|TKTC_METJA Putative transketolase C-terminal section OS=Methanocaldococcus jannaschii (strain ATCC 43067 / DSM 2661 / JAL-1 / JCM 10045 / NBRC 100440) OX=243232 GN=MJ0679 PE=5 SV=1	WP_012774920.1 transketolase C-terminal domain-containing protein [Streptococcus suis]	-	-	-	-	-	-	ko01051(Biosynthesis of ansamycins);ko00710(Carbon fixation in photosynthetic organisms);ko00030(Pentose phosphate pathway)
gene-SSU_RS01060	1737	1596.8	1877.21	1.17561	0.23341	0.511548	0.718067	NC_012925.1	178676	180436	+	1761	SSU_RS01060	-	K01126	1WSKS	C	sp|O07592|YHDW_BACSU Putative glycerophosphodiester phosphodiesterase YhdW OS=Bacillus subtilis (strain 168) OX=224308 GN=yhdW PE=3 SV=1	WP_011921780.1 glycerophosphodiester phosphodiesterase [Streptococcus suis]	-	-	-	-	-	-	ko00564(Glycerophospholipid metabolism)
gene-SSU_RS01065	121.462	169.665	73.259	0.431786	-1.21161	0.0962449	0.271671	NC_012925.1	180480	180779	-	300	SSU_RS01065	GO:0008150;GO:0003677;GO:0005737	K09747	1WTKT	S	sp|A4VSS3|Y194_STRSY Nucleoid-associated protein SSU05_0194 OS=Streptococcus suis (strain 05ZYH33) OX=391295 GN=SSU05_0194 PE=3 SV=1	WP_002941492.1 MULTISPECIES: YbaB/EbfC family nucleoid-associated protein [Streptococcus]	P67267|PHI:3159|Spr1010|1313|Streptococcus_pneumoniae|reduced_virulence	-	-	GO:0008150//biological_process;	GO:0005737//cytoplasm;	GO:0003677//DNA binding;	-
gene-SSU_RS01070	2134.19	1752.05	2516.32	1.43621	0.522267	0.0997688	0.277731	NC_012925.1	181046	182215	+	1170	SSU_RS01070	GO:1901135;GO:0097367	K02082	1WSSU	M	sp|O50523|AGAS_STRCO Putative D-galactosamine-6-phosphate deaminase AgaS OS=Streptomyces coelicolor (strain ATCC BAA-471 / A3(2) / M145) OX=100226 GN=agaS PE=3 SV=1	WP_011922584.1 SIS domain-containing protein [Streptococcus suis]	-	-	-	GO:1901135//carbohydrate derivative metabolic process;	-	GO:0097367//carbohydrate derivative binding;	ko00052(Galactose metabolism)
gene-SSU_RS01075	12101.8	12794.9	11408.6	0.891656	-0.165441	0.627919	0.794719	NC_012925.1	182345	184030	+	1686	SSU_RS01075	-	-	1WT7V	M	-	WP_011922585.1 YSIRK signal domain/LPXTG anchor domain surface protein [Streptococcus suis]	-	-	-	-	-	-	-
gene-SSU_RS01080	5466.44	4960.31	5972.57	1.20407	0.267922	0.362206	0.597493	NC_012925.1	184307	186574	-	2268	SSU_RS01080	GO:0006508;GO:0008239	K01281	1WT6N	S	sp|B1IB64|PEPX_STRPI Xaa-Pro dipeptidyl-peptidase OS=Streptococcus pneumoniae (strain Hungary19A-6) OX=487214 GN=pepX PE=3 SV=1	WP_011921783.1 Xaa-Pro dipeptidyl-peptidase [Streptococcus suis]	-	-	-	GO:0006508//proteolysis;	-	GO:0008239//dipeptidyl-peptidase activity;	-
gene-SSU_RS01085	1379.73	1744.99	1014.47	0.581361	-0.782493	0.0187851	0.0939256	NC_012925.1	186756	187490	+	735	SSU_RS01085	-	-	1WSJS	E	-	WP_012774921.1 CppA N-terminal domain-containing protein [Streptococcus suis]	-	VFG005513(gi:125717205) (cppA) C3-degrading proteinase, putative [C3-degrading protease (CVF147)] [Streptococcus sanguinis SK36]	-	-	-	-	-
gene-SSU_RS01095	68498.2	51426.5	85569.9	1.66393	0.734591	0.00864988	0.0584263	NC_012925.1	188840	191185	-	2346	pflB	GO:0006113;GO:0015942;GO:0008861;GO:0005737	K00656	1WSA5	C	sp|Q59934|PFL_STRMU Formate acetyltransferase OS=Streptococcus mutans serotype c (strain ATCC 700610 / UA159) OX=210007 GN=pfl PE=3 SV=2	WP_011921786.1 formate C-acetyltransferase [Streptococcus suis]	-	-	-	GO:0006113//fermentation;GO:0015942//formate metabolic process;	GO:0005737//cytoplasm;	GO:0008861//formate C-acetyltransferase activity;	ko00650(Butanoate metabolism);ko00640(Propanoate metabolism);ko00620(Pyruvate metabolism)
gene-SSU_RS01100	462.546	498.745	426.346	0.854839	-0.226276	0.584284	0.767348	NC_012925.1	191501	192568	+	1068	dinB	GO:0006281;GO:0003684;GO:0003887	K02346	1WTCK	L	sp|A4VZ21|DPO4_STRS2 DNA polymerase IV OS=Streptococcus suis (strain 98HAH33) OX=391296 GN=dinB PE=3 SV=1	WP_011922586.1 DNA polymerase IV [Streptococcus suis]	I1RX64|PHI:1407|GzC2H071|5518|Fusarium_graminearum|lethal	-	-	GO:0006281//DNA repair;	-	GO:0003684//damaged DNA binding;GO:0003887//DNA-directed DNA polymerase activity;	-
gene-SSU_RS01105	120.937	119.083	122.791	1.03114	0.0442369	1	1	NC_012925.1	192611	193030	+	420	SSU_RS01105	-	-	1WTHN	K	sp|P71036|YWNA_BACSU Putative HTH-type transcriptional regulator YwnA OS=Bacillus subtilis (strain 168) OX=224308 GN=ywnA PE=1 SV=1	WP_011922587.1 Rrf2 family transcriptional regulator [Streptococcus suis]	-	-	-	-	-	-	-
gene-SSU_RS01110	120.696	154.935	86.4556	0.558011	-0.841636	0.0248744	0.115171	NC_012925.1	193269	193895	+	627	SSU_RS01110	-	K07118	1WT5G	S	sp|P71037|YWNB_BACSU Uncharacterized protein YwnB OS=Bacillus subtilis (strain 168) OX=224308 GN=ywnB PE=4 SV=1	WP_002935982.1 NAD(P)-dependent oxidoreductase [Streptococcus suis]	-	-	-	-	-	-	-
gene-SSU_RS01115	1407.21	2188.07	626.355	0.28626	-1.8046	5.92571e-05	0.00153645	NC_012925.1	193997	194917	+	921	SSU_RS01115	-	K00917	1WT34	G	sp|Q833W9|LACC_ENTFA Tagatose-6-phosphate kinase OS=Enterococcus faecalis (strain ATCC 700802 / V583) OX=226185 GN=lacC PE=1 SV=1	WP_011922588.1 PfkB family carbohydrate kinase [Streptococcus suis]	-	-	-	-	-	-	ko00052(Galactose metabolism)
gene-SSU_RS01120	572.438	869.356	275.521	0.316926	-1.65778	8.07991e-07	5.4315e-05	NC_012925.1	194965	195603	+	639	SSU_RS01120	-	K07457	1WSGY	L	sp|Q58829|Y1434_METJA Putative DNA repair glycosylase MJ1434 OS=Methanocaldococcus jannaschii (strain ATCC 43067 / DSM 2661 / JAL-1 / JCM 10045 / NBRC 100440) OX=243232 GN=MJ1434 PE=1 SV=1	WP_014636205.1 MULTISPECIES: DNA repair protein [Streptococcus]	-	-	-	-	-	-	-
gene-SSU_RS01130	2080.2	1746.67	2413.73	1.3819	0.466655	0.301398	0.544857	NC_012925.1	195886	197085	-	1200	SSU_RS01130	-	-	COG1940	GK	sp|Q44406|XYLR_CALBD Xylose repressor OS=Caldicellulosiruptor bescii (strain ATCC BAA-1888 / DSM 6725 / Z-1320) OX=521460 GN=xylR PE=3 SV=1	WP_012774923.1 ROK family protein [Streptococcus suis]	I6Y8D3|PHI:2631|GLKA|1773|Mycobacterium_tuberculosis|reduced_virulence__unaffected_pathogenicity	-	-	-	-	-	-
gene-SSU_RS01135	121.287	172.019	70.5558	0.410163	-1.28573	0.000400008	0.00660014	NC_012925.1	197278	198606	+	1329	SSU_RS01135	-	K02761	1WS8U	G	sp|P46317|PTJC_BACSU Lichenan permease IIC component OS=Bacillus subtilis (strain 168) OX=224308 GN=licC PE=2 SV=1	WP_012774924.1 PTS sugar transporter subunit IIC [Streptococcus suis]	O50980|PHI:6529|ChbC|139|Borreliella_burgdorferi|unaffected_pathogenicity	-	-	-	-	-	ko02060(Phosphotransferase system (PTS));ko00500(Starch and sucrose metabolism)
gene-SSU_RS01140	224.481	322.599	126.363	0.391702	-1.35217	7.91691e-05	0.00194178	NC_012925.1	198611	200497	+	1887	SSU_RS01140	-	-	4HTPB	S	-	WP_012774925.1 DUF4838 domain-containing protein [Streptococcus suis]	-	-	-	-	-	-	-
gene-SSU_RS01145	443.363	573.709	313.017	0.545602	-0.874079	0.00829931	0.0564167	NC_012925.1	200617	204333	+	3717	SSU_RS01145	-	-	4HW0V	M	-	WP_012775423.1 right-handed parallel beta-helix repeat-containing protein [Streptococcus suis]	-	-	-	-	-	-	-
gene-SSU_RS01150	44.28	57.2768	31.2832	0.546176	-0.872562	0.0704258	0.222582	NC_012925.1	204352	205113	+	762	SSU_RS01150	-	-	-	-	-	WP_011921800.1 hypothetical protein [Streptococcus suis]	-	-	-	-	-	-	-
gene-SSU_RS01155	60.483	67.8229	53.143	0.783555	-0.351893	0.447926	0.664748	NC_012925.1	205336	206094	+	759	SSU_RS01155	-	K02050	4HEYX	P	sp|Q576D9|Y3424_BRUAB Probable ABC transporter permease protein BruAb2_1124 OS=Brucella abortus biovar 1 (strain 9-941) OX=262698 GN=BruAb2_1124 PE=3 SV=1	WP_014636209.1 ABC transporter permease [Streptococcus suis]	A0A550KY48|PHI:10342|NtrB|287|Pseudomonas_aeruginosa|unaffected_pathogenicity	-	-	-	-	-	-
gene-SSU_RS01160	88.9203	100.279	77.562	0.773466	-0.37059	0.518204	0.721119	NC_012925.1	206079	206861	+	783	SSU_RS01160	-	K02049	1UJTU	P	sp|Q2YJB5|Y3647_BRUA2 Putative ATP-binding protein BAB2_1147 OS=Brucella abortus (strain 2308) OX=359391 GN=BAB2_1147 PE=3 SV=1	WP_012775424.1 ABC transporter ATP-binding protein [Streptococcus suis]	A0A086IQC3|PHI:8968|ProV|573|Klebsiella_pneumoniae|reduced_virulence	VFG013192(gi:170717476) (hitC) ABC transporter related [Haemophilus iron transport locus (CVF501)] [Haemophilus somnus 2336]	gb|AAV85982.1|ARO:3000535|macB [Neisseria gonorrhoeae]	-	-	-	-
gene-SSU_RS01165	169.005	188.782	149.227	0.79047	-0.339217	0.393072	0.624202	NC_012925.1	206900	207931	+	1032	SSU_RS01165	-	K02051	4HCK6	P	sp|Q8YDR6|Y3109_BRUME Putative binding protein BMEII0109 OS=Brucella melitensis biotype 1 (strain 16M / ATCC 23456 / NCTC 10094) OX=224914 GN=BMEII0109 PE=3 SV=1	WP_011921803.1 ABC transporter substrate-binding protein [Streptococcus suis]	-	-	-	-	-	-	-
gene-SSU_RS01170	130.982	131.464	130.501	0.992677	-0.0106042	0.994677	1	NC_012925.1	208025	208834	+	810	SSU_RS01170	-	-	1TQK7	G	sp|Q8R5T0|NAGB_CALS4 Glucosamine-6-phosphate deaminase OS=Caldanaerobacter subterraneus subsp. tengcongensis (strain DSM 15242 / JCM 11007 / NBRC 100824 / MB4) OX=273068 GN=nagB PE=3 SV=1	WP_011921804.1 glucosamine-6-phosphate isomerase [Streptococcus suis]	Q9C1S8|PHI:206|CaNAG1|5476|Candida_albicans|reduced_virulence	-	-	-	-	-	-
gene-SSU_RS01175	0.139502	0.279005	0	0	-Inf	0.989524	1	NC_012925.1	208996	209175	+	180	SSU_RS01175	-	-	1WSRA	P	sp|O32220|COPA_BACSU Copper-exporting P-type ATPase OS=Bacillus subtilis (strain 168) OX=224308 GN=copA PE=1 SV=2	WP_014635836.1 heavy metal-associated domain-containing protein [Streptococcus suis]	A0A0D5YKF1|PHI:8812|CopA_(ABUW_2707)|470|Acinetobacter_baumannii|unaffected_pathogenicity__reduced_virulence	-	-	-	-	-	-
gene-SSU_RS01185	51.2585	62.1162	40.4008	0.650407	-0.620585	0.209072	0.43318	NC_012925.1	210124	211086	+	963	SSU_RS01185	GO:0005215;GO:0005524;GO:0016887;GO:0016020	-	1WSRA	P	sp|Q4A0G1|COPA_STAS1 Copper-exporting P-type ATPase OS=Staphylococcus saprophyticus subsp. saprophyticus (strain ATCC 15305 / DSM 20229 / NCIMB 8711 / NCTC 7292 / S-41) OX=342451 GN=copA PE=3 SV=1	WP_011921806.1 HAD-IC family P-type ATPase [Streptococcus suis]	A0A0D5YKF1|PHI:8812|CopA_(ABUW_2707)|470|Acinetobacter_baumannii|unaffected_pathogenicity__reduced_virulence	VFG031390(gi:448824751) (ctpV) Probable metal cation transporter P-type ATPase CtpV [Copper exporter (CVF658)] [Mycobacterium tuberculosis H37Rv]	-	-	GO:0016020//membrane;	GO:0005215//transporter activity;GO:0005524//ATP binding;GO:0016887//ATP hydrolysis activity;	-
gene-SSU_RS01190	4616.02	3483.76	5748.27	1.65002	0.722481	0.0166895	0.0878013	NC_012925.1	211125	213614	-	2490	SSU_RS01190	GO:0004386	K03581	1WSU5	L	sp|O34481|RECDL_BACSU ATP-dependent RecD-like DNA helicase OS=Bacillus subtilis (strain 168) OX=224308 GN=yrrC PE=3 SV=1	WP_012774926.1 ATP-dependent RecD-like DNA helicase [Streptococcus suis]	-	-	-	-	-	GO:0004386//helicase activity;	ko03440(Homologous recombination)
gene-SSU_RS01195	1158.54	860.353	1456.72	1.69317	0.759725	0.0194763	0.0968479	NC_012925.1	213855	214484	-	630	lepB	GO:0006465;GO:0009306;GO:0004252	K03100	1WT4G	U	sp|O07344|LEP_STRPN Signal peptidase I OS=Streptococcus pneumoniae serotype 4 (strain ATCC BAA-334 / TIGR4) OX=170187 GN=lepB PE=3 SV=2	WP_011921809.1 signal peptidase I [Streptococcus suis]	-	VFG043006(gi:77408620) (lep) Signal peptidase I [PI-2b pili (AI137)] [Streptococcus agalactiae COH1]	-	GO:0006465//signal peptide processing;GO:0009306//protein secretion;	-	GO:0004252//serine-type endopeptidase activity;	ko03060(Protein export)
gene-SSU_RS01200	3499.05	2857.75	4140.34	1.44881	0.534867	0.0760159	0.234211	NC_012925.1	214494	215384	-	891	rnhC	GO:0006401;GO:0004523;GO:0005737	K03471	1WSHI	L	sp|C1CPR4|RNH3_STRZT Ribonuclease HIII OS=Streptococcus pneumoniae (strain Taiwan19F-14) OX=487213 GN=rnhC PE=3 SV=1	WP_012774927.1 ribonuclease HIII [Streptococcus suis]	-	-	-	GO:0006401//RNA catabolic process;	GO:0005737//cytoplasm;	GO:0004523//RNA-DNA hybrid ribonuclease activity;	ko03030(DNA replication)
gene-SSU_RS01205	2656.36	1740.73	3571.99	2.05201	1.03703	0.000999876	0.0131505	NC_012925.1	215469	216452	+	984	SSU_RS01205	-	-	1WSJ8	S	sp|Q6DKE0|DHDH_XENLA Trans-1,2-dihydrobenzene-1,2-diol dehydrogenase OS=Xenopus laevis OX=8355 GN=dhdh PE=2 SV=1	WP_012774928.1 Gfo/Idh/MocA family oxidoreductase [Streptococcus suis]	-	-	-	-	-	-	-
gene-SSU_RS01210	4066.58	4175.44	3957.72	0.947855	-0.0772611	0.992862	1	NC_012925.1	216801	217832	+	1032	SSU_RS01210	-	-	1WSNN	M	-	WP_011922597.1 LysM domain-containing protein [Streptococcus suis]	-	VFG005804(gi:76788047) (sip) group B streptococcal surface immunogenic protein [Surface immunogenic protein (CVF179)] [Streptococcus agalactiae A909]	-	-	-	-	-
gene-SSU_RS01215	12637	2498.23	22775.7	9.11676	3.18852	1.32672e-16	8.02669e-14	NC_012925.1	218246	219871	-	1626	treC	GO:0005991;GO:0008788	K01226	1WSPK	G	sp|P39795|TREC_BACSU Trehalose-6-phosphate hydrolase OS=Bacillus subtilis (strain 168) OX=224308 GN=treA PE=1 SV=2	WP_011921814.1 alpha,alpha-phosphotrehalase [Streptococcus suis]	A0A0S4VR07|PHI:9816|TreS|305|Ralstonia_solanacearum|reduced_virulence	-	-	GO:0005991//trehalose metabolic process;	-	GO:0008788//alpha,alpha-phosphotrehalase activity;	ko00500(Starch and sucrose metabolism)
gene-SSU_RS01220	18135.6	4300.77	31970.4	7.43363	2.89407	1.03562e-15	3.75931e-13	NC_012925.1	219952	221946	-	1995	treP	GO:0009401;GO:0015771;GO:0008982;GO:0015574;GO:0016020	K02819	1WSM9	G	sp|P36672|PTTBC_ECOLI PTS system trehalose-specific EIIBC component OS=Escherichia coli (strain K12) OX=83333 GN=treB PE=1 SV=4	WP_011921815.1 PTS system trehalose-specific EIIBC component [Streptococcus suis]	A8Z0F5|PHI:6308|GlcA|1280|Staphylococcus_aureus|reduced_virulence	-	-	GO:0009401//phosphoenolpyruvate-dependent sugar phosphotransferase system;GO:0015771//trehalose transport;	GO:0016020//membrane;	GO:0008982//protein-N(PI)-phosphohistidine-sugar phosphotransferase activity;GO:0015574//trehalose transmembrane transporter activity;	ko02060(Phosphotransferase system (PTS));ko00500(Starch and sucrose metabolism)
gene-SSU_RS01225	666.407	310.813	1022	3.28815	1.71728	8.38458e-07	5.435e-05	NC_012925.1	222180	222893	+	714	treR	GO:0006355;GO:0003677;GO:0003700	K03486	1WT7Q	K	sp|P39796|TRER_BACSU HTH-type transcriptional regulator TreR OS=Bacillus subtilis (strain 168) OX=224308 GN=treR PE=1 SV=2	WP_012774930.1 trehalose operon repressor [Streptococcus suis]	A4VTH4|PHI:5300|AgaR2|1307|Streptococcus_suis|reduced_virulence	-	-	GO:0006355//regulation of transcription, DNA-templated;	-	GO:0003677//DNA binding;GO:0003700//DNA-binding transcription factor activity;	-
gene-SSU_RS01230	1064.65	861.987	1267.31	1.47022	0.556033	0.0937457	0.266299	NC_012925.1	222951	223262	+	312	SSU_RS01230	-	-	1WTJQ	-	-	WP_002935948.1 MULTISPECIES: hypothetical protein [Streptococcus]	-	-	-	-	-	-	-
gene-SSU_RS01235	1752.24	1289.52	2214.96	1.71767	0.780452	0.0151615	0.0821439	NC_012925.1	223259	223807	+	549	SSU_RS01235	GO:0009403;GO:0016020	-	1WSWB	S	sp|P94543|YSHB_BACSU Uncharacterized transmembrane protein YshB OS=Bacillus subtilis (strain 168) OX=224308 GN=yshB PE=4 SV=1	WP_002935945.1 MULTISPECIES: CvpA family protein [Streptococcus]	-	-	-	GO:0009403//toxin biosynthetic process;	GO:0016020//membrane;	-	-
gene-SSU_RS01240	6370.36	4838.57	7902.15	1.63316	0.707665	0.0146218	0.0804199	NC_012925.1	223958	226291	+	2334	SSU_RS01240	GO:0006259;GO:0030983	K07456	1WTCP	L	sp|A4VZ51|MUTS2_STRS2 Endonuclease MutS2 OS=Streptococcus suis (strain 98HAH33) OX=391296 GN=mutS2 PE=3 SV=1	WP_012775425.1 endonuclease MutS2 [Streptococcus suis]	Q5KN74|PHI:7207|Msh2|5207|Cryptococcus_neoformans|unaffected_pathogenicity	-	-	GO:0006259//DNA metabolic process;	-	GO:0030983//mismatched DNA binding;	ko03430(Mismatch repair)
gene-SSU_RS01245	2190.41	1607.47	2773.34	1.72528	0.786831	0.00783044	0.054039	NC_012925.1	226315	226968	+	654	SSU_RS01245	-	-	1WTDN	K	sp|A1JL38|Y1169_YERE8 Acetyltransferase YE1169 OS=Yersinia enterocolitica serotype O:8 / biotype 1B (strain NCTC 13174 / 8081) OX=393305 GN=YE1169 PE=3 SV=1	WP_011921818.1 GNAT family N-acetyltransferase [Streptococcus suis]	-	-	-	-	-	-	-
gene-SSU_RS01250	11323.4	11761.5	10885.3	0.925508	-0.111682	0.954153	0.993843	NC_012925.1	227175	227489	+	315	trxA	GO:0015036;GO:0005737	K03671	1WTJH	O	sp|P0A4L4|THIO_LISIN Thioredoxin OS=Listeria innocua serovar 6a (strain ATCC BAA-680 / CLIP 11262) OX=272626 GN=trxA PE=3 SV=1	WP_012775426.1 MULTISPECIES: thioredoxin [Streptococcus]	P0A4L3|PHI:7258|TrxA|1639|Listeria_monocytogenes|reduced_virulence	-	-	-	GO:0005737//cytoplasm;	GO:0015036//disulfide oxidoreductase activity;	ko05132(Salmonella infection);ko04621(NOD-like receptor signaling pathway)
gene-SSU_RS01255	9153.49	7763.16	10543.8	1.35819	0.441683	0.110141	0.294209	NC_012925.1	227757	229286	+	1530	SSU_RS01255	-	-	1WSJ0	IQ	sp|Q5ATG8|APDA_EMENI Hybrid PKS-NRPS synthetase apdA OS=Emericella nidulans (strain FGSC A4 / ATCC 38163 / CBS 112.46 / NRRL 194 / M139) OX=227321 GN=apdA PE=1 SV=1	WP_012774931.1 AMP-binding protein [Streptococcus suis]	I1RUB2|PHI:719|GzFUS1|5518|Fusarium_graminearum|unaffected_pathogenicity	VFG012990(gi:74311129) (entE) 2,3-dihydroxybenzoate-AMP ligase [Enterobactin synthesis (CVF477)] [Shigella sonnei Ss046]	-	-	-	-	-
gene-SSU_RS01260	5208.13	3812.09	6604.17	1.73243	0.792797	0.0200777	0.0986333	NC_012925.1	229326	230264	+	939	msrB	GO:0006979;GO:0030091;GO:0033743	K12267	1WSU9	O	sp|P0A3Q9|MSAB1_STRPN Peptide methionine sulfoxide reductase MsrA/MsrB 1 OS=Streptococcus pneumoniae serotype 4 (strain ATCC BAA-334 / TIGR4) OX=170187 GN=msrAB1 PE=1 SV=1	WP_011921822.1 peptide-methionine (R)-S-oxide reductase MsrB [Streptococcus suis]	Q04LM6|PHI:3913|SpMsrAB2|1313|Streptococcus_pneumoniae|reduced_virulence	VFG037104(gi:194099662) (msrA/B(pilB)) trifunctional thioredoxin/methionine sulfoxide reductase A/B protein [Methionine sulphoxide reductase (CVF762)] [Neisseria gonorrhoeae NCCP11945]	-	GO:0006979//response to oxidative stress;GO:0030091//protein repair;	-	GO:0033743//peptide-methionine (R)-S-oxide reductase activity;	-
gene-SSU_RS01265	430.592	459.137	402.047	0.875659	-0.191559	0.512092	0.718274	NC_012925.1	230397	231260	+	864	SSU_RS01265	-	-	1WSB8	K	-	WP_223375660.1 helix-turn-helix domain-containing protein [Streptococcus suis]	A0A168D336|PHI:10546|PlcR_(WR52_27275)|1396|Bacillus_cereus|reduced_virulence	VFG050070 (AQ16_2669) helix-turn-helix family protein [PlcR-PapR quorum sensing (CVF569)] [Bacillus cereus G9241]	-	-	-	-	-
gene-SSU_RS01270	1039.4	1447.9	630.899	0.435733	-1.19848	0.00916182	0.0598155	NC_012925.1	231444	233429	+	1986	SSU_RS01270	-	-	1WU5S	S	-	WP_012774933.1 DUF1430 domain-containing protein [Streptococcus suis]	-	-	-	-	-	-	-
gene-SSU_RS01275	896.954	1255.56	538.35	0.428774	-1.22171	6.01572e-05	0.00153782	NC_012925.1	233449	235434	+	1986	SSU_RS01275	-	-	1WSKB	S	-	WP_012774934.1 DUF1430 domain-containing protein [Streptococcus suis]	-	-	-	-	-	-	-
gene-SSU_RS01280	202.372	269.8	134.944	0.500161	-0.999535	0.00762156	0.0532043	NC_012925.1	235436	236068	+	633	SSU_RS01280	-	K02003	1WS8Q	V	sp|O31711|YKNY_BACSU Uncharacterized ABC transporter ATP-binding protein YknY OS=Bacillus subtilis (strain 168) OX=224308 GN=yknY PE=1 SV=1	WP_011921830.1 ABC transporter ATP-binding protein [Streptococcus suis]	A0A0H3JS81|PHI:6579|VraD|1280|Staphylococcus_aureus|reduced_virulence	VFG035924(gi:387610457) (aatC) ABC transporter ATP-binding protein AatC [ABC transporter for dispersin (CVF737)] [Escherichia coli O78:H11:K80 str. H10407]	gb|AAV85982.1|ARO:3000535|macB [Neisseria gonorrhoeae]	-	-	-	-
gene-SSU_RS01285	413.029	401.904	424.155	1.05536	0.0777407	0.989043	1	NC_012925.1	236492	237826	+	1335	SSU_RS01285	-	K03310	1WT9K	E	sp|P44917|Y883_HAEIN Uncharacterized transporter HI_0883 OS=Haemophilus influenzae (strain ATCC 51907 / DSM 11121 / KW20 / Rd) OX=71421 GN=HI_0883 PE=3 SV=1	WP_011921831.1 sodium:alanine symporter family protein [Streptococcus suis]	-	-	-	-	-	-	-
gene-SSU_RS01290	2325.14	1634.42	3015.86	1.84522	0.883794	0.0170504	0.0891581	NC_012925.1	237891	238739	+	849	SSU_RS01290	-	K03442	1WT9S	M	sp|O34897|YKUT_BACSU Uncharacterized MscS family protein YkuT OS=Bacillus subtilis (strain 168) OX=224308 GN=ykuT PE=2 SV=2	WP_002937530.1 MULTISPECIES: mechanosensitive ion channel family protein [Streptococcus]	-	-	-	-	-	-	-
gene-SSU_RS01295	1669.74	1199.6	2139.87	1.78382	0.83497	0.0065074	0.0471297	NC_012925.1	238750	239337	+	588	SSU_RS01295	-	-	1WSAF	S	-	WP_014635842.1 DUF4352 domain-containing protein [Streptococcus suis]	-	-	-	-	-	-	-
gene-SSU_RS01305	981.105	1114.76	847.449	0.760206	-0.395537	0.271502	0.507637	NC_012925.1	239573	240919	-	1347	gdhA	GO:0006520;GO:0016639	K00262	1WT4J	E	sp|P31026|DHE4_CORGL NADP-specific glutamate dehydrogenase OS=Corynebacterium glutamicum (strain ATCC 13032 / DSM 20300 / BCRC 11384 / JCM 1318 / LMG 3730 / NCIMB 10025) OX=196627 GN=gdh PE=1 SV=2	WP_011921833.1 NADP-specific glutamate dehydrogenase [Streptococcus suis]	-	-	-	GO:0006520//cellular amino acid metabolic process;	-	GO:0016639//oxidoreductase activity, acting on the CH-NH2 group of donors, NAD or NADP as acceptor;	ko00910(Nitrogen metabolism);ko00250(Alanine, aspartate and glutamate metabolism);ko00220(Arginine biosynthesis)
gene-SSU_RS01310	368.645	317.637	419.653	1.32117	0.401817	0.218861	0.446103	NC_012925.1	241141	242079	+	939	SSU_RS01310	GO:0006221;GO:0004152	K00226	1WTDC	F	sp|Q9X9S0|PYRDA_STRPN Probable dihydroorotate dehydrogenase A (fumarate) OS=Streptococcus pneumoniae serotype 4 (strain ATCC BAA-334 / TIGR4) OX=170187 GN=pyrDA PE=1 SV=2	WP_012774937.1 dihydroorotate oxidase [Streptococcus suis]	Q4D3W2|PHI:2575__PHI:2596|DHOD|5693|Trypanosoma_cruzi|lethal	-	-	GO:0006221//pyrimidine nucleotide biosynthetic process;	-	GO:0004152//dihydroorotate dehydrogenase activity;	ko00240(Pyrimidine metabolism)
gene-SSU_RS01315	698.096	481.712	914.479	1.89839	0.92478	0.0115614	0.0694833	NC_012925.1	242412	243644	+	1233	SSU_RS01315	-	K07282	1WSUA	M	sp|P19579|CAPA_BACAN Capsule biosynthesis protein CapA OS=Bacillus anthracis OX=1392 GN=capA PE=2 SV=2	WP_011921835.1 CapA family protein [Streptococcus suis]	-	VFG000680(gb|AAF13661) (capA) CapA, required for Poly-gamma-glutamate transport [Capsule (VF0141)] [Bacillus anthracis]	-	-	-	-	-
gene-SSU_RS01320	860.715	853.206	868.225	1.0176	0.0251743	0.784341	0.900999	NC_012925.1	243656	244483	+	828	SSU_RS01320	-	K07024	1WSNW	S	sp|P75809|YBJI_ECOLI 5-amino-6-(5-phospho-D-ribitylamino)uracil phosphatase YbjI OS=Escherichia coli (strain K12) OX=83333 GN=ybjI PE=1 SV=3	WP_012774938.1 MULTISPECIES: Cof-type HAD-IIB family hydrolase [Bacteria]	-	-	-	-	-	-	ko00500(Starch and sucrose metabolism)
gene-SSU_RS01325	2119.17	2436.14	1802.19	0.739773	-0.434846	0.142607	0.339675	NC_012925.1	244532	245314	-	783	SSU_RS01325	-	K01992	1WSEE	S	-	WP_012774939.1 ABC-2 family transporter protein [Streptococcus suis]	-	-	-	-	-	-	-
gene-SSU_RS01330	1326.8	1474.28	1179.31	0.799923	-0.322067	0.348558	0.583531	NC_012925.1	245316	246095	-	780	SSU_RS01330	-	K01992	1WSI5	S	-	WP_012774940.1 ABC-2 family transporter protein [Streptococcus suis]	-	-	-	-	-	-	-
gene-SSU_RS01335	2762.42	2809.43	2715.42	0.966536	-0.0491049	0.965928	0.997247	NC_012925.1	246088	247071	-	984	SSU_RS01335	-	K01990	1WSP7	S	sp|P46903|NATA_BACSU ABC transporter ATP-binding protein NatA OS=Bacillus subtilis (strain 168) OX=224308 GN=natA PE=1 SV=1	WP_011922607.1 ATP-binding cassette domain-containing protein [Streptococcus suis]	Q8DPC2|PHI:6319|PotA|1313|Streptococcus_pneumoniae|reduced_virulence	VFG007913(gi:145223975) (ddrA) daunorubicin resistance ABC transporter ATPase subunit [PDIM (phthiocerol dimycocerosate) and PGL (phenolic glycolipid) biosynthesis and transport (CVF288)] [Mycobacterium gilvum PYR-GCK]	gb|APB03214.1|ARO:3003980|tetA(48) [Paenibacillus sp. LC231]	-	-	-	-
gene-SSU_RS01340	501.578	785.478	217.679	0.27713	-1.85137	0.000217339	0.00410906	NC_012925.1	247156	247689	-	534	SSU_RS01340	-	-	1WT01	K	sp|P46330|YXBF_BACSU Uncharacterized HTH-type transcriptional regulator YxbF OS=Bacillus subtilis (strain 168) OX=224308 GN=yxbF PE=4 SV=1	WP_011922608.1 TetR/AcrR family transcriptional regulator [Streptococcus suis]	-	-	-	-	-	-	-
gene-SSU_RS01345	1891.07	2900.78	881.37	0.303839	-1.71862	1.04044e-05	0.000393417	NC_012925.1	247815	250274	+	2460	SSU_RS01345	-	K01421	1WTFN	S	sp|P32399|YHGE_BACSU Uncharacterized protein YhgE OS=Bacillus subtilis (strain 168) OX=224308 GN=yhgE PE=4 SV=2	WP_012774941.1 YhgE/Pip domain-containing protein [Streptococcus suis]	-	VFG002406(gb|NP_645074) (esaA) type VII secretion system protein EsaA [Type VII secretion system (VF0403)] [Staphylococcus aureus subsp. aureus MW2]	-	-	-	-	-
gene-SSU_RS01350	999.448	950.066	1048.83	1.10395	0.142681	0.707579	0.856065	NC_012925.1	250324	251382	-	1059	SSU_RS01350	-	-	1WSWU	S	-	WP_011921843.1 DUF4097 family beta strand repeat-containing protein [Streptococcus suis]	-	-	-	-	-	-	-
gene-SSU_RS01355	643.803	547.059	740.547	1.35369	0.436894	0.188929	0.404371	NC_012925.1	251379	252134	-	756	SSU_RS01355	-	-	1WSGZ	S	-	WP_011921844.1 DUF1700 domain-containing protein [Streptococcus suis]	-	-	-	-	-	-	-
gene-SSU_RS01360	76.0556	65.1639	86.9473	1.33429	0.41607	0.39061	0.621346	NC_012925.1	252121	252447	-	327	SSU_RS01360	-	K10947	1WTKK	K	sp|C0H3Y4|YIZB_BACSU Putative DNA-binding protein YizB OS=Bacillus subtilis (strain 168) OX=224308 GN=yizB PE=4 SV=1	WP_002937550.1 MULTISPECIES: PadR family transcriptional regulator [Streptococcus]	-	-	-	-	-	-	-
gene-SSU_RS01365	14.9094	16.8724	12.9463	0.767306	-0.382126	0.600323	0.776612	NC_012925.1	252756	253136	+	381	SSU_RS01365	-	K06518	1WTJ6	S	sp|A7X6P6|CIDA_STAA1 Holin-like protein CidA OS=Staphylococcus aureus (strain Mu3 / ATCC 700698) OX=418127 GN=cidA PE=3 SV=1	WP_011921846.1 CidA/LrgA family protein [Streptococcus suis]	-	-	-	-	-	-	-
gene-SSU_RS01370	139.919	150.383	129.455	0.860837	-0.216187	0.471696	0.687101	NC_012925.1	253129	253824	+	696	SSU_RS01370	-	-	1WSIM	M	sp|A9VTH6|LRGB_BACMK Antiholin-like protein LrgB OS=Bacillus mycoides (strain KBAB4) OX=315730 GN=lrgB PE=3 SV=1	WP_014636215.1 LrgB family protein [Streptococcus suis]	-	-	-	-	-	-	-
gene-SSU_RS01375	2734.79	1866.52	3603.06	1.93036	0.948872	0.0807033	0.241312	NC_012925.1	253857	254657	-	801	SSU_RS01375	GO:0055085;GO:0022857;GO:0016020	-	1WT7C	P	sp|P39608|YWCJ_BACSU Uncharacterized transporter YwcJ OS=Bacillus subtilis (strain 168) OX=224308 GN=ywcJ PE=3 SV=1	WP_011922611.1 MULTISPECIES: formate/nitrite transporter family protein [Bacteria]	P0AC26|PHI:3597|NirC|562|Escherichia_coli|reduced_virulence	-	-	GO:0055085//transmembrane transport;	GO:0016020//membrane;	GO:0022857//transmembrane transporter activity;	-
gene-SSU_RS01380	3314.79	4265.93	2363.66	0.554079	-0.851837	0.0858449	0.252117	NC_012925.1	254798	255643	+	846	SSU_RS01380	-	K02440	1WTAN	G	sp|Q9CE02|GLA_LACLA Glycerol facilitator-aquaporin gla OS=Lactococcus lactis subsp. lactis (strain IL1403) OX=272623 GN=gla PE=3 SV=1	WP_002937554.1 MULTISPECIES: MIP/aquaporin family protein [Streptococcus]	U3PW09|PHI:7047|Aqp1|5207|Cryptococcus_neoformans|unaffected_pathogenicity	-	-	-	-	-	-
gene-SSU_RS01385	1748.47	1702.59	1794.35	1.0539	0.0757326	0.768059	0.893265	NC_012925.1	255772	257304	+	1533	SSU_RS01385	-	K06915	1WT1Z	S	sp|P39342|YJGR_ECOLI Uncharacterized protein YjgR OS=Escherichia coli (strain K12) OX=83333 GN=yjgR PE=4 SV=1	WP_012774942.1 DUF853 family protein [Streptococcus suis]	-	-	-	-	-	-	-
gene-SSU_RS01390	102.341	126.791	77.8921	0.614336	-0.702901	0.0563232	0.192517	NC_012925.1	257416	258024	+	609	SSU_RS01390	-	-	1WSRE	L	sp|A4WBH1|NUDL_ENT38 Uncharacterized Nudix hydrolase NudL OS=Enterobacter sp. (strain 638) OX=399742 GN=nudL PE=3 SV=1	WP_011921852.1 CoA pyrophosphatase [Streptococcus suis]	-	-	-	-	-	-	-
gene-SSU_RS01400	2139.43	2653.9	1624.97	0.612296	-0.707698	0.017087	0.0891581	NC_012925.1	258314	260611	+	2298	SSU_RS01400	GO:0009986	-	1WTS7	D	-	WP_012775427.1 LPXTG cell wall anchor domain-containing protein [Streptococcus suis]	-	-	-	-	GO:0009986//cell surface;	-	-
gene-SSU_RS01405	237.156	374.556	99.7562	0.266332	-1.9087	1.82936e-07	1.58109e-05	NC_012925.1	261046	261765	+	720	SSU_RS01405	-	-	-	-	-	WP_011921854.1 methyl-accepting chemotaxis protein [Streptococcus suis]	-	-	-	-	-	-	-
gene-SSU_RS01410	728.221	1185.18	271.263	0.22888	-2.12734	6.34525e-11	1.91944e-08	NC_012925.1	261895	263085	+	1191	SSU_RS01410	GO:0009986	-	COG5373	KLT	-	WP_011921855.1 LPXTG cell wall anchor domain-containing protein [Streptococcus suis]	-	-	-	-	GO:0009986//cell surface;	-	-
gene-SSU_RS01415	1.44575	1.31099	1.5805	1.20558	0.269732	1	1	NC_012925.1	263556	263705	-	150	rpmG	GO:0006412;GO:0003735;GO:0000315;GO:0022625	K02913	COG0267	J	sp|Q5LXM5|RL333_STRT1 50S ribosomal protein L33 3 OS=Streptococcus thermophilus (strain CNRZ 1066) OX=299768 GN=rpmG3 PE=3 SV=1	WP_002262412.1 MULTISPECIES: 50S ribosomal protein L33 [Streptococcus]	-	-	-	GO:0006412//translation;	GO:0000315//organellar large ribosomal subunit;GO:0022625//cytosolic large ribosomal subunit;	GO:0003735//structural constituent of ribosome;	ko03010(Ribosome)
gene-SSU_RS01420	7.42355	8.06089	6.78622	0.841869	-0.248331	0.855866	0.939176	NC_012925.1	263721	263903	-	183	rpmF	GO:0006412;GO:0003735;GO:0000315;GO:0022625	K02911	1WTS2	J	sp|A4VZ91|RL32_STRS2 50S ribosomal protein L32 OS=Streptococcus suis (strain 98HAH33) OX=391296 GN=rpmF PE=3 SV=1	WP_002937589.1 MULTISPECIES: 50S ribosomal protein L32 [Streptococcus]	-	-	-	GO:0006412//translation;	GO:0000315//organellar large ribosomal subunit;GO:0022625//cytosolic large ribosomal subunit;	GO:0003735//structural constituent of ribosome;	ko03010(Ribosome)
gene-SSU_RS01425	1164.66	833.403	1495.91	1.79494	0.843936	0.00473414	0.0380198	NC_012925.1	264179	265462	+	1284	hisS	GO:0006427;GO:0004821;GO:0005737	K01892	1WSFK	J	sp|A4VZ92|SYH_STRS2 Histidine--tRNA ligase OS=Streptococcus suis (strain 98HAH33) OX=391296 GN=hisS PE=3 SV=1	WP_011921857.1 histidine--tRNA ligase [Streptococcus suis]	-	-	-	GO:0006427//histidyl-tRNA aminoacylation;	GO:0005737//cytoplasm;	GO:0004821//histidine-tRNA ligase activity;	ko00970(Aminoacyl-tRNA biosynthesis)
gene-SSU_RS01430	11779	13799.5	9758.45	0.707158	-0.499895	0.0791474	0.238834	NC_012925.1	265543	266568	-	1026	adhP	-	K13953	1WSS0	C	sp|P20368|ADH1_ZYMMO Alcohol dehydrogenase 1 OS=Zymomonas mobilis subsp. mobilis (strain ATCC 31821 / ZM4 / CP4) OX=264203 GN=adhA PE=1 SV=2	WP_011921858.1 alcohol dehydrogenase AdhP [Streptococcus suis]	A5IYL7|PHI:6517|AdhT|2110|Mycoplasma_agalactiae|reduced_virulence	VFG030295(gi:118619910) (adhD) zinc-type alcohol dehydrogenase AdhD [MymA operon (CVF649)] [Mycobacterium ulcerans Agy99]	-	-	-	-	ko00626(Naphthalene degradation);ko00625(Chloroalkane and chloroalkene degradation);ko00620(Pyruvate metabolism);ko00350(Tyrosine metabolism);ko00071(Fatty acid degradation);ko00010(Glycolysis / Gluconeogenesis)
gene-SSU_RS01435	73894.9	40816.7	106973	2.62081	1.39001	1.57653e-06	9.23031e-05	NC_012925.1	267021	269672	+	2652	adhE	GO:0006066;GO:0015976;GO:0004022;GO:0016620;GO:0046872	K04072	1WT3E	C	sp|Q24803|ADH2_ENTHI Aldehyde-alcohol dehydrogenase 2 OS=Entamoeba histolytica OX=5759 GN=ADH2 PE=1 SV=1	WP_011922616.1 bifunctional acetaldehyde-CoA/alcohol dehydrogenase [Streptococcus suis]	A0A116Q7Z1|PHI:8932|AdhE|1307|Streptococcus_suis|reduced_virulence	VFG006720(gi:116873066) (lap) aldehyde-alcohol dehydrogenase protein [Listeria adhesion protein (CVF228)] [Listeria welshimeri serovar 6b str. SLCC5334]	-	GO:0006066//alcohol metabolic process;GO:0015976//carbon utilization;	-	GO:0004022//alcohol dehydrogenase (NAD+) activity;GO:0016620//oxidoreductase activity, acting on the aldehyde or oxo group of donors, NAD or NADP as acceptor;GO:0046872//metal ion binding;	ko00650(Butanoate metabolism);ko00626(Naphthalene degradation);ko00625(Chloroalkane and chloroalkene degradation);ko00620(Pyruvate metabolism);ko00350(Tyrosine metabolism);ko00071(Fatty acid degradation);ko00010(Glycolysis / Gluconeogenesis)
gene-SSU_RS01440	6679.57	4794.09	8565.05	1.78658	0.837204	0.0201071	0.0986333	NC_012925.1	270086	271570	+	1485	thrC	GO:0009088;GO:0004795	K01733	1WSVS	E	sp|Q8IYQ7|THNS1_HUMAN Threonine synthase-like 1 OS=Homo sapiens OX=9606 GN=THNSL1 PE=1 SV=2	WP_012774945.1 threonine synthase [Streptococcus suis]	N4VLC7|PHI:9476|CoTHR4_(Cob_04177)|5465|Colletotrichum_orbiculare|reduced_virulence	-	-	GO:0009088//threonine biosynthetic process;	-	GO:0004795//threonine synthase activity;	ko00750(Vitamin B6 metabolism);ko00260(Glycine, serine and threonine metabolism)
gene-SSU_RS01445	1850.39	1418.19	2282.58	1.6095	0.686612	0.0174177	0.0900659	NC_012925.1	271699	273459	+	1761	SSU_RS01445	-	K06148	4HCDA	V	sp|P71355|Y663_HAEIN Uncharacterized ABC transporter ATP-binding protein HI_0663 OS=Haemophilus influenzae (strain ATCC 51907 / DSM 11121 / KW20 / Rd) OX=71421 GN=HI_0663 PE=3 SV=1	WP_012774946.1 ABC transporter ATP-binding protein/permease [Streptococcus suis]	A0A086VCI7|PHI:6912|YbtP|562|Escherichia_coli|reduced_virulence	VFG013249(gi:68248611) (msbA) lipid A export ATP-binding protein MsbA [LOS (CVF494)] [Haemophilus influenzae 86-028NP]	gb|AAC74000.1|ARO:3003950|msbA [Escherichia coli str. K-12 substr. MG1655]	-	-	-	-
gene-SSU_RS01450	1873.61	1367.46	2379.75	1.74028	0.799317	0.00689298	0.0488702	NC_012925.1	273452	275113	+	1662	SSU_RS01450	-	K06148	1WTAD	V	sp|Q57538|Y664_HAEIN Probable ABC transporter ATP-binding/permease protein HI_0664 OS=Haemophilus influenzae (strain ATCC 51907 / DSM 11121 / KW20 / Rd) OX=71421 GN=HI_0664 PE=1 SV=1	WP_012774947.1 ABC transporter ATP-binding protein [Streptococcus suis]	A0A086VCI7|PHI:6912|YbtP|562|Escherichia_coli|reduced_virulence	VFG013253(gi:113461164) (msbA) lipid A export ATP-binding/permease protein [LOS (CVF494)] [Haemophilus somnus 129PT]	gb|AAC74000.1|ARO:3003950|msbA [Escherichia coli str. K-12 substr. MG1655]	-	-	-	-
gene-SSU_RS01455	369.719	255.916	483.523	1.88938	0.917915	0.0245898	0.114145	NC_012925.1	275114	275707	+	594	SSU_RS01455	-	K16926	1WT9H	S	-	WP_011921864.1 MptD family putative ECF transporter S component [Streptococcus suis]	-	-	-	-	-	-	-
gene-SSU_RS01460	165.946	129.21	202.681	1.56862	0.649497	0.0678933	0.218486	NC_012925.1	275704	276363	+	660	SSU_RS01460	-	K16785	1WSAU	P	-	WP_011922621.1 energy-coupling factor transporter transmembrane component T [Streptococcus suis]	-	-	-	-	-	-	ko02010(ABC transporters)
gene-SSU_RS01465	613.603	461.638	765.569	1.65837	0.72977	0.0165773	0.0874643	NC_012925.1	276327	277754	+	1428	SSU_RS01465	-	K16787	1WT8C	G	sp|Q73R11|Y282_TREDE Putative ABC transporter ATP-binding protein TDE_0282 OS=Treponema denticola (strain ATCC 35405 / DSM 14222 / CIP 103919 / JCM 8153 / KCTC 15104) OX=243275 GN=TDE_0282 PE=3 SV=1	WP_012774948.1 ABC transporter ATP-binding protein [Streptococcus suis]	P77257|PHI:9992|LsrA|562|Escherichia_coli|reduced_virulence	VFG013728(gi:68536376) (ciuD) putative iron ABC transport system, ATP-binding protein [Ciu iron uptake and siderophore biosynthesis system (CVF515)] [Corynebacterium jeikeium K411]	gb|APB03219.1|ARO:3003986|TaeA [Paenibacillus sp. LC231]	-	-	-	ko02010(ABC transporters)
gene-SSU_RS01470	723.136	572.385	873.886	1.52674	0.610458	0.0443629	0.162664	NC_012925.1	277760	279037	+	1278	SSU_RS01470	GO:0006855;GO:0009410;GO:0042910;GO:0016020	-	1WSPN	V	sp|Q9WZS2|NORM_THEMA Probable multidrug resistance protein NorM OS=Thermotoga maritima (strain ATCC 43589 / DSM 3109 / JCM 10099 / NBRC 100826 / MSB8) OX=243274 GN=norM PE=3 SV=1	WP_012774949.1 MATE family efflux transporter [Streptococcus suis]	-	-	gb|AML99881.1|ARO:3001327|mdtK [Salmonella enterica subsp. enterica serovar Typhimurium]	GO:0006855//xenobiotic transmembrane transport;GO:0009410//response to xenobiotic stimulus;	GO:0016020//membrane;	GO:0042910//xenobiotic transmembrane transporter activity;	-
gene-SSU_RS01475	830.612	654.574	1006.65	1.53787	0.620936	0.0273391	0.123128	NC_012925.1	279227	280162	+	936	mvk	GO:0016126;GO:0019287;GO:0004496	K00869	1WSWI	I	sp|O59291|MVK_PYRHO Mevalonate kinase OS=Pyrococcus horikoshii (strain ATCC 700860 / DSM 12428 / JCM 9974 / NBRC 100139 / OT-3) OX=70601 GN=mvk PE=3 SV=1	WP_012774950.1 mevalonate kinase [Streptococcus suis]	Q4WP25|PHI:2542|ERG12|746128|Aspergillus_fumigatus|lethal	-	-	GO:0016126//sterol biosynthetic process;GO:0019287//isopentenyl diphosphate biosynthetic process, mevalonate pathway;	-	GO:0004496//mevalonate kinase activity;	ko00900(Terpenoid backbone biosynthesis)
gene-SSU_RS01480	1135.79	972.329	1299.24	1.33622	0.418155	0.117717	0.303396	NC_012925.1	280155	281180	+	1026	mvaD	GO:0019287;GO:0004163	K01597	1WSXZ	I	sp|Q54YQ9|MVD1_DICDI Diphosphomevalonate decarboxylase OS=Dictyostelium discoideum OX=44689 GN=mvd PE=3 SV=1	WP_011921869.1 diphosphomevalonate decarboxylase [Streptococcus suis]	-	-	-	GO:0019287//isopentenyl diphosphate biosynthetic process, mevalonate pathway;	-	GO:0004163//diphosphomevalonate decarboxylase activity;	ko00900(Terpenoid backbone biosynthesis)
gene-SSU_RS01485	1481.34	1272.87	1689.82	1.32756	0.40878	0.113552	0.299486	NC_012925.1	281182	282261	+	1080	SSU_RS01485	GO:0016126;GO:0019287;GO:0004631	K00938	1WSD3	I	sp|Q9KWG3|PMK_STRC1 Phosphomevalonate kinase OS=Streptomyces sp. (strain CL190) OX=93372 PE=1 SV=1	WP_012774951.1 phosphomevalonate kinase [Streptococcus suis]	-	-	-	GO:0016126//sterol biosynthetic process;GO:0019287//isopentenyl diphosphate biosynthetic process, mevalonate pathway;	-	GO:0004631//phosphomevalonate kinase activity;	ko00900(Terpenoid backbone biosynthesis)
gene-SSU_RS01490	1407.35	1072	1742.69	1.62564	0.70101	0.0124966	0.0736405	NC_012925.1	282272	283369	+	1098	fni	GO:0008299;GO:0004452	K01823	1WSB9	C	sp|Q837E2|IDI2_ENTFA Isopentenyl-diphosphate delta-isomerase OS=Enterococcus faecalis (strain ATCC 700802 / V583) OX=226185 GN=fni PE=3 SV=1	WP_011921871.1 type 2 isopentenyl-diphosphate Delta-isomerase [Streptococcus suis]	-	-	-	GO:0008299//isoprenoid biosynthetic process;	-	GO:0004452//isopentenyl-diphosphate delta-isomerase activity;	ko00900(Terpenoid backbone biosynthesis)
gene-SSU_RS01495	1198.88	1225.79	1171.97	0.956096	-0.0647719	0.933471	0.981605	NC_012925.1	283464	285212	-	1749	SSU_RS01495	-	K18890	1WSDF	V	sp|P35598|EXP8_STRPN Putative ABC transporter ATP-binding protein exp8 OS=Streptococcus pneumoniae serotype 4 (strain ATCC BAA-334 / TIGR4) OX=170187 GN=exp8 PE=3 SV=3	WP_012774952.1 ABC transporter ATP-binding protein [Streptococcus suis]	Q3Y5V5|PHI:1018__PHI:2042|ABC3|318829|Magnaporthe_oryzae|loss_of_pathogenicity	VFG013249(gi:68248611) (msbA) lipid A export ATP-binding protein MsbA [LOS (CVF494)] [Haemophilus influenzae 86-028NP]	gb|ANZ79241.1|ARO:3004036|tetB(60) [uncultured bacterium]	-	-	-	ko02010(ABC transporters)
gene-SSU_RS01500	758.183	756.783	759.583	1.0037	0.00532827	0.899235	0.961763	NC_012925.1	285202	286944	-	1743	SSU_RS01500	GO:0055085;GO:0005524;GO:0042626;GO:0016020	K18889	1WSW6	V	sp|O07550|YHEI_BACSU Probable multidrug resistance ABC transporter ATP-binding/permease protein YheI OS=Bacillus subtilis (strain 168) OX=224308 GN=yheI PE=1 SV=1	WP_012774953.1 ABC transporter transmembrane domain-containing protein [Streptococcus suis]	Q8Z4H3|PHI:9461|IroC|28901|Salmonella_enterica|reduced_virulence	VFG013250(gi:148825660) (msbA) fused lipid transporter subunits of ABC superfamily: membrane component/ATP-binding component [LOS (CVF494)] [Haemophilus influenzae PittEE]	gb|AET10444.1|ARO:3004032|tetA(46) [Streptococcus australis]	GO:0055085//transmembrane transport;	GO:0016020//membrane;	GO:0005524//ATP binding;GO:0042626//ATPase-coupled transmembrane transporter activity;	ko02010(ABC transporters)
gene-SSU_RS01505	13.141	5.99248	20.2894	3.38582	1.7595	0.026807	0.121333	NC_012925.1	287201	287467	+	267	SSU_RS01505	-	K07166	1WTMY	T	sp|P67383|Y217_STRR6 UPF0237 protein spr0217 OS=Streptococcus pneumoniae (strain ATCC BAA-255 / R6) OX=171101 GN=spr0217 PE=3 SV=1	WP_011921874.1 ACT domain-containing protein [Streptococcus suis]	-	-	-	-	-	-	-
gene-SSU_RS01510	823.035	467.41	1178.66	2.52169	1.33439	0.0460996	0.166675	NC_012925.1	287479	288816	+	1338	SSU_RS01510	-	K09157	1WTF9	S	sp|A4VZB1|Y292_STRS2 UPF0210 protein SSU98_0292 OS=Streptococcus suis (strain 98HAH33) OX=391296 GN=SSU98_0292 PE=3 SV=1	WP_011921875.1 PFL family protein [Streptococcus suis]	-	-	-	-	-	-	-
gene-SSU_RS01515	8284.27	6869.81	9698.72	1.41179	0.497524	0.104874	0.286235	NC_012925.1	288892	289587	+	696	SSU_RS01515	-	K15634	1WTF5	G	sp|B5F543|GPMB_SALA4 Probable phosphoglycerate mutase GpmB OS=Salmonella agona (strain SL483) OX=454166 GN=gpmB PE=3 SV=1	WP_011921876.1 histidine phosphatase family protein [Streptococcus suis]	Q4URJ2|PHI:3954|XC_3287|339|Xanthomonas_campestris|reduced_virulence	-	-	-	-	-	ko00680(Methane metabolism);ko00260(Glycine, serine and threonine metabolism);ko00010(Glycolysis / Gluconeogenesis)
gene-SSU_RS01520	57218.8	32252.4	82185.2	2.54819	1.34947	3.0915e-05	0.000935178	NC_012925.1	289906	290940	+	1035	hrcA	GO:0009408;GO:0005737	K03705	1WS8S	K	sp|Q8E7Q9|HRCA_STRA3 Heat-inducible transcription repressor HrcA OS=Streptococcus agalactiae serotype III (strain NEM316) OX=211110 GN=hrcA PE=3 SV=1	WP_012774954.1 heat-inducible transcriptional repressor HrcA [Streptococcus suis]	-	-	-	GO:0009408//response to heat;	GO:0005737//cytoplasm;	-	-
gene-SSU_RS01525	24117.5	12861.3	35373.7	2.7504	1.45964	1.57274e-06	9.23031e-05	NC_012925.1	290953	291465	+	513	grpE	-	K03687	4HIRK	O	sp|A4VZB4|GRPE_STRS2 Protein GrpE OS=Streptococcus suis (strain 98HAH33) OX=391296 GN=grpE PE=3 SV=1	WP_002943082.1 MULTISPECIES: nucleotide exchange factor GrpE [Streptococcus]	-	-	-	-	-	-	-
gene-SSU_RS01530	409716	243437	575995	2.3661	1.24251	6.45455e-05	0.00162709	NC_012925.1	291562	293385	+	1824	dnaK	GO:0006457;GO:0005524;GO:0016887	K04043	1WSTM	O	sp|A4VZB5|DNAK_STRS2 Chaperone protein DnaK OS=Streptococcus suis (strain 98HAH33) OX=391296 GN=dnaK PE=3 SV=1	WP_011921878.1 molecular chaperone DnaK [Streptococcus suis]	A7U5U4|PHI:2058|LHS1|318829|Magnaporthe_oryzae|reduced_virulence	VFG043573(gi:15605121) (CT396) molecular chaperone DnaK [Hsp70 (AI392)] [Chlamydia trachomatis D/UW-3/CX]	-	GO:0006457//protein folding;	-	GO:0005524//ATP binding;GO:0016887//ATP hydrolysis activity;	ko05152(Tuberculosis);ko03018(RNA degradation)
gene-SSU_RS01535	56233.7	29803	82664.4	2.7737	1.47181	0.000351961	0.0059149	NC_012925.1	293817	294953	+	1137	dnaJ	GO:0006457;GO:0051082	K03686	1WT53	O	sp|P95830|DNAJ_STRPN Chaperone protein DnaJ OS=Streptococcus pneumoniae serotype 4 (strain ATCC BAA-334 / TIGR4) OX=170187 GN=dnaJ PE=1 SV=2	WP_012775428.1 molecular chaperone DnaJ [Streptococcus suis]	P95830|PHI:6986|DnaJ|1313|Streptococcus_pneumoniae|reduced_virulence	VFG015291(gi:66047553) (hopI1) type III effector HopI1 [P. syringae TTSS effectors (CVF534)] [Pseudomonas syringae pv. syringae B728a]	-	GO:0006457//protein folding;	-	GO:0051082//unfolded protein binding;	-
gene-SSU_RS01540	1697.11	1545.64	1848.57	1.19599	0.258206	0.407972	0.638081	NC_012925.1	295229	296056	+	828	SSU_RS01540	-	-	1WTTS	H	sp|Q8EM39|LIPL_OCEIH Octanoyl-[GcvH]:protein N-octanoyltransferase OS=Oceanobacillus iheyensis (strain DSM 14371 / CIP 107618 / JCM 11309 / KCTC 3954 / HTE831) OX=221109 GN=lipL PE=3 SV=1	WP_011921881.1 MULTISPECIES: lipoate--protein ligase family protein [Bacteria]	-	-	-	-	-	-	-
gene-SSU_RS01545	3179.67	2812.46	3546.88	1.26113	0.334716	0.284638	0.525553	NC_012925.1	296066	297514	+	1449	SSU_RS01545	-	K01426	1WTBV	J	sp|P13398|NYLA_FLASK 6-aminohexanoate-cyclic-dimer hydrolase OS=Flavobacterium sp. (strain K172) OX=37931 GN=nylA PE=1 SV=2	WP_011921882.1 amidase [Streptococcus suis]	I1S2C4|PHI:5068|MCC|5518|Fusarium_graminearum|reduced_virulence	VFG049158(gb|YP_006635484.1) (clbL) colibactin biosynthesis amidase ClbL [Colibactin (VF0573)] [Klebsiella pneumoniae subsp. pneumoniae 1084]	-	-	-	-	ko00643(Styrene degradation);ko00627(Aminobenzoate degradation);ko00380(Tryptophan metabolism);ko00360(Phenylalanine metabolism);ko00330(Arginine and proline metabolism)
gene-SSU_RS01550	2344.4	2303.61	2385.19	1.03541	0.0502086	0.922028	0.974086	NC_012925.1	297639	298514	+	876	SSU_RS01550	-	K02424	1WT23	ET	sp|P42400|YCKB_BACSU Probable ABC transporter extracellular-binding protein YckB OS=Bacillus subtilis (strain 168) OX=224308 GN=yckB PE=1 SV=2	WP_012774956.1 transporter substrate-binding domain-containing protein [Streptococcus suis]	Q9K035|PHI:8621|Cbp_(NMB0787)|487|Neisseria_meningitidis|reduced_virulence__unaffected_pathogenicity	VFG043099(gi:15802355) (fliY) cystine transporter subunit [peritrichous flagella (AI140)] [Escherichia coli O157:H7 str. EDL933]	-	-	-	-	ko02040(Flagellar assembly);ko02010(ABC transporters)
gene-SSU_RS01555	1077.95	1163.39	992.512	0.853124	-0.229173	0.497994	0.704574	NC_012925.1	298605	299276	+	672	SSU_RS01555	-	K10009	1WTAF	E	sp|P42399|YCKA_BACSU Probable amino-acid ABC transporter permease protein YckA OS=Bacillus subtilis (strain 168) OX=224308 GN=yckA PE=3 SV=1	WP_011921884.1 amino acid ABC transporter permease [Streptococcus suis]	Q9K034|PHI:8622|Ctp_(NMB0788)|487|Neisseria_meningitidis|unaffected_pathogenicity	VFG002901(gi:108808062) (YPA_2067) histidine transport system permease protein HisQ [O-antigen (CVF043)] [Yersinia pestis Antiqua]	-	-	-	-	ko02010(ABC transporters)
gene-SSU_RS01560	2.27378	3.56315	0.98441	0.276275	-1.85582	0.350915	0.585396	NC_012925.1	299400	299609	-	210	SSU_RS01560	-	K07727	1WTQS	K	sp|O31834|YOZG_BACSU Uncharacterized HTH-type transcriptional regulator YozG OS=Bacillus subtilis (strain 168) OX=224308 GN=yozG PE=4 SV=1	WP_012774957.1 helix-turn-helix transcriptional regulator [Streptococcus suis]	-	-	-	-	-	-	-
gene-SSU_RS01565	121.637	150.542	92.732	0.615986	-0.699031	0.134256	0.326204	NC_012925.1	299611	300135	-	525	SSU_RS01565	-	-	1WSET	-	-	WP_011922625.1 hypothetical protein [Streptococcus suis]	-	-	-	-	-	-	-
gene-SSU_RS01570	8088.18	9002.03	7174.34	0.796969	-0.327405	0.211452	0.436769	NC_012925.1	300270	302138	-	1869	SSU_RS01570	-	K01534	1WSDW	P	sp|O31688|ZOSA_BACSU Zinc-transporting ATPase OS=Bacillus subtilis (strain 168) OX=224308 GN=zosA PE=1 SV=1	WP_012774958.1 heavy metal translocating P-type ATPase [Streptococcus suis]	Q99Z27|PHI:7043|PmtA|1314|Streptococcus_pyogenes|reduced_virulence	VFG031409(gi:443492933) (ctpV) metal cation transporter p-type ATPase, CtpV [Copper exporter (CVF658)] [Mycobacterium liflandii 128FXT]	-	-	-	-	-
gene-SSU_RS01575	1103.29	1266.8	939.768	0.741843	-0.430815	0.12634	0.313979	NC_012925.1	302301	302756	-	456	SSU_RS01575	-	K09825	1WSQT	P	sp|Q99T18|PERR_STAAM Peroxide-responsive repressor PerR OS=Staphylococcus aureus (strain Mu50 / ATCC 700699) OX=158878 GN=perR PE=3 SV=1	WP_012774959.1 Fur family transcriptional regulator [Streptococcus suis]	Q2G282|PHI:4991|PerR|1280|Staphylococcus_aureus|reduced_virulence	-	-	-	-	-	-
gene-SSU_RS01580	275.436	343.407	207.464	0.604136	-0.727056	0.0256852	0.117724	NC_012925.1	302923	303672	+	750	truA	GO:0006400;GO:0009982	K06173	1WSH3	J	sp|A4VZC6|TRUA_STRS2 tRNA pseudouridine synthase A OS=Streptococcus suis (strain 98HAH33) OX=391296 GN=truA PE=3 SV=1	WP_011922628.1 tRNA pseudouridine(38-40) synthase TruA [Streptococcus suis]	-	-	-	GO:0006400//tRNA modification;	-	GO:0009982//pseudouridine synthase activity;	-
gene-SSU_RS01585	342.517	452.677	232.358	0.513297	-0.962135	0.0397211	0.151457	NC_012925.1	303662	304423	+	762	SSU_RS01585	GO:0009228;GO:0008972	K00868	1WSVN	H	sp|P39610|PDXK_BACSU Pyridoxine kinase OS=Bacillus subtilis (strain 168) OX=224308 GN=pdxK PE=1 SV=1	WP_011922629.1 bifunctional hydroxymethylpyrimidine kinase/phosphomethylpyrimidine kinase [Streptococcus suis]	G2X6A8|PHI:10410|VdTHI20|27337|Verticillium_dahliae|reduced_virulence	-	-	GO:0009228//thiamine biosynthetic process;	-	GO:0008972//phosphomethylpyrimidine kinase activity;	ko00750(Vitamin B6 metabolism)
gene-SSU_RS01590	114.687	143.442	85.9312	0.599065	-0.739215	0.138377	0.3321	NC_012925.1	304413	304898	+	486	SSU_RS01590	GO:0016020	-	1WSR3	S	sp|A2RIH3|HMPT_LACLM Thiamine precursor transporter HmpT OS=Lactococcus lactis subsp. cremoris (strain MG1363) OX=416870 GN=hmpT PE=1 SV=1	WP_012774960.1 ECF transporter S component [Streptococcus suis]	-	-	-	-	GO:0016020//membrane;	-	-
gene-SSU_RS01595	270.141	346.83	193.453	0.557776	-0.842243	0.186381	0.402916	NC_012925.1	304879	305445	+	567	SSU_RS01595	-	-	1WSWX	S	sp|A4VZC9|Y310_STRS2 UPF0340 protein SSU98_0310 OS=Streptococcus suis (strain 98HAH33) OX=391296 GN=SSU98_0310 PE=3 SV=1	WP_011921892.1 TIGR01440 family protein [Streptococcus suis]	-	-	-	-	-	-	-
gene-SSU_RS01600	386.73	476.184	297.276	0.624289	-0.679713	0.241012	0.470361	NC_012925.1	305445	306059	+	615	SSU_RS01600	-	K09702	1WSS7	S	-	WP_011921893.1 DUF1349 domain-containing protein [Streptococcus suis]	-	-	-	-	-	-	-
gene-SSU_RS01605	248.996	319.243	178.75	0.559919	-0.836711	0.0155113	0.0832929	NC_012925.1	306332	307096	+	765	SSU_RS01605	-	-	COG0599	S	-	WP_011921895.1 hypothetical protein [Streptococcus suis]	-	-	-	-	-	-	-
gene-SSU_RS01610	153.13	178.987	127.274	0.711081	-0.491914	0.190108	0.40546	NC_012925.1	307377	307808	+	432	SSU_RS01610	-	-	1WTGE	K	sp|P71036|YWNA_BACSU Putative HTH-type transcriptional regulator YwnA OS=Bacillus subtilis (strain 168) OX=224308 GN=ywnA PE=1 SV=1	WP_012774961.1 Rrf2 family transcriptional regulator [Streptococcus suis]	-	-	-	-	-	-	-
gene-SSU_RS01615	73.5651	111.9	35.2297	0.314831	-1.66735	0.00381036	0.0335474	NC_012925.1	307888	308889	+	1002	SSU_RS01615	-	-	1WTAS	C	sp|Q924D0|RT4I1_MOUSE Reticulon-4-interacting protein 1, mitochondrial OS=Mus musculus OX=10090 GN=Rtn4ip1 PE=1 SV=2	WP_011921897.1 NADP-dependent oxidoreductase [Streptococcus suis]	A0A0H2ZFF9|PHI:10607|FadD6_(PA14_13110)|287|Pseudomonas_aeruginosa|unaffected_pathogenicity	VFG009413(gi:2846549) (mlsA2) Type I modular polyketide synthase [Mycolactone (CVF312)] [Mycobacterium ulcerans Agy99]	-	-	-	-	-
gene-SSU_RS01620	62.4395	93.4063	31.4726	0.336943	-1.56942	0.0116413	0.0697324	NC_012925.1	308915	309760	+	846	SSU_RS01620	-	-	1WT8T	I	sp|B1M5I5|RUTD_METRJ Putative aminoacrylate hydrolase RutD OS=Methylobacterium radiotolerans (strain ATCC 27329 / DSM 1819 / JCM 2831 / NBRC 15690 / NCIMB 10815 / 0-1) OX=426355 GN=rutD PE=3 SV=1	WP_011921898.1 alpha/beta hydrolase [Streptococcus suis]	-	VFG015909(gi:66045845) (syrC) Alpha/beta hydrolase fold [Phytotoxin syringomycin (CVF548)] [Pseudomonas syringae pv. syringae B728a]	-	-	-	-	-
gene-SSU_RS01625	64.0673	91.934	36.2007	0.393768	-1.34458	0.0405257	0.152922	NC_012925.1	309753	310622	+	870	SSU_RS01625	-	-	1WTRA	IQ	sp|Q17QW3|RDH14_BOVIN Retinol dehydrogenase 14 OS=Bos taurus OX=9913 GN=RDH14 PE=2 SV=1	WP_011921899.1 SDR family NAD(P)-dependent oxidoreductase [Streptococcus suis]	A7F6T5|PHI:7696|THR1|5180|Sclerotinia_sclerotiorum|unaffected_pathogenicity	VFG005766(gi:25010702) (cylG) hypothetical protein [Beta-hemolysin/cytolysin (CVF171)] [Streptococcus agalactiae NEM316]	-	-	-	-	-
gene-SSU_RS01630	99.8038	144.747	54.8604	0.379008	-1.3997	0.0347025	0.140388	NC_012925.1	310615	311790	+	1176	SSU_RS01630	-	-	1WTRC	C	sp|A0A482NAR8|ICCG_TALVA NADH-dependent flavin oxidoreductase iccG OS=Talaromyces variabilis OX=28576 GN=iccG PE=3 SV=1	WP_012774962.1 NADH:flavin oxidoreductase/NADH oxidase family protein [Streptococcus suis]	A0A0H3KBS1|PHI:7917|NWMN_0826|1280|Staphylococcus_aureus|reduced_virulence	-	-	-	-	-	-
gene-SSU_RS01635	23.2149	30.4347	15.995	0.525552	-0.928095	0.130691	0.319683	NC_012925.1	311800	312249	+	450	SSU_RS01635	-	-	1WT31	K	sp|P71036|YWNA_BACSU Putative HTH-type transcriptional regulator YwnA OS=Bacillus subtilis (strain 168) OX=224308 GN=ywnA PE=1 SV=1	WP_011921901.1 MULTISPECIES: Rrf2 family transcriptional regulator [Streptococcus]	-	-	-	-	-	-	-
gene-SSU_RS01640	194.64	182.226	207.053	1.13624	0.184268	0.573089	0.763137	NC_012925.1	312509	313018	-	510	SSU_RS01640	-	-	1WT16	K	-	WP_014636225.1 TetR/AcrR family transcriptional regulator [Streptococcus suis]	-	-	-	-	-	-	-
gene-SSU_RS01645	86.3769	97.4602	75.2936	0.772557	-0.372287	0.369209	0.607538	NC_012925.1	313159	314082	+	924	SSU_RS01645	-	-	1WTYG	S	-	WP_012774964.1 lipase [Streptococcus suis]	-	-	gb|APB03218.1|ARO:3003984|BahA [Paenibacillus sp. LC231]	-	-	-	-
gene-SSU_RS01650	107.185	115.537	98.8334	0.855424	-0.225289	0.571072	0.761181	NC_012925.1	314189	315208	+	1020	SSU_RS01650	-	-	1WT66	I	sp|Q8FK82|AES_ECOL6 Acetyl esterase OS=Escherichia coli O6:H1 (strain CFT073 / ATCC 700928 / UPEC) OX=199310 GN=aes PE=3 SV=1	WP_011921904.1 alpha/beta hydrolase [Streptococcus suis]	I6Y9F7|PHI:7115|LipQ|1773|Mycobacterium_tuberculosis|unaffected_pathogenicity	-	-	-	-	-	-
gene-SSU_RS01655	5903.19	6216.83	5589.55	0.899099	-0.153448	0.590859	0.769303	NC_012925.1	315430	316713	+	1284	tig	GO:0051083;GO:0003755;GO:0051082;GO:0005854	K03545	1WSVI	D	sp|A4VT57|TIG_STRSY Trigger factor OS=Streptococcus suis (strain 05ZYH33) OX=391295 GN=tig PE=3 SV=1	WP_011921906.1 trigger factor [Streptococcus suis]	-	VFG018661(gi:157150639) (tig/ropA) trigger factor [Trigger factor (CVF149)] [Streptococcus gordonii str. Challis substr. CH1]	-	GO:0051083//'de novo' cotranslational protein folding;	GO:0005854//nascent polypeptide-associated complex;	GO:0003755//peptidyl-prolyl cis-trans isomerase activity;GO:0051082//unfolded protein binding;	-
gene-SSU_RS01660	180.835	264.166	97.5035	0.3691	-1.43792	3.90944e-05	0.00107509	NC_012925.1	316803	317648	+	846	SSU_RS01660	-	-	1WU0F	M	sp|Q8GLC5|ICAA_STAEP Poly-beta-1,6-N-acetyl-D-glucosamine synthase OS=Staphylococcus epidermidis OX=1282 GN=icaA PE=3 SV=1	WP_225535467.1 glycosyltransferase family 2 protein [Streptococcus suis]	Q9RQP9|PHI:9883|IcaA|1280|Staphylococcus_aureus|unaffected_pathogenicity	VFG004542(gi:57865729) (icaA) intercellular adhesion protein A [Intercellular adhesin (CVF106)] [Staphylococcus epidermidis RP62A]	-	-	-	-	-
gene-SSU_RS01665	117.702	137.676	97.7283	0.709841	-0.494432	0.435007	0.657535	NC_012925.1	317757	318677	+	921	SSU_RS01665	GO:0046872	K09815	1WSM6	P	sp|O34966|ZNUA_BACSU High-affinity zinc uptake system binding-protein ZnuA OS=Bacillus subtilis (strain 168) OX=224308 GN=znuA PE=1 SV=1	WP_012774966.1 zinc ABC transporter substrate-binding protein [Streptococcus suis]	Q9ZHG8|PHI:10969|Lmb|1311|Streptococcus_agalactiae|reduced_virulence	VFG019053(gi:169833024) (lmb) zinc-binding lipoprotein AdcA [Laminin-binding protein (CVF114)] [Streptococcus pneumoniae Hungary19A-6]	-	-	-	GO:0046872//metal ion binding;	ko02010(ABC transporters)
gene-SSU_RS01670	734.252	779.391	689.114	0.884169	-0.177606	0.63241	0.7971	NC_012925.1	318711	321866	+	3156	SSU_RS01670	-	-	1WTA4	S	-	WP_011922633.1 pneumococcal-type histidine triad protein [Streptococcus suis]	A0A0U0HH68|PHI:6430|PhtD|1313|Streptococcus_pneumoniae|reduced_virulence	-	-	-	-	-	-
gene-SSU_RS01675	1953.47	2122.66	1784.27	0.840586	-0.250533	0.327685	0.566967	NC_012925.1	321993	322574	+	582	rpoE	GO:0006351;GO:0003899	K03048	1WS8X	K	sp|A4VT63|RPOE_STRSY Probable DNA-directed RNA polymerase subunit delta OS=Streptococcus suis (strain 05ZYH33) OX=391295 GN=rpoE PE=3 SV=1	WP_011921912.1 MULTISPECIES: DNA-directed RNA polymerase subunit delta [Streptococcus]	-	-	-	GO:0006351//transcription, DNA-templated;	-	GO:0003899//DNA-directed 5'-3' RNA polymerase activity;	ko03020(RNA polymerase)
gene-SSU_RS01680	451.166	415.842	486.489	1.16989	0.22637	0.491744	0.701111	NC_012925.1	322767	324371	+	1605	SSU_RS01680	GO:0006221;GO:0006241;GO:0003883	K01937	1WSSI	F	sp|Q97S93|PYRG_STRPN CTP synthase OS=Streptococcus pneumoniae serotype 4 (strain ATCC BAA-334 / TIGR4) OX=170187 GN=pyrG PE=3 SV=1	WP_011921913.1 CTP synthase [Streptococcus suis]	-	-	-	GO:0006221//pyrimidine nucleotide biosynthetic process;GO:0006241//CTP biosynthetic process;	-	GO:0003883//CTP synthase activity;	ko00240(Pyrimidine metabolism)
gene-SSU_RS01690	11691.2	10286.1	13096.4	1.27322	0.348477	0.177293	0.392423	NC_012925.1	324972	325853	+	882	SSU_RS01690	-	K01624	1WSGT	G	sp|P0A4S1|ALF_STRPN Fructose-bisphosphate aldolase OS=Streptococcus pneumoniae serotype 4 (strain ATCC BAA-334 / TIGR4) OX=170187 GN=fba PE=3 SV=1	WP_011922635.1 fructose-bisphosphate aldolase [Streptococcus suis]	P99075|PHI:6903|FbaA|1280|Staphylococcus_aureus|reduced_virulence	-	-	-	-	-	ko00710(Carbon fixation in photosynthetic organisms);ko00680(Methane metabolism);ko00051(Fructose and mannose metabolism);ko00030(Pentose phosphate pathway);ko00010(Glycolysis / Gluconeogenesis)
gene-SSU_RS01695	266.289	324.031	208.547	0.643602	-0.635758	0.0637892	0.209362	NC_012925.1	326246	326434	+	189	rpmB	GO:0006412;GO:0003735;GO:0000311;GO:0022625	K02902	2TQ06	J	sp|A8AYZ9|RL28_STRGC 50S ribosomal protein L28 OS=Streptococcus gordonii (strain Challis / ATCC 35105 / BCRC 15272 / CH1 / DL1 / V288) OX=467705 GN=rpmB PE=3 SV=1	WP_001140948.1 MULTISPECIES: 50S ribosomal protein L28 [Bacteria]	-	-	-	GO:0006412//translation;	GO:0000311//plastid large ribosomal subunit;GO:0022625//cytosolic large ribosomal subunit;	GO:0003735//structural constituent of ribosome;	ko03010(Ribosome)
gene-SSU_RS01730	2546.83	3017.45	2076.21	0.688067	-0.539379	0.0736004	0.229133	NC_012925.1	332397	334415	+	2019	recG	GO:0006281;GO:0006310;GO:0003676;GO:0003678;GO:0005524	K03655	1WSQ9	L	sp|Q54900|RECG_STRPN ATP-dependent DNA helicase RecG OS=Streptococcus pneumoniae serotype 4 (strain ATCC BAA-334 / TIGR4) OX=170187 GN=recG PE=3 SV=2	WP_012774967.1 ATP-dependent DNA helicase RecG [Streptococcus suis]	Q81J94|PHI:6483|Mfd|1396|Bacillus_cereus|loss_of_pathogenicity	-	-	GO:0006281//DNA repair;GO:0006310//DNA recombination;	-	GO:0003676//nucleic acid binding;GO:0003678//DNA helicase activity;GO:0005524//ATP binding;	ko03440(Homologous recombination)
gene-SSU_RS01735	1804	1748.1	1859.89	1.06395	0.0894294	0.814661	0.914162	NC_012925.1	334479	335438	-	960	SSU_RS01735	-	K01424	1WT0Z	EJ	sp|P30363|ASPG_BACLI L-asparaginase OS=Bacillus licheniformis OX=1402 GN=ansA PE=3 SV=1	WP_011922637.1 asparaginase [Streptococcus suis]	-	-	-	-	-	-	ko00460(Cyanoamino acid metabolism);ko00250(Alanine, aspartate and glutamate metabolism)
gene-SSU_RS01750	13740.2	18617.9	8862.48	0.476019	-1.07091	0.0329846	0.135753	NC_012925.1	336889	337341	-	453	SSU_RS01750	-	-	1WT9X	T	sp|Q5HNJ5|Y1273_STAEQ Putative universal stress protein SERP1273 OS=Staphylococcus epidermidis (strain ATCC 35984 / RP62A) OX=176279 GN=SERP1273 PE=3 SV=1	WP_004195772.1 MULTISPECIES: universal stress protein [Streptococcus]	-	-	-	-	-	-	-
gene-SSU_RS01755	6773.07	7107.11	6439.03	0.905999	-0.142419	0.609554	0.781866	NC_012925.1	337496	338710	+	1215	SSU_RS01755	-	K14260	1WSS5	E	sp|P0A960|ALAA_ECOL6 Glutamate-pyruvate aminotransferase AlaA OS=Escherichia coli O6:H1 (strain CFT073 / ATCC 700928 / UPEC) OX=199310 GN=alaA PE=3 SV=1	WP_011921925.1 pyridoxal phosphate-dependent aminotransferase [Streptococcus suis]	A0A0K0GPI8|PHI:9989|AspC_(PXO_02420)|347|Xanthomonas_oryzae|reduced_virulence	-	-	-	-	-	ko00290(Valine, leucine and isoleucine biosynthesis);ko00250(Alanine, aspartate and glutamate metabolism);ko00220(Arginine biosynthesis)
gene-SSU_RS01760	2063.01	1597.56	2528.45	1.5827	0.662383	0.0444995	0.162836	NC_012925.1	339119	339907	+	789	codY	GO:0006355;GO:0003700;GO:0005525;GO:0016597	K03706	1WSD4	K	sp|A3CLF4|CODY_STRSV GTP-sensing transcriptional pleiotropic repressor CodY OS=Streptococcus sanguinis (strain SK36) OX=388919 GN=codY PE=3 SV=1	WP_011921926.1 GTP-sensing pleiotropic transcriptional regulator CodY [Streptococcus suis]	A4VT78|PHI:6072|CodY|1307|Streptococcus_suis|reduced_virulence	-	-	GO:0006355//regulation of transcription, DNA-templated;	-	GO:0003700//DNA-binding transcription factor activity;GO:0005525//GTP binding;GO:0016597//amino acid binding;	-
gene-SSU_RS01765	1275.92	987.17	1564.67	1.58501	0.664491	0.0937548	0.266299	NC_012925.1	339920	340450	+	531	SSU_RS01765	-	-	1WSYT	Q	sp|O32091|PNCA_BACSU Uncharacterized isochorismatase family protein PncA OS=Bacillus subtilis (strain 168) OX=224308 GN=pncA PE=3 SV=1	WP_029693245.1 isochorismatase family cysteine hydrolase [Streptococcus suis]	-	VFG007196(gi:15640790) (vibB) vibriobactin-specific isochorismatase [Vibriobactin (CVF275)] [Vibrio cholerae O1 biovar El Tor str. N16961]	-	-	-	-	-
gene-SSU_RS01770	1464.19	2067.76	860.618	0.416209	-1.26462	4.81316e-05	0.00126607	NC_012925.1	340704	341051	+	348	rplS	GO:0006412;GO:0003735;GO:0000311;GO:0022625	K02884	1WTIX	J	sp|A4VZG2|RL19_STRS2 50S ribosomal protein L19 OS=Streptococcus suis (strain 98HAH33) OX=391296 GN=rplS PE=3 SV=1	WP_011921928.1 MULTISPECIES: 50S ribosomal protein L19 [Bacteria]	-	-	-	GO:0006412//translation;	GO:0000311//plastid large ribosomal subunit;GO:0022625//cytosolic large ribosomal subunit;	GO:0003735//structural constituent of ribosome;	ko03010(Ribosome)
gene-SSU_RS01775	804.58	695.004	914.155	1.31532	0.395416	0.223513	0.449592	NC_012925.1	341212	341886	+	675	SSU_RS01775	-	-	1WSSQ	G	-	WP_012774968.1 hydrolase [Streptococcus suis]	-	-	-	-	-	-	-
gene-SSU_RS01780	722.801	646.561	799.041	1.23583	0.305482	0.356621	0.591822	NC_012925.1	342103	342405	+	303	gatC	GO:0006424;GO:0050567;GO:0030956	K02435	1WTMS	J	sp|A4VZG4|GATC_STRS2 Aspartyl/glutamyl-tRNA(Asn/Gln) amidotransferase subunit C OS=Streptococcus suis (strain 98HAH33) OX=391296 GN=gatC PE=3 SV=1	WP_011921930.1 MULTISPECIES: Asp-tRNA(Asn)/Glu-tRNA(Gln) amidotransferase subunit GatC [Streptococcus]	-	-	-	GO:0006424//glutamyl-tRNA aminoacylation;	GO:0030956//glutamyl-tRNA(Gln) amidotransferase complex;	GO:0050567//glutaminyl-tRNA synthase (glutamine-hydrolyzing) activity;	ko00970(Aminoacyl-tRNA biosynthesis)
gene-SSU_RS01785	9537.7	8895.88	10179.5	1.1443	0.194461	0.568158	0.759917	NC_012925.1	342405	343871	+	1467	gatA	GO:0006424;GO:0050567;GO:0030956	K02433	1WT6R	J	sp|A4VZG5|GATA_STRS2 Glutamyl-tRNA(Gln) amidotransferase subunit A OS=Streptococcus suis (strain 98HAH33) OX=391296 GN=gatA PE=3 SV=1	WP_011921931.1 Asp-tRNA(Asn)/Glu-tRNA(Gln) amidotransferase subunit GatA [Streptococcus suis]	I1S2C4|PHI:5068|MCC|5518|Fusarium_graminearum|reduced_virulence	VFG049158(gb|YP_006635484.1) (clbL) colibactin biosynthesis amidase ClbL [Colibactin (VF0573)] [Klebsiella pneumoniae subsp. pneumoniae 1084]	-	GO:0006424//glutamyl-tRNA aminoacylation;	GO:0030956//glutamyl-tRNA(Gln) amidotransferase complex;	GO:0050567//glutaminyl-tRNA synthase (glutamine-hydrolyzing) activity;	ko00970(Aminoacyl-tRNA biosynthesis)
gene-SSU_RS01790	10496.5	10238	10755	1.0505	0.0710723	0.87413	0.944936	NC_012925.1	343871	345310	+	1440	gatB	GO:0016884	K02434	1WSC3	J	sp|A4VZG6|GATB_STRS2 Aspartyl/glutamyl-tRNA(Asn/Gln) amidotransferase subunit B OS=Streptococcus suis (strain 98HAH33) OX=391296 GN=gatB PE=3 SV=1	WP_011921932.1 Asp-tRNA(Asn)/Glu-tRNA(Gln) amidotransferase subunit GatB [Streptococcus suis]	-	-	-	-	-	GO:0016884//carbon-nitrogen ligase activity, with glutamine as amido-N-donor;	ko00970(Aminoacyl-tRNA biosynthesis)
gene-SSU_RS01795	2792.57	3068.54	2516.6	0.820129	-0.286076	0.417103	0.643743	NC_012925.1	345431	346780	+	1350	dgt	GO:0015949;GO:0008832	K01129	COG0232	F	sp|Q9KMM3|DGT1B_VIBCH Deoxyguanosinetriphosphate triphosphohydrolase-like protein 2 OS=Vibrio cholerae serotype O1 (strain ATCC 39315 / El Tor Inaba N16961) OX=243277 GN=VC_A0308 PE=3 SV=1	WP_012774969.1 dNTP triphosphohydrolase [Streptococcus suis]	-	-	-	GO:0015949//nucleobase-containing small molecule interconversion;	-	GO:0008832//dGTPase activity;	ko00230(Purine metabolism)
gene-SSU_RS01800	2584.41	1262.22	3906.59	3.09501	1.62994	0.00892082	0.0593088	NC_012925.1	346839	347837	-	999	SSU_RS01800	-	K02529	1WSYE	K	sp|Q9ZB11|GALR_STRTR HTH-type transcriptional regulator GalR OS=Streptococcus thermophilus OX=1308 GN=galR PE=3 SV=1	WP_012774970.1 LacI family DNA-binding transcriptional regulator [Streptococcus suis]	P99175|PHI:11270|CcpA|1280|Staphylococcus_aureus|reduced_virulence	VFG002197(gb|NP_814691) (bopD) sugar-binding transcriptional regulator, LacI family [BopD (VF0362)] [Enterococcus faecalis V583]	-	-	-	-	-
gene-SSU_RS01805	2243.41	1102.46	3384.36	3.06982	1.61816	0.0249583	0.115266	NC_012925.1	347971	349143	+	1173	SSU_RS01805	GO:0006012;GO:0046835;GO:0004335;GO:0005524	K00849	1WT4D	G	sp|A4VT88|GAL1_STRSY Galactokinase OS=Streptococcus suis (strain 05ZYH33) OX=391295 GN=galK PE=3 SV=1	WP_011921936.1 galactokinase [Streptococcus suis]	P0A6T3|PHI:6269|GalK|562|Escherichia_coli|reduced_virulence	-	-	GO:0006012//galactose metabolic process;GO:0046835//carbohydrate phosphorylation;	-	GO:0004335//galactokinase activity;GO:0005524//ATP binding;	ko00520(Amino sugar and nucleotide sugar metabolism);ko00052(Galactose metabolism)
gene-SSU_RS01810	5526.09	4326.88	6725.3	1.55431	0.636271	0.24647	0.477421	NC_012925.1	349153	350634	+	1482	galT	GO:0019388;GO:0017103	K00965	1WSE2	G	sp|Q9ZB09|GALT_STRTR Galactose-1-phosphate uridylyltransferase OS=Streptococcus thermophilus OX=1308 GN=galT PE=3 SV=1	WP_011921937.1 UDP-glucose--hexose-1-phosphate uridylyltransferase [Streptococcus suis]	-	-	-	GO:0019388//galactose catabolic process;	-	GO:0017103//UTP:galactose-1-phosphate uridylyltransferase activity;	ko00520(Amino sugar and nucleotide sugar metabolism);ko00052(Galactose metabolism)
gene-SSU_RS01815	634.259	546.919	721.598	1.31939	0.399868	0.353146	0.586959	NC_012925.1	350710	351618	+	909	SSU_RS01815	-	-	1WSCX	EG	sp|O33787|YICL_SALTY Uncharacterized inner membrane transporter YicL OS=Salmonella typhimurium (strain LT2 / SGSC1412 / ATCC 700720) OX=99287 GN=yicL PE=3 SV=2	WP_012774971.1 DMT family transporter [Streptococcus suis]	-	-	-	-	-	-	-
gene-SSU_RS01820	290.02	261.271	318.768	1.22007	0.28696	0.424875	0.648024	NC_012925.1	351666	352295	+	630	SSU_RS01820	GO:0055070;GO:0005507	K06201	1WT68	P	sp|Q830V2|CUTC_ENTFA Copper homeostasis protein CutC OS=Enterococcus faecalis (strain ATCC 700802 / V583) OX=226185 GN=cutC PE=2 SV=1	WP_012774972.1 copper homeostasis protein CutC [Streptococcus suis]	-	-	-	GO:0055070//copper ion homeostasis;	-	GO:0005507//copper ion binding;	-
gene-SSU_RS01825	1.10087	0.936723	1.26502	1.35047	0.43346	1	1	NC_012925.1	352532	352876	+	345	SSU_RS01825	-	-	1WSNB	-	-	WP_013730148.1 hypothetical protein [Streptococcus suis]	-	-	-	-	-	-	-
gene-SSU_RS01830	3961.88	4523.53	3400.23	0.751677	-0.411815	0.120985	0.307885	NC_012925.1	353060	353587	+	528	SSU_RS01830	GO:0008962	K07015	1WSGX	S	sp|P54452|YQEG_BACSU Probable phosphatase YqeG OS=Bacillus subtilis (strain 168) OX=224308 GN=yqeG PE=4 SV=1	WP_002935150.1 YqeG family HAD IIIA-type phosphatase [Streptococcus suis]	-	-	-	-	-	GO:0008962//phosphatidylglycerophosphatase activity;	-
gene-SSU_RS01835	11291.3	11739	10843.7	0.923727	-0.114461	0.575643	0.76446	NC_012925.1	353588	354694	+	1107	yqeH	GO:0042254;GO:0003924;GO:0005525;GO:0005737	K06948	1WSFU	S	sp|P54453|YQEH_BACSU Uncharacterized protein YqeH OS=Bacillus subtilis (strain 168) OX=224308 GN=yqeH PE=1 SV=1	WP_011922650.1 ribosome biogenesis GTPase YqeH [Streptococcus suis]	-	-	-	GO:0042254//ribosome biogenesis;	GO:0005737//cytoplasm;	GO:0003924//GTPase activity;GO:0005525//GTP binding;	-
gene-SSU_RS01840	591.824	593.933	589.716	0.992899	-0.0102805	0.918853	0.97243	NC_012925.1	354964	355275	+	312	yhbY	GO:0008150;GO:0003723;GO:0005737	K07574	1WTMZ	J	sp|P54454|YQEI_BACSU Probable RNA-binding protein YqeI OS=Bacillus subtilis (strain 168) OX=224308 GN=yqeI PE=4 SV=1	WP_024379048.1 MULTISPECIES: ribosome assembly RNA-binding protein YhbY [Streptococcus]	-	-	-	GO:0008150//biological_process;	GO:0005737//cytoplasm;	GO:0003723//RNA binding;	-
gene-SSU_RS01845	3831.03	3828.65	3833.4	1.00124	0.00178749	0.964838	0.997247	NC_012925.1	355288	355920	+	633	SSU_RS01845	GO:0009435;GO:0016779	K00969	1WSCQ	H	sp|P65504|NADD_STRPN Probable nicotinate-nucleotide adenylyltransferase OS=Streptococcus pneumoniae serotype 4 (strain ATCC BAA-334 / TIGR4) OX=170187 GN=nadD PE=3 SV=1	WP_004195296.1 nicotinate-nucleotide adenylyltransferase [Streptococcus suis]	-	-	-	GO:0009435//NAD biosynthetic process;	-	GO:0016779//nucleotidyltransferase activity;	ko00760(Nicotinate and nicotinamide metabolism)
gene-SSU_RS01850	3519.01	3401.35	3636.67	1.06918	0.0965106	0.790629	0.901992	NC_012925.1	355917	356504	+	588	yqeK	-	-	1WT06	H	sp|P54456|YQEK_BACSU Uncharacterized protein YqeK OS=Bacillus subtilis (strain 168) OX=224308 GN=yqeK PE=4 SV=1	WP_011921943.1 bis(5'-nucleosyl)-tetraphosphatase (symmetrical) YqeK [Streptococcus suis]	-	-	-	-	-	-	-
gene-SSU_RS01855	607.494	719.241	495.747	0.689264	-0.536872	0.0860628	0.252349	NC_012925.1	357035	357337	+	303	SSU_RS01855	-	K00657	1WTMT	K	-	WP_074390292.1 GNAT family protein [Streptococcus suis]	-	-	gb|AHH86051.1|ARO:3004063|EdeQ [Brevibacillus brevis]	-	-	-	ko00330(Arginine and proline metabolism)
gene-SSU_RS01865	2120.98	2191.56	2050.4	0.935592	-0.0960482	0.665384	0.825165	NC_012925.1	357846	358205	+	360	rsfS	GO:0017148;GO:0043022	K09710	1WTIQ	J	sp|Q97P97|IOJAP_STRPN Ribosomal silencing factor RsfS OS=Streptococcus pneumoniae serotype 4 (strain ATCC BAA-334 / TIGR4) OX=170187 GN=rsfS PE=1 SV=1	WP_011921947.1 ribosome silencing factor [Streptococcus suis]	-	-	-	GO:0017148//negative regulation of translation;	-	GO:0043022//ribosome binding;	-
gene-SSU_RS01870	1122.74	829.215	1416.27	1.70796	0.772276	0.0378272	0.146389	NC_012925.1	358507	359250	+	744	SSU_RS01870	-	-	4HD2W	Q	sp|C5D4V7|Y2453_GEOSW Putative methyltransferase GWCH70_2453 OS=Geobacillus sp. (strain WCH70) OX=471223 GN=GWCH70_2453 PE=3 SV=1	WP_011921948.1 MULTISPECIES: class I SAM-dependent methyltransferase [Bacteria]	Q9LBJ0|PHI:8851|ToxA|337|Burkholderia_glumae|reduced_virulence	-	-	-	-	-	-
gene-SSU_RS01875	4224.69	3826.99	4622.4	1.20784	0.272431	0.335285	0.575182	NC_012925.1	359345	363397	+	4053	SSU_RS01875	-	-	4HDQS	K	sp|O34784|YOBI_BACSU Uncharacterized membrane protein YobI OS=Bacillus subtilis (strain 168) OX=224308 GN=yobI PE=4 SV=1	WP_012774973.1 hypothetical protein [Streptococcus suis]	-	-	-	-	-	-	-
gene-SSU_RS01880	451.784	490.383	413.184	0.842574	-0.247125	0.545138	0.742254	NC_012925.1	363456	364547	+	1092	SSU_RS01880	-	-	1WSDD	S	sp|A4VZI7|TMCAL_STRS2 tRNA(Met) cytidine acetate ligase OS=Streptococcus suis (strain 98HAH33) OX=391296 GN=tmcAL PE=3 SV=1	WP_011922652.1 nucleotidyltransferase [Streptococcus suis]	-	-	-	-	-	-	-
gene-SSU_RS01885	551.751	498.924	604.577	1.21176	0.277107	0.291506	0.532277	NC_012925.1	364643	365362	+	720	SSU_RS01885	-	-	1WT8B	K	sp|P71039|MTA_BACSU HTH-type transcriptional activator mta OS=Bacillus subtilis (strain 168) OX=224308 GN=mta PE=1 SV=1	WP_011922653.1 MerR family transcriptional regulator [Streptococcus suis]	-	-	-	-	-	-	-
gene-SSU_RS01890	2677.62	2653.88	2701.37	1.0179	0.0255894	0.956354	0.993843	NC_012925.1	365458	367992	+	2535	SSU_RS01890	-	-	1WTZQ	S	-	WP_012774974.1 dynamin family protein [Streptococcus suis]	-	-	-	-	-	-	-
gene-SSU_RS01895	4190.66	3994	4387.32	1.09848	0.135507	0.556713	0.753086	NC_012925.1	367982	371320	+	3339	SSU_RS01895	-	-	1WTU2	S	sp|Q60270|Y3508_METJA Probable helicase MJECL08 OS=Methanocaldococcus jannaschii (strain ATCC 43067 / DSM 2661 / JAL-1 / JCM 10045 / NBRC 100440) OX=243232 GN=MJECL08 PE=3 SV=1	WP_011921956.1 ATP-binding protein [Streptococcus suis]	-	-	-	-	-	-	-
gene-SSU_RS01900	354.493	312.979	396.007	1.26528	0.339459	0.229616	0.454971	NC_012925.1	371317	371916	+	600	SSU_RS01900	-	-	1WU0M	-	-	WP_012774975.1 HNH/ENDO VII family nuclease [Streptococcus suis]	-	-	-	-	-	-	-
gene-SSU_RS01905	119.901	119.352	120.451	1.00921	0.0132259	0.863414	0.942951	NC_012925.1	371913	372323	+	411	SSU_RS01905	-	-	1WU35	S	-	WP_012774976.1 SMI1/KNR4 family protein [Streptococcus suis]	-	-	-	-	-	-	-
gene-SSU_RS01910	292.397	275.827	308.968	1.12015	0.163697	0.587653	0.769303	NC_012925.1	372320	372730	+	411	SSU_RS01910	-	K01462	1WTGQ	J	sp|O08450|DEF_CLOB8 Peptide deformylase OS=Clostridium beijerinckii (strain ATCC 51743 / NCIMB 8052) OX=290402 GN=def PE=3 SV=1	WP_012774977.1 peptide deformylase [Streptococcus suis]	-	-	-	-	-	-	-
gene-SSU_RS01915	127321	165956	88686	0.534395	-0.904022	0.227058	0.452868	NC_012925.1	373035	375134	+	2100	SSU_RS01915	-	K04086	1WSKW	O	sp|Q5XCL7|CLPC_STRP6 Probable ATP-dependent Clp protease ATP-binding subunit OS=Streptococcus pyogenes serotype M6 (strain ATCC BAA-946 / MGAS10394) OX=286636 GN=clpC PE=1 SV=1	WP_012774978.1 ATP-dependent Clp protease ATP-binding subunit [Streptococcus suis]	V5VGK1|PHI:11207|ClpB|470|Acinetobacter_baumannii|reduced_virulence	VFG000080(gb|NP_464522) (clpE) ATP-dependent protease [ClpE (VF0073)] [Listeria monocytogenes EGD-e]	-	-	-	-	-
gene-SSU_RS01920	1392.57	2006.96	778.189	0.387746	-1.36682	0.0127834	0.0741085	NC_012925.1	375317	376825	+	1509	malQ	GO:0005980;GO:0004134	K00705	1WSFV	G	sp|P0A3Q0|MALQ_STRPN 4-alpha-glucanotransferase OS=Streptococcus pneumoniae serotype 4 (strain ATCC BAA-334 / TIGR4) OX=170187 GN=malQ PE=3 SV=1	WP_011922661.1 4-alpha-glucanotransferase [Streptococcus suis]	-	-	-	GO:0005980//glycogen catabolic process;	-	GO:0004134//4-alpha-glucanotransferase activity;	ko00500(Starch and sucrose metabolism)
gene-SSU_RS01925	3012.05	4150.47	1873.62	0.451425	-1.14744	0.00378682	0.0335474	NC_012925.1	376818	379082	+	2265	glgP	GO:0005977;GO:0004645	K00688	1WSKM	G	sp|P29849|PHSM_STRPN Maltodextrin phosphorylase OS=Streptococcus pneumoniae serotype 4 (strain ATCC BAA-334 / TIGR4) OX=170187 GN=malP PE=3 SV=2	WP_012774979.1 glycogen/starch/alpha-glucan family phosphorylase [Streptococcus suis]	G4MW66|PHI:2062__PHI:3815|Gph1__GPH1|318829|Magnaporthe_oryzae|unaffected_pathogenicity__loss_of_pathogenicity__reduced_virulence	-	-	GO:0005977//glycogen metabolic process;	-	GO:0004645//1,4-alpha-oligoglucan phosphorylase activity;	ko00500(Starch and sucrose metabolism)
gene-SSU_RS01930	720.725	744.588	696.861	0.935902	-0.095571	0.726576	0.86645	NC_012925.1	379310	380017	-	708	SSU_RS01930	GO:0006355;GO:0003677	K03486	1WSXK	K	sp|P39796|TRER_BACSU HTH-type transcriptional regulator TreR OS=Bacillus subtilis (strain 168) OX=224308 GN=treR PE=1 SV=2	WP_004194205.1 MULTISPECIES: UTRA domain-containing protein [Streptococcus]	A0A0H2ZMA3|PHI:6406|CpsR|1313|Streptococcus_pneumoniae|reduced_virulence	-	-	GO:0006355//regulation of transcription, DNA-templated;	-	GO:0003677//DNA binding;	-
gene-SSU_RS01935	92.0872	105.76	78.414	0.74143	-0.431618	0.262948	0.497201	NC_012925.1	380216	381007	+	792	SSU_RS01935	-	K06896	1WSAV	L	sp|E6ENP9|MAPP_ENTFT Maltose 6&apos;-phosphate phosphatase OS=Enterococcus faecalis (strain TX4000 / JH2-2) OX=749493 GN=mapP PE=1 SV=1	WP_011921968.1 endonuclease/exonuclease/phosphatase family protein [Streptococcus suis]	-	-	-	-	-	-	ko00500(Starch and sucrose metabolism)
gene-SSU_RS01940	823.639	548.717	1098.56	2.00206	1.00148	0.00110462	0.0141189	NC_012925.1	381041	383209	+	2169	SSU_RS01940	GO:0015144	K20107	1WSFQ	G	sp|P35595|PTG3C_STRPN PTS system glucose-specific EIICBA component OS=Streptococcus pneumoniae serotype 4 (strain ATCC BAA-334 / TIGR4) OX=170187 GN=exp5 PE=3 SV=2	WP_011922665.1 PTS transporter subunit IIBC [Streptococcus suis]	A8Z0F5|PHI:6308|GlcA|1280|Staphylococcus_aureus|reduced_virulence	-	-	-	-	GO:0015144//carbohydrate transmembrane transporter activity;	-
gene-SSU_RS01945	60.4715	68.3373	52.6057	0.769795	-0.377454	0.315205	0.55729	NC_012925.1	383280	383906	-	627	SSU_RS01945	-	-	1WTSY	S	-	WP_011922666.1 DUF2812 domain-containing protein [Streptococcus suis]	-	-	-	-	-	-	-
gene-SSU_RS01950	4.39748	4.88303	3.91193	0.801127	-0.319898	0.830446	0.920745	NC_012925.1	383917	384228	-	312	SSU_RS01950	-	-	1WTM5	K	-	WP_004194196.1 MULTISPECIES: PadR family transcriptional regulator [Streptococcus]	-	-	-	-	-	-	-
gene-SSU_RS01955	1122.15	904.116	1340.19	1.48232	0.567854	0.075687	0.233626	NC_012925.1	384389	385105	+	717	SSU_RS01955	-	-	1WSHF	K	sp|A4VTD0|Y402_STRSY Probable transcriptional regulatory protein SSU05_0402 OS=Streptococcus suis (strain 05ZYH33) OX=391295 GN=SSU05_0402 PE=3 SV=1	WP_004194195.1 MULTISPECIES: YebC/PmpR family DNA-binding transcriptional regulator [Streptococcus]	-	VFG039536(gb|NP_820549) (CBU_1566) Coxiella Dot/Icm type IVB secretion system translocated effector [T4SS effectors (CVF803)] [Coxiella burnetii RSA 493]	-	-	-	-	-
gene-SSU_RS01960	2182.86	1699.27	2666.44	1.56916	0.649995	0.0349785	0.14108	NC_012925.1	385469	386317	+	849	SSU_RS01960	-	K09134	1WSCK	S	sp|O58212|SAMHD_PYRHO S-adenosyl-L-methionine hydrolase (adenosine-forming) OS=Pyrococcus horikoshii (strain ATCC 700860 / DSM 12428 / JCM 9974 / NBRC 100139 / OT-3) OX=70601 GN=PH0463 PE=1 SV=1	WP_004194192.1 MULTISPECIES: S-adenosyl-l-methionine hydroxide adenosyltransferase family protein [Streptococcus]	-	-	-	-	-	-	-
gene-SSU_RS01965	2174.92	1791.89	2557.96	1.42752	0.513508	0.082549	0.245215	NC_012925.1	386338	386883	+	546	SSU_RS01965	GO:0016020	K16924	1WT72	S	sp|A4VZK9|Y390_STRS2 UPF0397 protein SSU98_0390 OS=Streptococcus suis (strain 98HAH33) OX=391296 GN=SSU98_0390 PE=3 SV=1	WP_011921974.1 ECF-type riboflavin transporter substrate-binding protein [Streptococcus suis]	-	-	-	-	GO:0016020//membrane;	-	-
gene-SSU_RS01970	802.091	709.032	895.15	1.2625	0.33628	0.374128	0.609229	NC_012925.1	386991	387911	+	921	SSU_RS01970	-	-	1WTC6	-	-	WP_012774980.1 hypothetical protein [Streptococcus suis]	-	-	-	-	-	-	-
gene-SSU_RS01975	4646.18	6238.83	3053.53	0.48944	-1.0308	0.00289672	0.0284191	NC_012925.1	388124	389107	+	984	SSU_RS01975	-	K07146	1WTEM	S	sp|A4VZL1|TRHO_STRS2 tRNA uridine(34) hydroxylase OS=Streptococcus suis (strain 98HAH33) OX=391296 GN=trhO PE=3 SV=1	WP_009909407.1 MULTISPECIES: rhodanese-related sulfurtransferase [Bacteria]	P67331|PHI:3154|Spr0084|1313|Streptococcus_pneumoniae|reduced_virulence	-	-	-	-	-	-
gene-SSU_RS01980	0.378714	0.757427	0	0	-Inf	0.773892	0.897831	NC_012925.1	389434	389676	+	243	SSU_RS01980	-	K07032	1WTSC	-	-	WP_011921977.1 lactoylglutathione lyase [Streptococcus suis]	-	-	-	-	-	-	-
gene-SSU_RS01985	1263.97	1262.74	1265.2	1.00195	0.00280436	0.959307	0.99437	NC_012925.1	389794	391467	+	1674	SSU_RS01985	-	K16787	1WSC6	P	sp|Q8DQY5|Y430_STRR6 Putative ABC transporter ATP-binding protein spr0430 OS=Streptococcus pneumoniae (strain ATCC BAA-255 / R6) OX=171101 GN=spr0430 PE=3 SV=1	WP_011921978.1 ABC transporter ATP-binding protein [Streptococcus suis]	P77257|PHI:9992|LsrA|562|Escherichia_coli|reduced_virulence	VFG001206(gb|NP_273675) (fbpC) iron(III) ABC transporter, ATP-binding protein [FbpABC (VF0272)] [Neisseria meningitidis MC58]	gb|AAV85982.1|ARO:3000535|macB [Neisseria gonorrhoeae]	-	-	-	ko02010(ABC transporters)
gene-SSU_RS01990	545.163	581.779	508.548	0.874125	-0.194088	0.574505	0.763982	NC_012925.1	391464	392297	+	834	SSU_RS01990	-	K16785	1WSWD	P	sp|B1YH82|ECFT_EXIS2 Energy-coupling factor transporter transmembrane protein EcfT OS=Exiguobacterium sibiricum (strain DSM 17290 / CIP 109462 / JCM 13490 / 255-15) OX=262543 GN=ecfT PE=3 SV=1	WP_011921979.1 energy-coupling factor transporter transmembrane component T [Streptococcus suis]	-	-	-	-	-	-	ko02010(ABC transporters)
gene-SSU_RS01995	54.4455	60.4154	48.4756	0.802371	-0.317659	0.387913	0.620319	NC_012925.1	392457	392660	+	204	SSU_RS01995	-	K03704	1WTQD	K	sp|P0C0F1|CSPA_STRP1 Major cold shock protein OS=Streptococcus pyogenes serotype M1 OX=301447 GN=cspA PE=3 SV=1	WP_004195223.1 MULTISPECIES: cold-shock protein [Bacteria]	P0A355|PHI:7637|CspA|1639|Listeria_monocytogenes|reduced_virulence	-	-	-	-	-	-
gene-SSU_RS02000	2191.9	2423.39	1960.41	0.808953	-0.305871	0.265423	0.500772	NC_012925.1	392702	393415	-	714	rsmG	GO:0031167;GO:0046118;GO:0008168;GO:0005575	K03501	1WTDW	J	sp|A4VZL7|RSMG_STRS2 Ribosomal RNA small subunit methyltransferase G OS=Streptococcus suis (strain 98HAH33) OX=391296 GN=rsmG PE=3 SV=1	WP_011921980.1 16S rRNA (guanine(527)-N(7))-methyltransferase RsmG [Streptococcus suis]	-	-	-	GO:0031167//rRNA methylation;GO:0046118//7-methylguanosine biosynthetic process;	GO:0005575//cellular_component;	GO:0008168//methyltransferase activity;	-
gene-SSU_RS02005	24359.9	25624.2	23095.6	0.90132	-0.149889	0.65534	0.817486	NC_012925.1	393474	395648	-	2175	pbp1a	GO:0008658	K05366	1WT97	M	sp|Q04707|PBPA_STRPN Penicillin-binding protein 1A OS=Streptococcus pneumoniae serotype 4 (strain ATCC BAA-334 / TIGR4) OX=170187 GN=ponA PE=1 SV=2	WP_014636231.1 penicillin-binding protein PBP1A [Streptococcus suis]	-	-	-	-	-	GO:0008658//penicillin binding;	ko01501(beta-Lactam resistance);ko00550(Peptidoglycan biosynthesis)
gene-SSU_RS02010	4658.88	4949.64	4368.12	0.882513	-0.180311	0.612997	0.78473	NC_012925.1	395629	396246	-	618	recU	-	K03700	1WSVG	L	sp|A4VZM0|RECU_STRS2 Holliday junction resolvase RecU OS=Streptococcus suis (strain 98HAH33) OX=391296 GN=recU PE=3 SV=1	WP_004194173.1 MULTISPECIES: Holliday junction resolvase RecU [Streptococcus]	-	-	-	-	-	-	-
gene-SSU_RS02015	72.4167	69.4234	75.4099	1.08623	0.119331	0.753116	0.884157	NC_012925.1	396312	396851	+	540	SSU_RS02015	-	-	1WSYN	S	sp|A4VZM1|Y402_STRS2 UPF0398 protein SSU98_0402 OS=Streptococcus suis (strain 98HAH33) OX=391296 GN=SSU98_0402 PE=3 SV=1	WP_004194171.1 MULTISPECIES: DUF1273 domain-containing protein [Streptococcus]	-	-	-	-	-	-	-
gene-SSU_RS02020	597.178	684.556	509.8	0.744716	-0.425238	0.165353	0.372815	NC_012925.1	396922	397257	+	336	gpsB	-	-	1WTKF	D	sp|A4VZM2|GPSB_STRS2 Cell cycle protein GpsB OS=Streptococcus suis (strain 98HAH33) OX=391296 GN=gpsB PE=3 SV=1	WP_004194167.1 MULTISPECIES: cell division regulator GpsB [Streptococcus]	Q8Y614|PHI:5373|GpsB|1639|Listeria_monocytogenes|reduced_virulence	-	-	-	-	-	-
gene-SSU_RS02025	1423.32	1480.69	1365.95	0.922511	-0.116363	0.649325	0.811656	NC_012925.1	397814	398980	+	1167	SSU_RS02025	-	K07444	1WSYZ	L	sp|P50840|YPSC_BACSU Putative RNA methyltransferase YpsC OS=Bacillus subtilis (strain 168) OX=224308 GN=ypsC PE=1 SV=1	WP_011921983.1 class I SAM-dependent RNA methyltransferase [Streptococcus suis]	-	-	-	-	-	-	-
gene-SSU_RS02030	3766.48	4000.22	3532.74	0.883136	-0.179292	0.527979	0.725605	NC_012925.1	398990	400444	+	1455	SSU_RS02030	-	K20073	1WT98	D	sp|Q8DR55|MAPZ_STRR6 Mid-cell-anchored protein Z OS=Streptococcus pneumoniae (strain ATCC BAA-255 / R6) OX=171101 GN=mapZ PE=1 SV=1	WP_011921984.1 cell division site-positioning protein MapZ family protein [Streptococcus suis]	-	-	-	-	-	-	-
gene-SSU_RS02035	1341.02	1502.06	1179.97	0.78557	-0.348188	0.32019	0.56095	NC_012925.1	400827	401309	-	483	SSU_RS02035	-	K07173	1WSE6	T	sp|A4VZM6|LUXS_STRS2 S-ribosylhomocysteine lyase OS=Streptococcus suis (strain 98HAH33) OX=391296 GN=luxS PE=3 SV=2	WP_004194159.1 MULTISPECIES: S-ribosylhomocysteine lyase [Bacteria]	Q836D3|PHI:4577|AI-2|1351|Enterococcus_faecalis|increased_virulence_(hypervirulence)	VFG018246(gi:59711152) (luxS) S-ribosylhomocysteinase [Autoinducer-2 (CVF628)] [Vibrio fischeri ES114]	-	-	-	-	ko02024(Quorum sensing);ko00270(Cysteine and methionine metabolism)
gene-SSU_RS02040	11821.8	6599.65	17044	2.58256	1.3688	0.0107308	0.0666998	NC_012925.1	401439	403052	+	1614	SSU_RS02040	-	K18682	1WSK7	S	sp|A4VZM7|RNY_STRS2 Ribonuclease Y OS=Streptococcus suis (strain 98HAH33) OX=391296 GN=rny PE=3 SV=1	WP_011921986.1 ribonuclease Y [Streptococcus suis]	Q2FZ08|PHI:2965__PHI:6427__PHI:8891|CvfA__Rny|1280__1314|Staphylococcus_aureus__Streptococcus_pyogenes|reduced_virulence	-	-	-	-	-	ko03018(RNA degradation)
gene-SSU_RS02045	3571.61	4462.66	2680.56	0.600664	-0.735371	0.126457	0.313979	NC_012925.1	403207	403833	+	627	gmk	GO:0015949;GO:0004385	K00942	1WSD0	F	sp|Q99YM5|KGUA_STRP1 Guanylate kinase OS=Streptococcus pyogenes serotype M1 OX=301447 GN=gmk PE=3 SV=1	WP_012774981.1 guanylate kinase [Streptococcus suis]	-	-	-	GO:0015949//nucleobase-containing small molecule interconversion;	-	GO:0004385//guanylate kinase activity;	ko00230(Purine metabolism)
gene-SSU_RS02050	1804.5	2191.74	1417.25	0.646633	-0.62898	0.0447838	0.163218	NC_012925.1	403857	404171	+	315	rpoZ	GO:0006351;GO:0003899;GO:0000345	K03060	1WTP4	K	sp|A4VZM9|RPOZ_STRS2 DNA-directed RNA polymerase subunit omega OS=Streptococcus suis (strain 98HAH33) OX=391296 GN=rpoZ PE=3 SV=1	WP_004194153.1 MULTISPECIES: DNA-directed RNA polymerase subunit omega [Streptococcus]	-	-	-	GO:0006351//transcription, DNA-templated;	GO:0000345//cytosolic DNA-directed RNA polymerase complex;	GO:0003899//DNA-directed 5'-3' RNA polymerase activity;	ko03020(RNA polymerase)
gene-SSU_RS02055	3319.76	3584.34	3055.18	0.852369	-0.23045	0.390181	0.621346	NC_012925.1	404364	406754	+	2391	SSU_RS02055	GO:0006260;GO:0032508;GO:0003677;GO:0003678;GO:0005524	K04066	1WSJH	L	sp|P94461|PRIA_BACSU Primosomal protein N&apos; OS=Bacillus subtilis (strain 168) OX=224308 GN=priA PE=3 SV=2	WP_012774982.1 primosomal protein N' [Streptococcus suis]	-	-	-	GO:0006260//DNA replication;GO:0032508//DNA duplex unwinding;	-	GO:0003677//DNA binding;GO:0003678//DNA helicase activity;GO:0005524//ATP binding;	ko03440(Homologous recombination)
gene-SSU_RS02060	4729.87	4679.62	4780.12	1.02148	0.030657	0.904425	0.963892	NC_012925.1	406886	407824	+	939	fmt	GO:0006431;GO:0004479;GO:0005737	K00604	1WSRJ	J	sp|A4VZN1|FMT_STRS2 Methionyl-tRNA formyltransferase OS=Streptococcus suis (strain 98HAH33) OX=391296 GN=fmt PE=3 SV=1	WP_011921989.1 methionyl-tRNA formyltransferase [Streptococcus suis]	A6QGB6|PHI:3999|FMT|1280|Staphylococcus_aureus|reduced_virulence	VFG011178(gi:33594843) (wbmU) putative formyl transferase [LPS (CVF380)] [Bordetella parapertussis 12822]	gb|AAG06942.1|ARO:3002985|arnA [Pseudomonas aeruginosa PAO1]	GO:0006431//methionyl-tRNA aminoacylation;	GO:0005737//cytoplasm;	GO:0004479//methionyl-tRNA formyltransferase activity;	ko00970(Aminoacyl-tRNA biosynthesis);ko00670(One carbon pool by folate)
gene-SSU_RS02065	8957.58	9120.13	8795.04	0.964355	-0.0523642	0.904904	0.963892	NC_012925.1	407811	409124	+	1314	rsmB	GO:0001510;GO:0006355;GO:0003723;GO:0008168	K03500	1WSXX	J	sp|P94464|RSMB_BACSU Probable ribosomal RNA small subunit methyltransferase B OS=Bacillus subtilis (strain 168) OX=224308 GN=rsmB PE=3 SV=2	WP_011921990.1 16S rRNA (cytosine(967)-C(5))-methyltransferase RsmB [Streptococcus suis]	Q6D000|PHI:2694|RsmB|29471|Pectobacterium_atrosepticum|loss_of_pathogenicity__reduced_virulence	-	-	GO:0001510//RNA methylation;GO:0006355//regulation of transcription, DNA-templated;	-	GO:0003723//RNA binding;GO:0008168//methyltransferase activity;	-
gene-SSU_RS02070	5944.56	5657.94	6231.18	1.10132	0.139228	0.603337	0.778195	NC_012925.1	409162	409899	+	738	SSU_RS02070	GO:0006470;GO:0004722	K20074	1WSR4	T	sp|Q04J42|PHPP_STRP2 Protein phosphatase PhpP OS=Streptococcus pneumoniae serotype 2 (strain D39 / NCTC 7466) OX=373153 GN=phpP PE=1 SV=1	WP_012774983.1 Stp1/IreP family PP2C-type Ser/Thr phosphatase [Streptococcus suis]	Q9RL81|PHI:10175|Stp1|1280|Staphylococcus_aureus|reduced_virulence	VFG032386(gi:347549217) (stp) putative phosphoprotein phosphatase [Serine-threonine phosphatase (CVF245)] [Listeria ivanovii subsp. ivanovii PAM 55]	-	GO:0006470//protein dephosphorylation;	-	GO:0004722//protein serine/threonine phosphatase activity;	-
gene-SSU_RS02075	24000.1	21643.4	26356.7	1.21777	0.284244	0.317985	0.559932	NC_012925.1	409899	411893	+	1995	pknB	GO:0006468;GO:0004672;GO:0005524	K12132	1WSHG	KLT	sp|Q97PA9|STKP_STRPN Serine/threonine-protein kinase StkP OS=Streptococcus pneumoniae serotype 4 (strain ATCC BAA-334 / TIGR4) OX=170187 GN=stkP PE=1 SV=1	WP_011921992.1 Stk1 family PASTA domain-containing Ser/Thr kinase [Streptococcus suis]	R9RJ65|PHI:4155__PHI:8151|Stk|1307|Streptococcus_suis|reduced_virulence	VFG008410(gi:383307979) (pknG) serine/threonine protein kinase [Protein kinase G (CVF295)] [Mycobacterium tuberculosis RGTB327]	-	GO:0006468//protein phosphorylation;	-	GO:0004672//protein kinase activity;GO:0005524//ATP binding;	-
gene-SSU_RS02080	2587.25	3572.69	1601.81	0.448348	-1.15731	0.0033528	0.0316604	NC_012925.1	412350	413009	+	660	liaF	-	-	1WSG1	S	sp|O32199|LIAF_BACSU Protein LiaF OS=Bacillus subtilis (strain 168) OX=224308 GN=liaF PE=2 SV=1	WP_223375661.1 cell wall-active antibiotics response protein LiaF [Streptococcus suis]	-	-	-	-	-	-	-
gene-SSU_RS02085	5506.42	7643.61	3369.23	0.440791	-1.18183	0.00381477	0.0335474	NC_012925.1	413006	414022	+	1017	SSU_RS02085	-	K11617	1WTEA	T	sp|Q9KWK8|VRAS_STAA1 Sensor protein VraS OS=Staphylococcus aureus (strain Mu3 / ATCC 700698) OX=418127 GN=vraS PE=3 SV=1	WP_002937028.1 MULTISPECIES: sensor histidine kinase [Streptococcus]	A0A0K2E3Q5|PHI:7985|VraS|1307|Streptococcus_suis|reduced_virulence	VFG041502(gi:292487025) (hrpX) sensor kinase HrpX [T3SS (SS004)] [Erwinia amylovora CFBP1430]	-	-	-	-	ko02020(Two-component system)
gene-SSU_RS02090	2748.29	3819.5	1677.09	0.439087	-1.18742	0.000567011	0.00842733	NC_012925.1	413994	414635	+	642	SSU_RS02090	-	K11618	1WSMU	T	sp|P0C0Z1|VRAR_STAA1 Response regulator protein VraR OS=Staphylococcus aureus (strain Mu3 / ATCC 700698) OX=418127 GN=vraR PE=3 SV=1	WP_002937025.1 MULTISPECIES: response regulator transcription factor [Streptococcus]	A0A0Z9GQC2|PHI:7986|VraR|1307|Streptococcus_suis|reduced_virulence	VFG024200(gi:406033401) (devR/dosR) two-component system response regulator [DevR/S (CVF334)] [Mycobacterium indicus pranii MTCC 9506]	gb|BAB36671.1|ARO:3000832|evgA [Escherichia coli O157:H7 str. Sakai]	-	-	-	ko02020(Two-component system)
gene-SSU_RS02095	11759.1	15870.7	7647.54	0.481865	-1.0533	0.000657916	0.00932905	NC_012925.1	414685	416085	+	1401	SSU_RS02095	GO:0008152;GO:0016787	K03768	1WSZZ	O	sp|Q5XAQ1|BPPI_STRP6 Putative bifunctional phosphatase/peptidyl-prolyl cis-trans isomerase OS=Streptococcus pyogenes serotype M6 (strain ATCC BAA-946 / MGAS10394) OX=286636 GN=M6_Spy1377 PE=1 SV=1	WP_011921996.1 Cof-type HAD-IIB family hydrolase [Streptococcus suis]	F5B5Y4|PHI:6206|BbCypC|176275|Beauveria_bassiana|unaffected_pathogenicity	VFG005372(gi:116516991) (slrA) peptidyl-prolyl cis-trans isomerase, cyclophilin-type [Streptococcal lipoprotein rotamase A (CVF129)] [Streptococcus pneumoniae D39]	-	GO:0008152//metabolic process;	-	GO:0016787//hydrolase activity;	-
gene-SSU_RS02100	6073.11	8434.71	3711.5	0.440027	-1.18434	0.000120487	0.00263475	NC_012925.1	416087	416458	+	372	SSU_RS02100	-	K07570	1WTHG	J	sp|P80870|GS13_BACSU General stress protein 13 OS=Bacillus subtilis (strain 168) OX=224308 GN=yugI PE=1 SV=3	WP_011921997.1 S1 RNA-binding domain-containing protein [Streptococcus suis]	Q8ZLT3|PHI:3878|Pnp|28901|Salmonella_enterica|reduced_virulence	-	-	-	-	-	-
gene-SSU_RS02105	72829.9	55326.6	90333.1	1.63272	0.707281	0.0153075	0.0826876	NC_012925.1	416484	417410	-	927	cysK	GO:0006535;GO:0004124	K01738	1WT2Z	E	sp|Q5XAQ3|CYSK_STRP6 Cysteine synthase OS=Streptococcus pyogenes serotype M6 (strain ATCC BAA-946 / MGAS10394) OX=286636 GN=cysK PE=1 SV=3	WP_012774985.1 cysteine synthase A [Streptococcus suis]	Q4X256|PHI:6556|MecA|746128|Aspergillus_fumigatus|unaffected_pathogenicity__reduced_virulence	VFG044254(gi:151220272) (sbnA) O-Acetyl serine sulfhydrylase [staphyloferrin B (IA027)] [Staphylococcus aureus subsp. aureus str. Newman]	-	GO:0006535//cysteine biosynthetic process from serine;	-	GO:0004124//cysteine synthase activity;	ko00920(Sulfur metabolism);ko00270(Cysteine and methionine metabolism)
gene-SSU_RS02110	452.286	327.245	577.326	1.7642	0.819016	0.0435212	0.160878	NC_012925.1	417500	418132	-	633	SSU_RS02110	-	-	1WT4U	S	sp|P32437|YVYE_BACSU IMPACT family member YvyE OS=Bacillus subtilis (strain 168) OX=224308 GN=yvyE PE=3 SV=2	WP_014636235.1 YigZ family protein [Streptococcus suis]	-	-	-	-	-	-	-
gene-SSU_RS02115	23.2289	32.6712	13.7866	0.42198	-1.24475	0.0369913	0.144466	NC_012925.1	418189	419481	+	1293	SSU_RS02115	-	K02240	1WSI0	L	sp|P39145|COMFA_BACSU ComF operon protein 1 OS=Bacillus subtilis (strain 168) OX=224308 GN=comFA PE=2 SV=1	WP_012774986.1 DEAD/DEAH box helicase [Streptococcus suis]	-	-	-	-	-	-	-
gene-SSU_RS02120	26.5191	32.4194	20.6187	0.635998	-0.652906	0.373952	0.609229	NC_012925.1	419474	420139	+	666	SSU_RS02120	-	K02242	1WT9P	S	sp|P39147|COMFC_BACSU ComF operon protein 3 OS=Bacillus subtilis (strain 168) OX=224308 GN=comFC PE=3 SV=1	WP_004194119.1 ComF family protein [Streptococcus suis]	-	-	-	-	-	-	-
gene-SSU_RS02125	65468.7	72609.1	58328.2	0.803318	-0.315957	0.33039	0.570558	NC_012925.1	420216	420758	+	543	raiA	GO:0009386;GO:0045182;GO:0005840;GO:0022626	K05808	1WSYK	J	sp|Q5XAQ7|HPF_STRP6 Ribosome hibernation promotion factor OS=Streptococcus pyogenes serotype M6 (strain ATCC BAA-946 / MGAS10394) OX=286636 GN=hpf PE=1 SV=1	WP_004194117.1 ribosome-associated translation inhibitor RaiA [Streptococcus suis]	D4HUY4|PHI:3674__PHI:3680|YhbH|552|Erwinia_amylovora|loss_of_pathogenicity	-	-	GO:0009386//translational attenuation;	GO:0005840//ribosome;GO:0022626//cytosolic ribosome;	GO:0045182//translation regulator activity;	-
gene-SSU_RS02195	2684.36	3377.19	1991.54	0.589702	-0.761943	0.0124434	0.0735659	NC_012925.1	427536	428888	-	1353	rlmD	GO:0008649	-	1WSPZ	J	sp|Q8DNH6|Y1717_STRR6 Uncharacterized RNA methyltransferase spr1717 OS=Streptococcus pneumoniae (strain ATCC BAA-255 / R6) OX=171101 GN=spr1717 PE=3 SV=1	WP_011922004.1 23S rRNA (uracil(1939)-C(5))-methyltransferase RlmD [Streptococcus suis]	-	-	-	-	-	GO:0008649//rRNA methyltransferase activity;	-
gene-SSU_RS02200	143.706	119.745	167.666	1.40019	0.485621	0.331013	0.571092	NC_012925.1	428926	429702	+	777	recX	GO:0006282	K03565	1WSA0	S	sp|B1I8A9|RECX_STRPI Regulatory protein RecX OS=Streptococcus pneumoniae (strain Hungary19A-6) OX=487214 GN=recX PE=3 SV=1	WP_012774987.1 recombination regulator RecX [Streptococcus suis]	-	-	-	GO:0006282//regulation of DNA repair;	-	-	-
gene-SSU_RS02205	1138.7	803.99	1473.41	1.83262	0.873905	0.10389	0.284404	NC_012925.1	429778	430311	+	534	SSU_RS02205	-	K07586	1WSME	J	sp|A4VZQ1|Y432_STRS2 UPF0374 protein SSU98_0432 OS=Streptococcus suis (strain 98HAH33) OX=391296 GN=SSU98_0432 PE=3 SV=1	WP_004194106.1 DUF402 domain-containing protein [Streptococcus suis]	-	-	-	-	-	-	-
gene-SSU_RS02210	14.1572	15.2983	13.0161	0.850819	-0.233076	0.876349	0.945949	NC_012925.1	430369	430686	+	318	SSU_RS02210	-	-	1WTJF	S	-	WP_004194104.1 DUF960 domain-containing protein [Streptococcus suis]	-	-	-	-	-	-	-
gene-SSU_RS02215	1272.15	1271.36	1272.94	1.00124	0.00179274	0.976737	1	NC_012925.1	430786	431517	+	732	SSU_RS02215	-	K03710	1WT3M	K	sp|P13669|MNGR_ECOLI Mannosyl-D-glycerate transport/metabolism system repressor MngR OS=Escherichia coli (strain K12) OX=83333 GN=mngR PE=1 SV=1	WP_012774988.1 GntR family transcriptional regulator [Streptococcus suis]	A4VTH4|PHI:5300|AgaR2|1307|Streptococcus_suis|reduced_virulence	-	-	-	-	-	-
gene-SSU_RS02220	6624.09	7412.14	5836.04	0.787362	-0.344901	0.245911	0.476847	NC_012925.1	431657	432367	-	711	SSU_RS02220	-	-	1WSUR	K	sp|O31459|GAMR_BACSU HTH-type transcriptional repressor GamR OS=Bacillus subtilis (strain 168) OX=224308 GN=gamR PE=1 SV=1	WP_004194099.1 GntR family transcriptional regulator [Streptococcus suis]	A4VTH5|PHI:5301|AgaR1|1307|Streptococcus_suis|unaffected_pathogenicity	-	-	-	-	-	-
gene-SSU_RS02225	1428.94	1402.68	1455.21	1.03745	0.0530394	0.833254	0.922731	NC_012925.1	432574	434346	+	1773	SSU_RS02225	-	K12308	1WT0X	G	sp|Q93Z24|BGA17_ARATH Beta-galactosidase 17 OS=Arabidopsis thaliana OX=3702 GN=BGAL17 PE=2 SV=1	WP_011922008.1 beta-galactosidase [Streptococcus suis]	A4VTH6|PHI:4076|BgaC|1307|Streptococcus_suis|unaffected_pathogenicity	-	-	-	-	-	ko00052(Galactose metabolism)
gene-SSU_RS02230	155.052	182.194	127.909	0.70205	-0.510355	0.205532	0.428676	NC_012925.1	434400	434885	+	486	SSU_RS02230	-	K02794	1WSG6	G	sp|Q5XAF5|PTNAB_STRP6 PTS system mannose-specific EIIAB component OS=Streptococcus pyogenes serotype M6 (strain ATCC BAA-946 / MGAS10394) OX=286636 GN=manX PE=1 SV=1	WP_011922009.1 PTS system mannose/fructose/N-acetylgalactosamine-transporter subunit IIB [Streptococcus suis]	-	-	-	-	-	-	ko02060(Phosphotransferase system (PTS));ko00520(Amino sugar and nucleotide sugar metabolism);ko00051(Fructose and mannose metabolism)
gene-SSU_RS02235	431.329	545.626	317.032	0.581043	-0.783283	0.0697368	0.221987	NC_012925.1	434924	435826	+	903	SSU_RS02235	-	K02795	1WSH8	G	sp|P42910|PTPC1_ECOLI N-acetylgalactosamine permease IIC component 1 OS=Escherichia coli (strain K12) OX=83333 GN=agaC PE=1 SV=1	WP_024378992.1 PTS mannose/fructose/sorbose/N-acetylgalactosamine transporter subunit IIC [Streptococcus suis]	-	-	-	-	-	-	ko02060(Phosphotransferase system (PTS));ko00520(Amino sugar and nucleotide sugar metabolism);ko00051(Fructose and mannose metabolism)
gene-SSU_RS02240	330.035	436.363	223.707	0.512664	-0.963915	0.0796719	0.239412	NC_012925.1	435813	436631	+	819	SSU_RS02240	-	K02796	1WSYQ	G	sp|P69805|PTND_ECOLI PTS system mannose-specific EIID component OS=Escherichia coli (strain K12) OX=83333 GN=manZ PE=1 SV=2	WP_012774989.1 PTS system mannose/fructose/sorbose family transporter subunit IID [Streptococcus suis]	-	-	-	-	-	-	ko02060(Phosphotransferase system (PTS));ko00520(Amino sugar and nucleotide sugar metabolism);ko00051(Fructose and mannose metabolism)
gene-SSU_RS02245	33.8152	41.342	26.2883	0.635875	-0.653185	0.284071	0.525039	NC_012925.1	436631	437032	+	402	SSU_RS02245	-	K02793	1WTG3	G	sp|Q5XAF5|PTNAB_STRP6 PTS system mannose-specific EIIAB component OS=Streptococcus pyogenes serotype M6 (strain ATCC BAA-946 / MGAS10394) OX=286636 GN=manX PE=1 SV=1	WP_004194089.1 MULTISPECIES: PTS sugar transporter subunit IIA [Streptococcus]	-	-	-	-	-	-	ko02060(Phosphotransferase system (PTS));ko00520(Amino sugar and nucleotide sugar metabolism);ko00051(Fructose and mannose metabolism)
gene-SSU_RS02250	1136.01	1456.89	815.129	0.559498	-0.837795	0.0577613	0.195888	NC_012925.1	437248	438249	+	1002	SSU_RS02250	-	K01785	1WSBI	G	sp|P0A9C3|GALM_ECOLI Aldose 1-epimerase OS=Escherichia coli (strain K12) OX=83333 GN=galM PE=1 SV=1	WP_011922012.1 aldose epimerase family protein [Streptococcus suis]	-	-	-	-	-	-	ko00052(Galactose metabolism);ko00010(Glycolysis / Gluconeogenesis)
gene-SSU_RS02255	3.26091	3.84002	2.6818	0.698381	-0.517915	0.804189	0.911832	NC_012925.1	438356	438613	+	258	SSU_RS02255	-	-	1WTN1	S	-	WP_170239986.1 MULTISPECIES: DUF1912 family protein [Streptococcus]	-	-	-	-	-	-	-
gene-SSU_RS02260	107.881	132.416	83.347	0.629434	-0.667874	0.186962	0.403012	NC_012925.1	438628	439014	+	387	SSU_RS02260	-	-	1WTIT	L	-	WP_012774990.1 helix-hairpin-helix domain-containing protein [Streptococcus suis]	-	-	-	-	-	-	-
gene-SSU_RS02265	142.571	104.716	180.426	1.72301	0.784931	0.0206665	0.100832	NC_012925.1	439256	439645	+	390	SSU_RS02265	-	-	1WTG6	E	sp|P54557|YQJT_BACSU Uncharacterized protein YqjT OS=Bacillus subtilis (strain 168) OX=224308 GN=yqjT PE=4 SV=1	WP_011922679.1 VOC family protein [Streptococcus suis]	-	-	gb|BAJ10053.1|ARO:3002874|FosC2 [Escherichia coli]	-	-	-	-
gene-SSU_RS02270	342.372	235.384	449.36	1.90905	0.932855	0.00339712	0.0317823	NC_012925.1	439642	440217	+	576	SSU_RS02270	-	-	1WTCH	F	-	WP_011922016.1 shikimate kinase [Streptococcus suis]	-	-	-	-	-	-	-
gene-SSU_RS02275	4103.58	3163.27	5043.89	1.59452	0.673119	0.0149656	0.0815692	NC_012925.1	440332	442983	+	2652	SSU_RS02275	GO:0006438;GO:0000166;GO:0004812;GO:0004832;GO:0005524	K01873	1WSYR	J	sp|Q3K2S4|SYV_STRA1 Valine--tRNA ligase OS=Streptococcus agalactiae serotype Ia (strain ATCC 27591 / A909 / CDC SS700) OX=205921 GN=valS PE=3 SV=1	WP_011922017.1 valine--tRNA ligase [Streptococcus suis]	-	-	gb|AEY83581|ARO:3000510|mupB [Staphylococcus aureus]	GO:0006438//valyl-tRNA aminoacylation;	-	GO:0000166//nucleotide binding;GO:0004812//aminoacyl-tRNA ligase activity;GO:0004832//valine-tRNA ligase activity;GO:0005524//ATP binding;	ko00970(Aminoacyl-tRNA biosynthesis)
gene-SSU_RS02280	2609.72	2530.75	2688.68	1.0624	0.087332	0.74931	0.882667	NC_012925.1	443061	445844	+	2784	SSU_RS02280	-	-	-	-	-	WP_012774991.1 hypothetical protein [Streptococcus suis]	-	-	-	-	-	-	-
gene-SSU_RS02285	823.929	763.536	884.322	1.15819	0.211876	0.524141	0.723643	NC_012925.1	446071	446877	+	807	SSU_RS02285	-	-	1WSE7	D	-	WP_011922020.1 Fic family protein [Streptococcus suis]	-	-	-	-	-	-	-
gene-SSU_RS02290	1950.23	1888.29	2012.16	1.0656	0.0916675	0.725567	0.865815	NC_012925.1	446972	449680	+	2709	SSU_RS02290	GO:0003677;GO:0005524;GO:0016787	-	1WTCN	L	sp|Q5UQ46|YL396_MIMIV Putative ATP-dependent RNA helicase L396 OS=Acanthamoeba polyphaga mimivirus OX=212035 GN=MIMI_L396 PE=3 SV=1	WP_011922021.1 DEAD/DEAH box helicase family protein [Streptococcus suis]	-	-	-	-	-	GO:0003677//DNA binding;GO:0005524//ATP binding;GO:0016787//hydrolase activity;	-
gene-SSU_RS02295	2577.53	2069.87	3085.19	1.49053	0.575821	0.179976	0.396427	NC_012925.1	449796	450518	+	723	SSU_RS02295	-	-	1WT1S	-	-	WP_012774992.1 hypothetical protein [Streptococcus suis]	-	-	-	-	-	-	-
gene-SSU_RS02300	2504.79	2187.63	2821.94	1.28995	0.367316	0.305025	0.549226	NC_012925.1	450531	451685	+	1155	SSU_RS02300	-	-	1WSAM	K	-	WP_011922023.1 XRE family transcriptional regulator [Streptococcus suis]	-	-	-	-	-	-	-
gene-SSU_RS02305	1566.92	1240.34	1893.5	1.5266	0.610318	0.287635	0.527331	NC_012925.1	451700	452758	+	1059	SSU_RS02305	-	-	1WT6F	S	sp|P37507|YYAQ_BACSU Uncharacterized protein YyaQ OS=Bacillus subtilis (strain 168) OX=224308 GN=yyaQ PE=4 SV=1	WP_012774994.1 MmcQ/YjbR family DNA-binding protein [Streptococcus suis]	-	-	-	-	-	-	-
gene-SSU_RS02310	5112.4	4857.43	5367.37	1.10498	0.144023	0.783293	0.900999	NC_012925.1	452842	453834	+	993	asnA	GO:0006529;GO:0004071	K01914	1WS97	E	sp|B5E2G2|ASNA_STRP4 Aspartate--ammonia ligase OS=Streptococcus pneumoniae serotype 19F (strain G54) OX=512566 GN=asnA PE=3 SV=1	WP_011922684.1 aspartate--ammonia ligase [Streptococcus suis]	-	-	-	GO:0006529//asparagine biosynthetic process;	-	GO:0004071//aspartate-ammonia ligase activity;	ko00460(Cyanoamino acid metabolism);ko00250(Alanine, aspartate and glutamate metabolism)
gene-SSU_RS02315	7411.09	10153.6	4668.55	0.459791	-1.12095	0.000203231	0.00392409	NC_012925.1	453967	455814	+	1848	typA	GO:0006412;GO:0006950;GO:0005525	K06207	1WTEQ	T	sp|O07631|BIPA_BACSU 50S ribosomal subunit assembly factor BipA OS=Bacillus subtilis (strain 168) OX=224308 GN=bipA PE=2 SV=1	WP_009909450.1 MULTISPECIES: translational GTPase TypA [Streptococcus]	A0A380PIP1|PHI:11030|BipA|632|Yersinia_pestis|reduced_virulence	VFG016491(gi:26553484) (tuf) elongation factor Tu [EF-Tu (CVF587)] [Mycoplasma penetrans HF-2]	gb|AAF01499.1|ARO:3000193|tetT [Streptococcus pyogenes]	GO:0006412//translation;GO:0006950//response to stress;	-	GO:0005525//GTP binding;	-
gene-SSU_RS02320	67.1098	94.3995	39.82	0.421825	-1.24528	0.00436002	0.0366363	NC_012925.1	455832	456080	+	249	SSU_RS02320	-	-	1WTNI	S	-	WP_011922026.1 DUF3165 family protein [Streptococcus suis]	-	-	-	-	-	-	-
gene-SSU_RS02325	5.94527	5.33476	6.55579	1.22888	0.297346	0.846321	0.932649	NC_012925.1	456787	457047	+	261	SSU_RS02325	-	-	1WU4Q	-	-	WP_004194478.1 hypothetical protein [Streptococcus suis]	-	-	-	-	-	-	-
gene-SSU_RS02330	262.5	299.681	225.32	0.751866	-0.411452	0.259886	0.493919	NC_012925.1	457040	457630	+	591	lepB	GO:0006465;GO:0009306;GO:0004252	K03100	4HMGQ	U	sp|P28628|LEPS_BACSU Signal peptidase I S OS=Bacillus subtilis (strain 168) OX=224308 GN=sipS PE=1 SV=1	WP_012774995.1 signal peptidase I [Streptococcus suis]	-	VFG043006(gi:77408620) (lep) Signal peptidase I [PI-2b pili (AI137)] [Streptococcus agalactiae COH1]	-	GO:0006465//signal peptide processing;GO:0009306//protein secretion;	-	GO:0004252//serine-type endopeptidase activity;	ko03060(Protein export)
gene-SSU_RS02335	0.493734	0	0.987468	Inf	Inf	0.639387	0.802053	NC_012925.1	457662	457811	+	150	SSU_RS02335	-	-	-	-	-	WP_011922028.1 ribonuclease G [Streptococcus suis]	-	-	-	-	-	-	-
gene-SSU_RS02340	6445.47	7698.35	5192.6	0.674508	-0.568093	0.0932884	0.266299	NC_012925.1	457827	462638	+	4812	SSU_RS02340	-	-	1WTV9	M	sp|P0DJ97|Y380_BACCJ Putative Gly-rich membrane protein Bcell_0380 OS=Bacillus cellulosilyticus (strain ATCC 21833 / DSM 2522 / FERM P-1141 / JCM 9156 / N-4) OX=649639 GN=Bcell_0380 PE=4 SV=1	WP_011922029.1 InlB B-repeat-containing protein [Streptococcus suis]	P0DJM0|PHI:9300__PHI:9365__PHI:9817|InlA__InlA_(lmo0433)|1639|Listeria_monocytogenes|reduced_virulence	VFG043007(gi:77408644) (SAN_1519) subtilase [PI-2b pili (AI137)] [Streptococcus agalactiae COH1]	-	-	-	-	-
gene-SSU_RS02345	2150.8	2506.54	1795.06	0.71615	-0.481666	0.129909	0.318627	NC_012925.1	462745	464187	+	1443	SSU_RS02345	-	-	1WTTW	M	-	WP_011922030.1 SpaH/EbpB family LPXTG-anchored major pilin [Streptococcus suis]	-	VFG043008(gi:77408651) (SAN_1518) cell wall surface anchor family protein, putative [PI-2b pili (AI137)] [Streptococcus agalactiae COH1]	-	-	-	-	-
gene-SSU_RS02350	409.071	463.066	355.077	0.766796	-0.383086	0.226064	0.452868	NC_012925.1	464301	465170	+	870	SSU_RS02350	-	K07284	1WTZH	M	sp|P54603|SRTD_BACSU Sortase D OS=Bacillus subtilis (strain 168) OX=224308 GN=srtD PE=1 SV=1	WP_012774996.1 class C sortase [Streptococcus suis]	A7KT36|PHI:3007|SrtD|1313|Streptococcus_pneumoniae|reduced_virulence	VFG043009(gi:77408623) (SAN_1517) sortase family protein [PI-2b pili (AI137)] [Streptococcus agalactiae COH1]	-	-	-	-	-
gene-SSU_RS02355	5578.38	4738.34	6418.42	1.35457	0.437835	0.153563	0.355506	NC_012925.1	465742	467091	+	1350	murD	GO:0009252;GO:0008764	K01925	1WSEZ	M	sp|A4VZT8|MURD_STRS2 UDP-N-acetylmuramoylalanine--D-glutamate ligase OS=Streptococcus suis (strain 98HAH33) OX=391296 GN=murD PE=3 SV=1	WP_011922693.1 UDP-N-acetylmuramoyl-L-alanine--D-glutamate ligase [Streptococcus suis]	Q9HVZ9|PHI:7631|MurD|287|Pseudomonas_aeruginosa|reduced_virulence__loss_of_pathogenicity	-	-	GO:0009252//peptidoglycan biosynthetic process;	-	GO:0008764//UDP-N-acetylmuramoylalanine-D-glutamate ligase activity;	ko00550(Peptidoglycan biosynthesis);ko00470(D-Amino acid metabolism)
gene-SSU_RS02360	2529.6	2438.45	2620.76	1.07476	0.10402	0.774721	0.897831	NC_012925.1	467094	468158	+	1065	SSU_RS02360	-	K02563	1WTBT	M	sp|A4VZT9|MURG_STRS2 UDP-N-acetylglucosamine--N-acetylmuramyl-(pentapeptide) pyrophosphoryl-undecaprenol N-acetylglucosamine transferase OS=Streptococcus suis (strain 98HAH33) OX=391296 GN=murG PE=3 SV=1	WP_011922033.1 UDP-N-acetylglucosamine--N-acetylmuramyl-(pentapeptide) pyrophosphoryl-undecaprenol N-acetylglucosamine transferase [Streptococcus suis]	-	-	-	-	-	-	ko04112(Cell cycle - Caulobacter);ko01502(Vancomycin resistance);ko00550(Peptidoglycan biosynthesis)
gene-SSU_RS02365	1617.52	1495.23	1739.81	1.16358	0.218567	0.460688	0.674857	NC_012925.1	468164	469246	+	1083	SSU_RS02365	-	K03589	1WSN1	D	sp|D5AGC8|DIVIB_STRGZ Cell division protein DivIB OS=Streptococcus suis (strain GZ1) OX=423211 GN=divIB PE=3 SV=1	WP_011922034.1 FtsQ-type POTRA domain-containing protein [Streptococcus suis]	-	-	-	-	-	-	ko04112(Cell cycle - Caulobacter)
gene-SSU_RS02370	17394.5	18307.6	16481.4	0.900252	-0.151599	0.582221	0.765748	NC_012925.1	469399	470778	+	1380	ftsA	GO:0043093;GO:0005515;GO:0005524	K03590	1WSTG	D	sp|O07672|FTSA_ENTHR Cell division protein FtsA OS=Enterococcus hirae OX=1354 GN=ftsA PE=3 SV=1	WP_012774997.1 cell division protein FtsA [Streptococcus suis]	-	VFG042839(gi:18311265) (pilM) type IV pilus assembly protein PilM [type IV pili (AI109)] [Clostridium perfringens str. 13]	-	GO:0043093//FtsZ-dependent cytokinesis;	-	GO:0005515//protein binding;GO:0005524//ATP binding;	ko04112(Cell cycle - Caulobacter)
gene-SSU_RS02375	26610	28359.4	24860.6	0.876625	-0.189969	0.53253	0.730017	NC_012925.1	470804	472033	+	1230	ftsZ	GO:0000910;GO:0003924	K03531	1WTEV	D	sp|O08439|FTSZ_ENTFA Cell division protein FtsZ OS=Enterococcus faecalis (strain ATCC 700802 / V583) OX=226185 GN=ftsZ PE=3 SV=2	WP_011922037.1 cell division protein FtsZ [Streptococcus suis]	-	-	-	GO:0000910//cytokinesis;	-	GO:0003924//GTPase activity;	ko04112(Cell cycle - Caulobacter)
gene-SSU_RS02380	3716.73	3723.76	3709.7	0.996224	-0.00545829	0.943584	0.986524	NC_012925.1	472040	472711	+	672	SSU_RS02380	GO:0030170	K06997	1WT5F	S	sp|O31727|PLPHP_BACSU Pyridoxal phosphate homeostasis protein OS=Bacillus subtilis (strain 168) OX=224308 GN=ylmE PE=3 SV=1	WP_011922038.1 MULTISPECIES: YggS family pyridoxal phosphate-dependent enzyme [Streptococcus]	-	-	-	-	-	GO:0030170//pyridoxal phosphate binding;	-
gene-SSU_RS02385	3033.75	3044.52	3022.98	0.992923	-0.0102463	0.984283	1	NC_012925.1	472728	473291	+	564	sepF	GO:0090529	K09772	1WSN5	D	sp|A4VZU7|SEPF_STRS2 Cell division protein SepF OS=Streptococcus suis (strain 98HAH33) OX=391296 GN=sepF PE=3 SV=2	WP_012774998.1 cell division protein SepF [Streptococcus suis]	-	-	-	GO:0090529//cell septum assembly;	-	-	-
gene-SSU_RS02390	111.793	126.729	96.8566	0.764282	-0.387823	0.340004	0.576997	NC_012925.1	473296	473559	+	264	SSU_RS02390	GO:0016020	K02221	1WTPH	S	-	WP_011922041.1 YggT family protein [Streptococcus suis]	-	-	-	-	GO:0016020//membrane;	-	-
gene-SSU_RS02395	5232.96	5342.65	5123.27	0.958938	-0.0604902	0.816458	0.914162	NC_012925.1	473562	474353	+	792	SSU_RS02395	-	-	1WT0R	S	sp|P71020|YLMH_BACSU Putative RNA-binding protein YlmH OS=Bacillus subtilis (strain 168) OX=224308 GN=ylmH PE=4 SV=1	WP_011922042.1 YlmH/Sll1252 family protein [Streptococcus suis]	-	-	-	-	-	-	-
gene-SSU_RS02400	5506.62	5437.79	5575.45	1.02532	0.0360677	0.945842	0.987697	NC_012925.1	474362	475051	+	690	SSU_RS02400	-	K04074	1WSMI	D	sp|Q8CWP9|DIV4A_STRR6 Cell division protein DivIVA OS=Streptococcus pneumoniae (strain ATCC BAA-255 / R6) OX=171101 GN=divIVA PE=1 SV=2	WP_011922043.1 DivIVA domain-containing protein [Streptococcus suis]	D5AGD5|PHI:8003|DivIVA|1307|Streptococcus_suis|reduced_virulence	-	-	-	-	-	-
gene-SSU_RS02405	287.727	255.164	320.289	1.25522	0.327946	0.344162	0.579808	NC_012925.1	475281	475724	+	444	SSU_RS02405	-	K00657	1WTJJ	K	-	WP_012774999.1 GNAT family N-acetyltransferase [Streptococcus suis]	-	-	gb|AHH86051.1|ARO:3004063|EdeQ [Brevibacillus brevis]	-	-	-	ko00330(Arginine and proline metabolism)
gene-SSU_RS02410	9738.72	7542.46	11935	1.58237	0.662089	0.0400361	0.152022	NC_012925.1	475735	478524	+	2790	ileS	GO:0006428;GO:0004822;GO:0005737	K01870	1WT80	J	sp|Q3K2N4|SYI_STRA1 Isoleucine--tRNA ligase OS=Streptococcus agalactiae serotype Ia (strain ATCC 27591 / A909 / CDC SS700) OX=205921 GN=ileS PE=3 SV=1	WP_012775000.1 isoleucine--tRNA ligase [Streptococcus suis]	-	-	gb|CAA53189|ARO:3000521|mupA [Staphylococcus aureus]	GO:0006428//isoleucyl-tRNA aminoacylation;	GO:0005737//cytoplasm;	GO:0004822//isoleucine-tRNA ligase activity;	ko00970(Aminoacyl-tRNA biosynthesis)
gene-SSU_RS02415	8139.35	8902.54	7376.15	0.828544	-0.27135	0.39609	0.627315	NC_012925.1	478903	479211	-	309	SSU_RS02415	-	-	1WTJS	S	-	WP_002938710.1 MULTISPECIES: DUF1827 family protein [Streptococcus]	-	-	-	-	-	-	-
gene-SSU_RS02420	1629.38	1646.13	1612.62	0.979644	-0.0296711	0.987784	1	NC_012925.1	479266	479727	-	462	SSU_RS02420	-	K03574	1WSBA	L	sp|P46351|YTH1_PANTH Uncharacterized 45.4 kDa protein in thiaminase I 5&apos;region OS=Paenibacillus thiaminolyticus OX=49283 PE=4 SV=1	WP_002938708.1 MULTISPECIES: NUDIX hydrolase [Streptococcus]	Q882D2|PHI:3119|PSPTO_2696|317|Pseudomonas_syringae|unaffected_pathogenicity	-	-	-	-	-	-
gene-SSU_RS02425	36813.1	41625.8	32000.4	0.768762	-0.379391	0.180984	0.397683	NC_012925.1	479913	482141	-	2229	SSU_RS02425	-	K03697	1WSDX	O	sp|P35594|CLPE_STRPN ATP-dependent Clp protease ATP-binding subunit ClpE OS=Streptococcus pneumoniae serotype 4 (strain ATCC BAA-334 / TIGR4) OX=170187 GN=clpE PE=3 SV=2	WP_011922698.1 ATP-dependent Clp protease ATP-binding subunit [Streptococcus suis]	C6DC70|PHI:10595|ClpB|554|Pectobacterium_carotovorum|unaffected_pathogenicity	VFG000080(gb|NP_464522) (clpE) ATP-dependent protease [ClpE (VF0073)] [Listeria monocytogenes EGD-e]	-	-	-	-	-
gene-SSU_RS02430	226.02	286.516	165.525	0.577715	-0.791571	0.0465926	0.167457	NC_012925.1	482365	482595	+	231	SSU_RS02430	-	-	1WTQ2	S	-	WP_002938704.1 MULTISPECIES: DUF1797 family protein [Streptococcus]	-	-	-	-	-	-	-
gene-SSU_RS02435	205.674	263.615	147.734	0.560415	-0.835432	0.0128368	0.0741085	NC_012925.1	482721	483410	+	690	SSU_RS02435	-	K02029	1WSUV	P	sp|Q1RHC0|GLNP_RICBR Putative glutamine transport system permease protein GlnP OS=Rickettsia bellii (strain RML369-C) OX=336407 GN=glnP PE=3 SV=1	WP_002938702.1 MULTISPECIES: amino acid ABC transporter permease [Streptococcus]	Q9K034|PHI:8622|Ctp_(NMB0788)|487|Neisseria_meningitidis|unaffected_pathogenicity	VFG002901(gi:108808062) (YPA_2067) histidine transport system permease protein HisQ [O-antigen (CVF043)] [Yersinia pestis Antiqua]	-	-	-	-	-
gene-SSU_RS02440	276.132	346.439	205.825	0.594117	-0.75118	0.0291143	0.127948	NC_012925.1	483403	484137	+	735	SSU_RS02440	-	K02028	1WTA1	E	sp|P27675|GLNQ_GEOSE Glutamine transport ATP-binding protein GlnQ OS=Geobacillus stearothermophilus OX=1422 GN=glnQ PE=2 SV=1	WP_002943067.1 MULTISPECIES: amino acid ABC transporter ATP-binding protein [Streptococcus]	Q9K033|PHI:8623|Cab_(NMB0789)|487|Neisseria_meningitidis|unaffected_pathogenicity	VFG006259(gi:59800668) (fbpC) ABC transporter, ATP-binding protein, iron related [ABC transporter (CVF197)] [Neisseria gonorrhoeae FA 1090]	gb|AAV85982.1|ARO:3000535|macB [Neisseria gonorrhoeae]	-	-	-	-
gene-SSU_RS02445	1372.54	1353.3	1391.79	1.02844	0.0404628	0.911731	0.968043	NC_012925.1	484267	485115	+	849	SSU_RS02445	GO:0004488	K01491	1WSH4	F	sp|A4VTM4|FOLD_STRSY Bifunctional protein FolD OS=Streptococcus suis (strain 05ZYH33) OX=391295 GN=folD PE=3 SV=1	WP_011922050.1 bifunctional methylenetetrahydrofolate dehydrogenase/methenyltetrahydrofolate cyclohydrolase [Streptococcus suis]	-	-	-	-	-	GO:0004488//methylenetetrahydrofolate dehydrogenase (NADP+) activity;	ko00720(Carbon fixation pathways in prokaryotes);ko00670(One carbon pool by folate)
gene-SSU_RS02450	1.94423	3.56992	0.318547	0.0892309	-3.48631	0.189996	0.40546	NC_012925.1	486564	486857	+	294	SSU_RS02450	-	-	-	-	-	WP_002938694.1 hypothetical protein [Streptococcus suis]	-	-	-	-	-	-	-
gene-SSU_RS02455	4.58151	7.82213	1.3409	0.171424	-2.54436	0.121458	0.307885	NC_012925.1	486847	487449	+	603	lepB	GO:0006465;GO:0009306;GO:0004252	K03100	1WTW7	U	sp|Q5HHB9|LEP_STAAC Signal peptidase IB OS=Staphylococcus aureus (strain COL) OX=93062 GN=spsB PE=1 SV=2	WP_014636242.1 signal peptidase I [Streptococcus suis]	-	VFG043006(gi:77408620) (lep) Signal peptidase I [PI-2b pili (AI137)] [Streptococcus agalactiae COH1]	-	GO:0006465//signal peptide processing;GO:0009306//protein secretion;	-	GO:0004252//serine-type endopeptidase activity;	ko03060(Protein export)
gene-SSU_RS02460	3.74262	5.82885	1.65639	0.284171	-1.81517	0.257426	0.491819	NC_012925.1	487468	487854	+	387	SSU_RS02460	-	-	1WU44	-	-	WP_011922052.1 hypothetical protein [Streptococcus suis]	-	-	-	-	-	-	-
gene-SSU_RS02470	9.88952	15.7655	4.01352	0.254576	-1.97383	0.0301011	0.129455	NC_012925.1	488212	489039	+	828	SSU_RS02470	-	K07284	1WTW5	M	sp|P54603|SRTD_BACSU Sortase D OS=Bacillus subtilis (strain 168) OX=224308 GN=srtD PE=1 SV=1	WP_012775002.1 class C sortase [Streptococcus suis]	Q8XNW0|PHI:6725|Srt|1502|Clostridium_perfringens|unaffected_pathogenicity	VFG005309(gi:125718436) (srtC) Sortase-like protein, putative [pili (AI126)] [Streptococcus sanguinis SK36]	-	-	-	-	-
gene-SSU_RS02475	232.911	175.551	290.272	1.65349	0.725516	0.0282983	0.125987	NC_012925.1	489422	489832	+	411	SSU_RS02475	-	-	1WTHP	K	sp|O06008|ADHR_BACSU HTH-type transcriptional regulator AdhR OS=Bacillus subtilis (strain 168) OX=224308 GN=adhR PE=1 SV=2	WP_012775003.1 MerR family transcriptional regulator [Streptococcus suis]	Q8ZKC5|PHI:9160|VarN|28901|Salmonella_enterica|reduced_virulence__unaffected_pathogenicity	-	gb|AAL19308.1|ARO:3000504|golS [Salmonella enterica subsp. enterica serovar Typhimurium str. LT2]	-	-	-	-
gene-SSU_RS02480	288.043	362.136	213.949	0.590798	-0.759264	0.102039	0.280184	NC_012925.1	489858	490169	-	312	SSU_RS02480	-	-	1WTNN	S	-	WP_012775004.1 MULTISPECIES: DUF3270 domain-containing protein [Bacteria]	-	-	-	-	-	-	-
gene-SSU_RS02485	452.406	342.95	561.862	1.63832	0.712215	0.0322955	0.13407	NC_012925.1	490330	491259	+	930	SSU_RS02485	-	-	1WT88	O	sp|O32035|TRHP2_BACSU tRNA hydroxylation protein P2 OS=Bacillus subtilis (strain 168) OX=224308 GN=trhP2 PE=3 SV=1	WP_011922056.1 peptidase U32 family protein [Streptococcus suis]	-	-	-	-	-	-	-
gene-SSU_RS02490	1712.14	1382.3	2041.97	1.47722	0.562889	0.045891	0.166252	NC_012925.1	491557	492843	+	1287	SSU_RS02490	-	K08303	1WSY8	O	sp|O32034|TRHP1_BACSU tRNA hydroxylation protein P1 OS=Bacillus subtilis (strain 168) OX=224308 GN=trhP1 PE=3 SV=1	WP_014917216.1 U32 family peptidase [Streptococcus suis]	P56113|PHI:6964|Hp0169|210|Helicobacter_pylori|reduced_virulence	-	-	-	-	-	ko05120(Epithelial cell signaling in Helicobacter pylori infection)
gene-SSU_RS02500	5018.77	7505.71	2531.83	0.337321	-1.56781	4.40161e-06	0.000190212	NC_012925.1	493259	493582	-	324	SSU_RS02500	-	-	1WTKQ	-	-	WP_011922058.1 hypothetical protein [Streptococcus suis]	-	-	-	-	-	-	-
gene-SSU_RS02505	257.772	405.275	110.27	0.272087	-1.87786	0.00445227	0.0368989	NC_012925.1	493674	493889	+	216	SSU_RS02505	-	-	1WTQP	S	sp|O83371|Y352_TREPA Uncharacterized protein TP_0352 OS=Treponema pallidum (strain Nichols) OX=243276 GN=TP_0352 PE=4 SV=1	WP_004194749.1 MULTISPECIES: YdbC family protein [Streptococcus]	-	-	-	-	-	-	-
gene-SSU_RS02510	6774.15	9888.69	3659.61	0.370081	-1.43409	0.000100063	0.00235863	NC_012925.1	493901	494440	-	540	SSU_RS02510	-	K03523	1WSEN	S	sp|A2RI45|BIOY2_LACLM Biotin transporter BioY2 OS=Lactococcus lactis subsp. cremoris (strain MG1363) OX=416870 GN=bioY2 PE=1 SV=1	WP_011922059.1 biotin transporter BioY [Streptococcus suis]	-	-	-	-	-	-	ko02010(ABC transporters)
gene-SSU_RS02515	2636.29	1951.29	3321.28	1.70209	0.76731	0.0109114	0.0671331	NC_012925.1	494645	495382	+	738	SSU_RS02515	-	-	1WSGI	S	sp|A0NLY7|ISAHY_LABAI Isatin hydrolase OS=Labrenzia aggregata (strain ATCC 25650 / DSM 13394 / JCM 20685 / NBRC 16684 / NCIMB 2208 / IAM 12614 / B1) OX=384765 GN=SIAM614_09648 PE=1 SV=1	WP_012775006.1 cyclase family protein [Streptococcus suis]	-	-	-	-	-	-	-
gene-SSU_RS02520	4273.93	3905.31	4642.54	1.18878	0.249476	0.343575	0.579808	NC_012925.1	495432	496781	-	1350	gorA	GO:0006749;GO:0045454;GO:0004362;GO:0050660;GO:0050661	K00383	1WT91	C	sp|Q60151|GSHR_STRTR Glutathione reductase OS=Streptococcus thermophilus OX=1308 GN=gor PE=3 SV=1	WP_012775007.1 glutathione-disulfide reductase [Streptococcus suis]	C4YR40|PHI:4904|Glr1|5476|Candida_albicans|reduced_virulence	-	-	GO:0006749//glutathione metabolic process;GO:0045454//cell redox homeostasis;	-	GO:0004362//glutathione-disulfide reductase (NADPH) activity;GO:0050660//flavin adenine dinucleotide binding;GO:0050661//NADP binding;	ko00480(Glutathione metabolism)
gene-SSU_RS02525	6857.64	4078.42	9636.87	2.36289	1.24055	3.81291e-05	0.00107509	NC_012925.1	496995	498152	+	1158	SSU_RS02525	GO:0006810;GO:0005215	K02005	1WTB4	M	sp|O31710|YKNX_BACSU Putative efflux system component YknX OS=Bacillus subtilis (strain 168) OX=224308 GN=yknX PE=1 SV=1	WP_012775008.1 efflux RND transporter periplasmic adaptor subunit [Streptococcus suis]	-	-	gb|AAC75135.2|ARO:3000792|mdtA [Escherichia coli str. K-12 substr. MG1655]	GO:0006810//transport;	-	GO:0005215//transporter activity;	-
gene-SSU_RS02530	3167.88	1796.14	4539.63	2.52744	1.33768	1.18001e-05	0.000437086	NC_012925.1	498133	498828	+	696	SSU_RS02530	-	K02003	1WSIH	V	sp|O31711|YKNY_BACSU Uncharacterized ABC transporter ATP-binding protein YknY OS=Bacillus subtilis (strain 168) OX=224308 GN=yknY PE=1 SV=1	WP_004194759.1 ABC transporter ATP-binding protein [Streptococcus suis]	Q8ZQE4|PHI:3928|MacB|28901|Salmonella_enterica|reduced_virulence	VFG035923(gi:387604877) (aatC) ABC transporter ATP-binding protein [ABC transporter for dispersin (CVF737)] [Escherichia coli O44:H18 042]	gb|AAV85982.1|ARO:3000535|macB [Neisseria gonorrhoeae]	-	-	-	-
gene-SSU_RS02535	11694.3	7840.95	15547.7	1.98289	0.987603	0.000737445	0.00998852	NC_012925.1	498829	500076	+	1248	SSU_RS02535	-	K02004	1WTBW	V	sp|O31712|YKNZ_BACSU Uncharacterized ABC transporter permease YknZ OS=Bacillus subtilis (strain 168) OX=224308 GN=yknZ PE=1 SV=1	WP_004194760.1 ABC transporter permease [Streptococcus suis]	Q8ZQE4|PHI:3928|MacB|28901|Salmonella_enterica|reduced_virulence	-	gb|AAV85982.1|ARO:3000535|macB [Neisseria gonorrhoeae]	-	-	-	-
gene-SSU_RS02540	97.4876	133.398	61.5777	0.46161	-1.11525	0.00463319	0.0373744	NC_012925.1	500202	501266	+	1065	SSU_RS02540	-	-	1WSZG	C	sp|Q53218|Y4VJ_SINFN Uncharacterized protein y4vJ OS=Sinorhizobium fredii (strain NBRC 101917 / NGR234) OX=394 GN=NGR_a01140 PE=3 SV=2	WP_011922068.1 LLM class flavin-dependent oxidoreductase [Streptococcus suis]	-	-	-	-	-	-	-
gene-SSU_RS02550	3192.53	2959.09	3425.97	1.15778	0.211361	0.498362	0.704574	NC_012925.1	501854	503344	-	1491	lysS	GO:0006430;GO:0004824;GO:0005737	K04567	1WT36	J	sp|A4VZY0|SYK_STRS2 Lysine--tRNA ligase OS=Streptococcus suis (strain 98HAH33) OX=391296 GN=lysS PE=3 SV=1	WP_011922069.1 lysine--tRNA ligase [Streptococcus suis]	V6RRH2|PHI:1594|GzOB034|5518|Fusarium_graminearum|unaffected_pathogenicity	-	-	GO:0006430//lysyl-tRNA aminoacylation;	GO:0005737//cytoplasm;	GO:0004824//lysine-tRNA ligase activity;	ko00970(Aminoacyl-tRNA biosynthesis)
gene-SSU_RS02555	326.749	274.374	379.123	1.38178	0.466525	0.137042	0.330321	NC_012925.1	503447	504073	-	627	SSU_RS02555	-	K15634	1WT57	G	sp|A7ZVT7|GPMB_ECO24 Probable phosphoglycerate mutase GpmB OS=Escherichia coli O139:H28 (strain E24377A / ETEC) OX=331111 GN=gpmB PE=3 SV=1	WP_002938482.1 histidine phosphatase family protein [Streptococcus suis]	Q4URJ2|PHI:3954|XC_3287|339|Xanthomonas_campestris|reduced_virulence	-	-	-	-	-	ko00680(Methane metabolism);ko00260(Glycine, serine and threonine metabolism);ko00010(Glycolysis / Gluconeogenesis)
gene-SSU_RS02560	92.8594	78.3931	107.326	1.36907	0.453195	0.190451	0.405714	NC_012925.1	504076	504558	-	483	SSU_RS02560	GO:0002161	K03976	1WSPW	S	sp|P36922|EBSC_ENTFA Putative Cys-tRNA(Pro)/Cys-tRNA(Cys) deacylase EbsC OS=Enterococcus faecalis (strain ATCC 700802 / V583) OX=226185 GN=EF_1730 PE=3 SV=2	WP_011922070.1 YbaK/EbsC family protein [Streptococcus suis]	-	-	-	-	-	GO:0002161//aminoacyl-tRNA editing activity;	-
gene-SSU_RS02565	1045.27	806.079	1284.45	1.59346	0.672162	0.0476995	0.170422	NC_012925.1	504558	505400	-	843	SSU_RS02565	-	K08974	1WSP5	S	-	WP_009909486.1 DUF368 domain-containing protein [Streptococcus suis]	-	-	-	-	-	-	-
gene-SSU_RS02570	98.5219	114.35	82.6939	0.723166	-0.467601	0.215105	0.441647	NC_012925.1	505503	506051	-	549	thiT	GO:0015888;GO:0015234	K16789	1WSHR	S	sp|O32074|THIT_BACSU Thiamine transporter ThiT OS=Bacillus subtilis (strain 168) OX=224308 GN=thiT PE=1 SV=1	WP_011922072.1 energy-coupled thiamine transporter ThiT [Streptococcus suis]	-	-	-	GO:0015888//thiamine transport;	-	GO:0015234//thiamine transmembrane transporter activity;	-
gene-SSU_RS02575	1793.98	1832.75	1755.21	0.957691	-0.0623677	0.723781	0.865363	NC_012925.1	506229	507083	-	855	SSU_RS02575	-	K07273	1WSD9	M	-	WP_011922073.1 glycoside hydrolase family 25 protein [Streptococcus suis]	Q97R47|PHI:3713|GHIP|1313|Streptococcus_pneumoniae|unaffected_pathogenicity	-	-	-	-	-	-
gene-SSU_RS02580	60.9615	51.2816	70.6414	1.37752	0.462073	0.326226	0.565581	NC_012925.1	507196	507615	+	420	SSU_RS02580	-	-	1WU1K	-	-	WP_011922708.1 hypothetical protein [Streptococcus suis]	-	-	-	-	-	-	-
gene-SSU_RS02585	41.2457	36.7343	45.7571	1.24562	0.316866	0.565783	0.757625	NC_012925.1	507612	507977	+	366	SSU_RS02585	-	-	1WTJ2	S	-	WP_011922709.1 DUF4430 domain-containing protein [Streptococcus suis]	-	-	-	-	-	-	-
gene-SSU_RS02590	2865.53	2351.71	3379.36	1.43698	0.523041	0.101169	0.279047	NC_012925.1	508114	509328	+	1215	SSU_RS02590	-	K03588	1WT19	D	sp|P58119|FTSW_LACLA Probable peptidoglycan glycosyltransferase FtsW OS=Lactococcus lactis subsp. lactis (strain IL1403) OX=272623 GN=ftsW PE=3 SV=1	WP_011922075.1 MULTISPECIES: FtsW/RodA/SpoVE family cell cycle protein [Streptococcus]	P9WN99|PHI:7982|RodA|1773|Mycobacterium_tuberculosis|unaffected_pathogenicity__reduced_virulence	-	-	-	-	-	ko04112(Cell cycle - Caulobacter)
gene-SSU_RS02595	11934.5	10202.7	13666.4	1.3395	0.42169	0.176945	0.392132	NC_012925.1	509349	512045	+	2697	ppc	GO:0006099;GO:0015977;GO:0008964	K01595	1WSVY	C	sp|A4VZZ0|CAPP_STRS2 Phosphoenolpyruvate carboxylase OS=Streptococcus suis (strain 98HAH33) OX=391296 GN=ppc PE=3 SV=1	WP_011922076.1 phosphoenolpyruvate carboxylase [Streptococcus suis]	D4HUG1|PHI:9322|Ppc|552|Erwinia_amylovora|unaffected_pathogenicity	-	-	GO:0006099//tricarboxylic acid cycle;GO:0015977//carbon fixation;	-	GO:0008964//phosphoenolpyruvate carboxylase activity;	ko00720(Carbon fixation pathways in prokaryotes);ko00710(Carbon fixation in photosynthetic organisms);ko00680(Methane metabolism);ko00620(Pyruvate metabolism)
gene-SSU_RS02600	19.8333	22.8389	16.8277	0.736798	-0.440658	0.557373	0.753086	NC_012925.1	512160	512663	+	504	SSU_RS02600	-	K03088	1WTGW	K	sp|O07627|YLAC_BACSU RNA polymerase sigma factor YlaC OS=Bacillus subtilis (strain 168) OX=224308 GN=ylaC PE=2 SV=1	WP_011922077.1 RNA polymerase sigma factor [Streptococcus suis]	Q4ZY22|PHI:2877|Ecf11|317|Pseudomonas_syringae|unaffected_pathogenicity	VFG027040(gi:397680149) (sigH) RNA polymerase sigma-E factor [Sigma H (CVF328)] [Mycobacterium abscessus subsp. bolletii str. GO 06]	-	-	-	-	-
gene-SSU_RS02605	73.6111	85.467	61.7552	0.722561	-0.468808	0.314856	0.55729	NC_012925.1	512644	513615	+	972	SSU_RS02605	-	-	1WTCW	S	-	WP_011922078.1 anti-sigma factor [Streptococcus suis]	-	-	-	-	-	-	-
gene-SSU_RS02610	85200.8	91812.9	78588.8	0.855966	-0.224374	0.514144	0.719058	NC_012925.1	513971	515167	+	1197	tuf	GO:0006414;GO:0003746	K02358	1WT7G	J	sp|A4VZZ3|EFTU_STRS2 Elongation factor Tu OS=Streptococcus suis (strain 98HAH33) OX=391296 GN=tuf PE=3 SV=2	WP_012775011.1 MULTISPECIES: elongation factor Tu [Streptococcus]	W8TRT9|PHI:10282|TufA|1280|Staphylococcus_aureus|increased_virulence_(hypervirulence)__unaffected_pathogenicity	VFG016490(gi:42560712) (tuf) translation elongation factor Tu [EF-Tu (CVF587)] [Mycoplasma mycoides subsp. mycoides SC str. PG1]	gb|CAA10975.1|ARO:3000194|tetW [Butyrivibrio fibrisolvens]	GO:0006414//translational elongation;	-	GO:0003746//translation elongation factor activity;	ko04626(Plant-pathogen interaction)
gene-SSU_RS02615	11692.8	7675.14	15710.5	2.04693	1.03346	0.000476296	0.00758313	NC_012925.1	515342	516094	+	753	tpiA	GO:0006096;GO:0004807	K01803	1WTFA	G	sp|A4VZZ4|TPIS_STRS2 Triosephosphate isomerase OS=Streptococcus suis (strain 98HAH33) OX=391296 GN=tpiA PE=3 SV=1	WP_011922080.1 MULTISPECIES: triose-phosphate isomerase [Bacteria]	-	-	-	GO:0006096//glycolytic process;	-	GO:0004807//triose-phosphate isomerase activity;	ko00710(Carbon fixation in photosynthetic organisms);ko00562(Inositol phosphate metabolism);ko00051(Fructose and mannose metabolism);ko00010(Glycolysis / Gluconeogenesis)
gene-SSU_RS02620	2446.49	2089.31	2803.66	1.34191	0.424286	0.154747	0.356882	NC_012925.1	516147	516956	-	810	yidA	GO:0016787	K07024	1WT0W	S	sp|Q5XD45|Y533_STRP6 Putative phosphatase M6_Spy0533 OS=Streptococcus pyogenes serotype M6 (strain ATCC BAA-946 / MGAS10394) OX=286636 GN=M6_Spy0533 PE=1 SV=1	WP_012775012.1 sugar-phosphatase [Streptococcus suis]	-	-	-	-	-	GO:0016787//hydrolase activity;	ko00500(Starch and sucrose metabolism)
gene-SSU_RS02625	3490.14	3134.67	3845.61	1.2268	0.294897	0.326082	0.565581	NC_012925.1	516946	518259	-	1314	SSU_RS02625	-	K06885	1WSAW	S	sp|P39651|YWFO_BACSU Uncharacterized protein YwfO OS=Bacillus subtilis (strain 168) OX=224308 GN=ywfO PE=4 SV=2	WP_011922082.1 MULTISPECIES: HD domain-containing protein [Streptococcus]	-	-	-	-	-	-	-
gene-SSU_RS02630	326.275	390.607	261.944	0.670607	-0.57646	0.0663619	0.2147	NC_012925.1	518358	519245	+	888	SSU_RS02630	-	-	1WSR8	S	-	WP_002936180.1 sulfite exporter TauE/SafE family protein [Streptococcus suis]	-	-	-	-	-	-	-
gene-SSU_RS02635	169.114	174.7	163.529	0.936059	-0.0953289	0.673904	0.830418	NC_012925.1	519257	519643	+	387	SSU_RS02635	-	-	1WTHU	S	-	WP_011922083.1 DUF1934 domain-containing protein [Streptococcus suis]	-	-	-	-	-	-	-
gene-SSU_RS02645	1015.61	579.679	1451.53	2.50403	1.32425	0.0419516	0.156671	NC_012925.1	521280	522281	+	1002	add	GO:0043101;GO:0004000	K01488	1WSA7	F	sp|Q8DTN8|ADD_STRMU Adenosine deaminase OS=Streptococcus mutans serotype c (strain ATCC 700610 / UA159) OX=210007 GN=add PE=3 SV=1	WP_014636572.1 adenosine deaminase [Streptococcus suis]	-	-	-	GO:0043101//purine-containing compound salvage;	-	GO:0004000//adenosine deaminase activity;	ko00230(Purine metabolism)
gene-SSU_RS02650	9640.48	11135.8	8145.11	0.731431	-0.451206	0.218336	0.446016	NC_012925.1	522325	523107	-	783	SSU_RS02650	-	-	1WSZ1	V	-	WP_011922087.1 hypothetical protein [Streptococcus suis]	-	-	-	-	-	-	-
gene-SSU_RS02655	4415.16	5227.32	3602.99	0.68926	-0.53688	0.250807	0.484296	NC_012925.1	523124	523831	-	708	SSU_RS02655	-	K01990	1WSKU	V	sp|P54591|YHCG_BACSU Uncharacterized ABC transporter ATP-binding protein YhcG OS=Bacillus subtilis (strain 168) OX=224308 GN=yhcG PE=3 SV=1	WP_011922088.1 ABC transporter ATP-binding protein [Streptococcus suis]	P0A9X1|PHI:11007|ZnuC|562|Escherichia_coli|reduced_virulence	VFG050113(gb|YP_002336033.1) (cesC) ABC transporter ATP-binding protein, CesC [Cereulide (VF0583)] [Bacillus cereus AH187]	gb|APB03214.1|ARO:3003980|tetA(48) [Paenibacillus sp. LC231]	-	-	-	-
gene-SSU_RS02660	2113.48	2640.76	1586.21	0.600666	-0.735366	0.135728	0.3289	NC_012925.1	523824	524198	-	375	SSU_RS02660	-	-	1WTG7	K	sp|P54590|YHCF_BACSU Uncharacterized HTH-type transcriptional regulator YhcF OS=Bacillus subtilis (strain 168) OX=224308 GN=yhcF PE=4 SV=1	WP_012775014.1 GntR family transcriptional regulator [Streptococcus suis]	W8UWD7|PHI:10290|YhcF|1280|Staphylococcus_aureus|unaffected_pathogenicity__increased_virulence_(hypervirulence)	-	-	-	-	-	-
gene-SSU_RS02665	7167.12	7036.67	7297.58	1.03708	0.0525252	0.81534	0.914162	NC_012925.1	524352	527462	+	3111	SSU_RS02665	GO:0006260;GO:0003676;GO:0008408	K02337	1WTEX	L	sp|Q5XBV1|DPO3A_STRP6 DNA polymerase III subunit alpha OS=Streptococcus pyogenes serotype M6 (strain ATCC BAA-946 / MGAS10394) OX=286636 GN=dnaE PE=3 SV=1	WP_012775015.1 DNA polymerase III subunit alpha [Streptococcus suis]	-	-	-	GO:0006260//DNA replication;	-	GO:0003676//nucleic acid binding;GO:0008408//3'-5' exonuclease activity;	ko03440(Homologous recombination);ko03430(Mismatch repair);ko03030(DNA replication)
gene-SSU_RS02670	6332.88	6488.23	6177.52	0.952112	-0.0707964	0.787617	0.901992	NC_012925.1	527547	528557	+	1011	pfkA	GO:0006096	K00850	1WSI2	F	sp|A4VTS0|PFKA_STRSY ATP-dependent 6-phosphofructokinase OS=Streptococcus suis (strain 05ZYH33) OX=391295 GN=pfkA PE=3 SV=1	WP_011922091.1 6-phosphofructokinase [Streptococcus suis]	D4HUC7|PHI:9309|PfkA|552|Erwinia_amylovora|reduced_virulence	-	-	GO:0006096//glycolytic process;	-	-	ko03018(RNA degradation);ko00680(Methane metabolism);ko00052(Galactose metabolism);ko00051(Fructose and mannose metabolism);ko00030(Pentose phosphate pathway);ko00010(Glycolysis / Gluconeogenesis)
gene-SSU_RS02675	27953.9	30566.3	25341.4	0.829062	-0.270448	0.352054	0.586281	NC_012925.1	528624	530129	+	1506	pyk	GO:0006096;GO:0004743;GO:0005737	K00873	1WT6V	G	sp|Q07637|KPYK_LACLA Pyruvate kinase OS=Lactococcus lactis subsp. lactis (strain IL1403) OX=272623 GN=pyk PE=3 SV=2	WP_002935530.1 pyruvate kinase [Streptococcus suis]	Q66A26|PHI:3134|PykF|633|Yersinia_pseudotuberculosis|reduced_virulence	-	-	GO:0006096//glycolytic process;	GO:0005737//cytoplasm;	GO:0004743//pyruvate kinase activity;	ko00620(Pyruvate metabolism);ko00010(Glycolysis / Gluconeogenesis)
gene-SSU_RS02680	12228.9	14007.1	10450.8	0.746107	-0.422546	0.145569	0.343574	NC_012925.1	530290	533715	+	3426	ide	-	-	1UJTW	S	sp|C5W022|IGMDE_STRSE IgM protease OS=Streptococcus suis (strain P1/7) OX=218494 GN=ide PE=1 SV=1	WP_011922092.1 IdeS family IgM protease [Streptococcus suis]	-	VFG005462(gi:21910119) (ideS/mac) hypothetical protein [IdeS (CVF143)] [Streptococcus pyogenes MGAS315]	-	-	-	-	-
gene-SSU_RS02685	10064.8	6392.98	13736.5	2.14869	1.10346	0.000362654	0.00603869	NC_012925.1	534040	535149	-	1110	SSU_RS02685	-	-	1WSTY	E	sp|O32159|YURR_BACSU Uncharacterized oxidoreductase YurR OS=Bacillus subtilis (strain 168) OX=224308 GN=yurR PE=3 SV=1	WP_011922093.1 FAD-binding oxidoreductase [Streptococcus suis]	-	VFG015931(gi:77459736) (hcnC) FAD dependent oxidoreductase [Hydrogen cyanide production (CVF549)] [Pseudomonas fluorescens Pf0-1]	-	-	-	-	-
gene-SSU_RS02690	960.736	1238.15	683.318	0.551884	-0.857562	0.00453403	0.0370004	NC_012925.1	535234	535851	+	618	SSU_RS02690	-	-	1WSIN	E	sp|D5EV35|AXEA1_PRER2 Acetylxylan esterase OS=Prevotella ruminicola (strain ATCC 19189 / JCM 8958 / 23) OX=264731 GN=axeA1 PE=1 SV=1	WP_011922094.1 GDSL-type esterase/lipase family protein [Streptococcus suis]	-	-	-	-	-	-	-
gene-SSU_RS02695	5134.19	4172.67	6095.71	1.46087	0.546824	0.0779558	0.23621	NC_012925.1	535894	536436	+	543	lepB	GO:0006465;GO:0009306;GO:0004252	K03100	1WSAB	U	sp|Q6GIC3|LEP_STAAR Signal peptidase IB OS=Staphylococcus aureus (strain MRSA252) OX=282458 GN=spsB PE=3 SV=1	WP_011922095.1 signal peptidase I [Streptococcus suis]	-	VFG043006(gi:77408620) (lep) Signal peptidase I [PI-2b pili (AI137)] [Streptococcus agalactiae COH1]	-	GO:0006465//signal peptide processing;GO:0009306//protein secretion;	-	GO:0004252//serine-type endopeptidase activity;	ko03060(Protein export)
gene-SSU_RS02700	5187.98	3618.14	6757.82	1.86776	0.90131	0.00170816	0.0192565	NC_012925.1	536626	538437	+	1812	glmS	GO:0006040;GO:0009252;GO:0004360	K00820	1WSB2	M	sp|Q8E5P8|GLMS_STRA3 Glutamine--fructose-6-phosphate aminotransferase [isomerizing] OS=Streptococcus agalactiae serotype III (strain NEM316) OX=211110 GN=glmS PE=3 SV=3	WP_012775016.1 glutamine--fructose-6-phosphate transaminase (isomerizing) [Streptococcus suis]	D4I4L2|PHI:9308|GlmS|552|Erwinia_amylovora|reduced_virulence	-	-	GO:0006040//amino sugar metabolic process;GO:0009252//peptidoglycan biosynthetic process;	-	GO:0004360//glutamine-fructose-6-phosphate transaminase (isomerizing) activity;	ko00520(Amino sugar and nucleotide sugar metabolism);ko00250(Alanine, aspartate and glutamate metabolism)
gene-SSU_RS02705	2772.43	2880.89	2663.98	0.924709	-0.112929	0.676826	0.832276	NC_012925.1	538589	539230	+	642	SSU_RS02705	-	K02029	1WTAW	E	sp|P54536|ARTQ_BACSU Arginine transport system permease protein ArtQ OS=Bacillus subtilis (strain 168) OX=224308 GN=artQ PE=1 SV=1	WP_002940990.1 MULTISPECIES: amino acid ABC transporter permease [Bacteria]	Q9K034|PHI:8622|Ctp_(NMB0788)|487|Neisseria_meningitidis|unaffected_pathogenicity	VFG002901(gi:108808062) (YPA_2067) histidine transport system permease protein HisQ [O-antigen (CVF043)] [Yersinia pestis Antiqua]	-	-	-	-	-
gene-SSU_RS02710	3667.17	2866.59	4467.74	1.55856	0.64021	0.0737644	0.229251	NC_012925.1	539240	539872	+	633	SSU_RS02710	-	K02028	1WT09	E	sp|Q8RQL7|GLUA_COREF Glutamate transport ATP-binding protein GluA OS=Corynebacterium efficiens (strain DSM 44549 / YS-314 / AJ 12310 / JCM 11189 / NBRC 100395) OX=196164 GN=gluA PE=3 SV=1	WP_011922097.1 amino acid ABC transporter ATP-binding protein [Streptococcus suis]	Q9K033|PHI:8623|Cab_(NMB0789)|487|Neisseria_meningitidis|unaffected_pathogenicity	VFG036559(gi:313668880) (fbpC) iron-uptake permease ATP-binding protein [ABC transporter (CVF197)] [Neisseria lactamica 020-06]	gb|AAV85982.1|ARO:3000535|macB [Neisseria gonorrhoeae]	-	-	-	-
gene-SSU_RS02715	5393.17	4282.15	6504.2	1.51891	0.603036	0.117861	0.303396	NC_012925.1	539899	540729	+	831	SSU_RS02715	-	K02030	1WT6I	ET	sp|P54535|ARTP_BACSU Arginine-binding extracellular protein ArtP OS=Bacillus subtilis (strain 168) OX=224308 GN=artP PE=1 SV=1	WP_024379094.1 amino acid ABC transporter substrate-binding protein [Streptococcus suis]	Q9K035|PHI:8621|Cbp_(NMB0787)|487|Neisseria_meningitidis|reduced_virulence__unaffected_pathogenicity	VFG043099(gi:15802355) (fliY) cystine transporter subunit [peritrichous flagella (AI140)] [Escherichia coli O157:H7 str. EDL933]	-	-	-	-	-
gene-SSU_RS02720	2570.94	3707.42	1434.45	0.386912	-1.36992	1.26093e-05	0.000448278	NC_012925.1	542569	543207	-	639	SSU_RS02720	-	-	1WSNK	S	sp|Q5XD24|Y554_STRP6 Probable metallo-hydrolase M6_Spy0554 OS=Streptococcus pyogenes serotype M6 (strain ATCC BAA-946 / MGAS10394) OX=286636 GN=M6_Spy0554 PE=1 SV=1	WP_011922101.1 MBL fold metallo-hydrolase [Streptococcus suis]	-	-	-	-	-	-	-
gene-SSU_RS02725	2180.06	1850.6	2509.53	1.35606	0.439426	0.146174	0.344105	NC_012925.1	543324	545783	+	2460	SSU_RS02725	GO:0006139;GO:0006260;GO:0003677;GO:0003887;GO:0004386;GO:0005524;GO:0008408	K03722	1WSXB	L	sp|P54394|DING_BACSU 3&apos;-5&apos; exonuclease DinG OS=Bacillus subtilis (strain 168) OX=224308 GN=dinG PE=3 SV=1	WP_225535468.1 bifunctional DnaQ family exonuclease/ATP-dependent helicase [Streptococcus suis]	-	-	-	GO:0006139//nucleobase-containing compound metabolic process;GO:0006260//DNA replication;	-	GO:0003677//DNA binding;GO:0003887//DNA-directed DNA polymerase activity;GO:0004386//helicase activity;GO:0005524//ATP binding;GO:0008408//3'-5' exonuclease activity;	-
gene-SSU_RS02730	2050.37	2146.35	1954.39	0.910562	-0.135171	0.678505	0.833776	NC_012925.1	545943	547019	+	1077	proB	GO:0006561;GO:0004349	K00931	1WT41	E	sp|A4W027|PROB_STRS2 Glutamate 5-kinase OS=Streptococcus suis (strain 98HAH33) OX=391296 GN=proB PE=3 SV=1	WP_011922103.1 glutamate 5-kinase [Streptococcus suis]	-	-	-	GO:0006561//proline biosynthetic process;	-	GO:0004349//glutamate 5-kinase activity;	ko00332(Carbapenem biosynthesis);ko00330(Arginine and proline metabolism)
gene-SSU_RS02735	3413.31	3614.8	3211.81	0.888515	-0.170532	0.615457	0.785	NC_012925.1	547084	548322	+	1239	SSU_RS02735	GO:0006561;GO:0004350;GO:0016620	K00147	1WSQE	E	sp|A4W028|PROA_STRS2 Gamma-glutamyl phosphate reductase OS=Streptococcus suis (strain 98HAH33) OX=391296 GN=proA PE=3 SV=1	WP_011922104.1 glutamate-5-semialdehyde dehydrogenase [Streptococcus suis]	A5ICA4|PHI:11263|ProA|446|Legionella_pneumophila|reduced_virulence	-	-	GO:0006561//proline biosynthetic process;	-	GO:0004350//glutamate-5-semialdehyde dehydrogenase activity;GO:0016620//oxidoreductase activity, acting on the aldehyde or oxo group of donors, NAD or NADP as acceptor;	ko00332(Carbapenem biosynthesis);ko00330(Arginine and proline metabolism)
gene-SSU_RS02740	1347.51	1320.03	1375	1.04164	0.0588549	0.857183	0.940053	NC_012925.1	548332	549117	+	786	proC	GO:0006561;GO:0004735	K00286	1WT0G	E	sp|Q04708|P5CR_PEA Pyrroline-5-carboxylate reductase OS=Pisum sativum OX=3888 GN=PROC PE=2 SV=1	WP_011922105.1 pyrroline-5-carboxylate reductase [Streptococcus suis]	-	VFG022639(gi:333989135) (proC) pyrroline-5-carboxylate reductase ProC [Proline synthesis (CVF307)] [Mycobacterium sp. JDM601]	-	GO:0006561//proline biosynthetic process;	-	GO:0004735//pyrroline-5-carboxylate reductase activity;	ko00330(Arginine and proline metabolism)
gene-SSU_RS02745	347.74	284.028	411.452	1.44863	0.534688	0.113583	0.299486	NC_012925.1	549140	549544	-	405	SSU_RS02745	-	-	1WTFY	K	-	WP_011922106.1 TetR/AcrR family transcriptional regulator [Streptococcus suis]	-	-	-	-	-	-	-
gene-SSU_RS02750	43335.1	42234.2	44436	1.05213	0.0733184	0.81632	0.914162	NC_012925.1	549671	550522	+	852	SSU_RS02750	-	-	1WSZ5	S	sp|Q4L2X1|DEGV1_STRGN DegV domain-containing protein OS=Streptococcus gordonii OX=1302 PE=3 SV=1	WP_002938910.1 DegV family protein [Streptococcus suis]	A0A4T9YUF5|PHI:10346|FakB2|1280|Staphylococcus_aureus|unaffected_pathogenicity	-	-	-	-	-	-
gene-SSU_RS02755	313.024	301.382	324.666	1.07726	0.107363	0.820381	0.915177	NC_012925.1	550621	551880	-	1260	SSU_RS02755	-	-	1WSVF	K	sp|Q08792|YCXD_BACSU Uncharacterized HTH-type transcriptional regulator YcxD OS=Bacillus subtilis (strain 168) OX=224308 GN=ycxD PE=3 SV=1	WP_011922108.1 PLP-dependent aminotransferase family protein [Streptococcus suis]	E9NQ06|PHI:8043|GntR|1307|Streptococcus_suis|increased_virulence_(hypervirulence)	-	-	-	-	-	-
gene-SSU_RS02760	3444.44	2959.43	3929.45	1.32777	0.409007	0.238988	0.466913	NC_012925.1	552003	552737	+	735	yaaA	-	K09861	1WTFK	S	sp|A8AXS8|Y1307_STRGC UPF0246 protein SGO_1307 OS=Streptococcus gordonii (strain Challis / ATCC 35105 / BCRC 15272 / CH1 / DL1 / V288) OX=467705 GN=SGO_1307 PE=3 SV=1	WP_012775019.1 peroxide stress protein YaaA [Streptococcus suis]	-	-	-	-	-	-	-
gene-SSU_RS02765	11566.3	9410.83	13721.8	1.45808	0.544074	0.0792164	0.238834	NC_012925.1	552842	554287	+	1446	SSU_RS02765	-	-	1WSW0	K	sp|Q836A6|TAGU_ENTFA Polyisoprenyl-teichoic acid--peptidoglycan teichoic acid transferase TagU OS=Enterococcus faecalis (strain ATCC 700802 / V583) OX=226185 GN=tagU PE=3 SV=1	WP_012775020.1 LCP family protein [Streptococcus suis]	Q82Z33|PHI:2997|EF3245|1351|Enterococcus_faecalis|unaffected_pathogenicity	VFG005839(gi:146318218) (SSU05_0564) Cps2A [Capsule (CVF186)] [Streptococcus suis 05ZYH33]	-	-	-	-	-
gene-SSU_RS02770	4607.81	4110.53	5105.09	1.24195	0.312611	0.293523	0.534883	NC_012925.1	554305	554994	+	690	SSU_RS02770	GO:0009103;GO:0016020	-	1WSAY	M	sp|Q97SJ6|CPSC_STRPN Capsular polysaccharide biosynthesis protein CpsC OS=Streptococcus pneumoniae serotype 4 (strain ATCC BAA-334 / TIGR4) OX=170187 GN=cpsC PE=3 SV=1	WP_011922111.1 Wzz/FepE/Etk N-terminal domain-containing protein [Streptococcus suis]	G8DU30|PHI:5243|Cps14B|1307|Streptococcus_suis|loss_of_pathogenicity	VFG005863(gi:146318219) (SSU05_0565) Cps2B [Capsule (CVF186)] [Streptococcus suis 05ZYH33]	-	GO:0009103//lipopolysaccharide biosynthetic process;	GO:0016020//membrane;	-	-
gene-SSU_RS02775	7530.94	6493.53	8568.35	1.31952	0.400014	0.175398	0.390131	NC_012925.1	555004	555681	+	678	SSU_RS02775	-	-	1WT10	D	sp|Q54520|CPSD_STREE Tyrosine-protein kinase CpsD OS=Streptococcus pneumoniae OX=1313 GN=cpsD PE=1 SV=1	WP_012775429.1 tyrosine-protein kinase [Streptococcus suis]	A8YPQ5|PHI:7004|CapB2|1280|Staphylococcus_aureus|reduced_virulence	VFG005900(gi:146320417) (SSU98_0570) Cps2C [Capsule (CVF186)] [Streptococcus suis 98HAH33]	-	-	-	-	-
gene-SSU_RS02780	4853.43	4364.7	5342.17	1.22395	0.291542	0.307422	0.550241	NC_012925.1	555720	556451	+	732	cps4B	-	K01104	1WSK2	GM	sp|Q9AHD4|CPSB_STRPN Tyrosine-protein phosphatase CpsB OS=Streptococcus pneumoniae serotype 4 (strain ATCC BAA-334 / TIGR4) OX=170187 GN=cpsB PE=1 SV=1	WP_011922734.1 capsular polysaccharide biosynthesis protein Cps4B [Streptococcus suis]	B2RKZ9|PHI:9573|Php1_(PGN_1525)|837|Porphyromonas_gingivalis|loss_of_pathogenicity	VFG005912(gi:146320418) (SSU98_0571) Cps2D [Capsule (CVF186)] [Streptococcus suis 98HAH33]	-	-	-	-	-
gene-SSU_RS02785	11507.3	10892.9	12121.7	1.1128	0.154199	0.571007	0.761181	NC_012925.1	556476	557855	+	1380	SSU_RS02785	-	-	1WSUX	M	sp|Q9AFI0|CPSE_STRA5 Galactosyl transferase CpsE OS=Streptococcus agalactiae serotype V (strain ATCC BAA-611 / 2603 V/R) OX=208435 GN=cpsE PE=3 SV=1	WP_011922735.1 sugar transferase [Streptococcus suis]	A4VTU5|PHI:6138|Cps2E|1307|Streptococcus_suis|reduced_virulence	VFG005924(gi:146320419) (SSU98_0572) Cps2E [Capsule (CVF186)] [Streptococcus suis 98HAH33]	-	-	-	-	-
gene-SSU_RS02790	10987.3	10314.4	11660.2	1.13048	0.176936	0.525191	0.723782	NC_012925.1	557890	559059	+	1170	SSU_RS02790	-	K12996	1WTUX	M	-	WP_011922115.1 glycosyltransferase family 1 protein [Streptococcus suis]	-	VFG005923(gi:146318223) (SSU05_0569) Cps2F [Capsule (CVF186)] [Streptococcus suis 05ZYH33]	-	-	-	-	-
gene-SSU_RS02795	8819.79	8002.14	9637.44	1.20436	0.268265	0.34469	0.579808	NC_012925.1	559063	560220	+	1158	SSU_RS02795	-	-	4HEIZ	M	sp|Q58469|Y1069_METJA Uncharacterized glycosyltransferase MJ1069 OS=Methanocaldococcus jannaschii (strain ATCC 43067 / DSM 2661 / JAL-1 / JCM 10045 / NBRC 100440) OX=243232 GN=MJ1069 PE=3 SV=1	WP_002936352.1 glycosyltransferase family 4 protein [Streptococcus suis]	Q9X4V1|PHI:6139|Cps2G|1307|Streptococcus_suis|reduced_virulence	VFG005935(gi:146318224) (SSU05_0570) Glycosyltransferase [Capsule (CVF186)] [Streptococcus suis 05ZYH33]	gb|QFQ03949.1|ARO:3005051|LpsB [Acinetobacter baumannii]	-	-	-	-
gene-SSU_RS02800	9965.92	8663.03	11268.8	1.30079	0.37939	0.186474	0.402916	NC_012925.1	560534	561979	+	1446	SSU_RS02800	-	-	4HUQ7	M	-	WP_011922116.1 glycosyltransferase family 2 protein [Streptococcus suis]	-	VFG005947(gi:146318225) (SSU05_0571) Cps2H [Capsule (CVF186)] [Streptococcus suis 05ZYH33]	-	-	-	-	-
gene-SSU_RS02805	4390.24	3421.57	5358.91	1.56621	0.64728	0.0332135	0.136078	NC_012925.1	562047	563246	+	1200	wzy	-	-	-	-	-	WP_009909570.1 oligosaccharide repeat unit polymerase Wzy [Streptococcus suis]	C6GKH4|PHI:4132|Cps2I|1307|Streptococcus_suis|lethal	VFG005959(gi:146318226) (SSU05_0572) Cps2I [Capsule (CVF186)] [Streptococcus suis 05ZYH33]	-	-	-	-	-
gene-SSU_RS02810	4777.41	3649.98	5904.84	1.61777	0.694009	0.0196912	0.0976488	NC_012925.1	563385	564383	+	999	SSU_RS02810	-	-	1WU5T	M	sp|A0A0H2URH7|GLYAT_STRPN Glycosyltransferase GlyA OS=Streptococcus pneumoniae serotype 4 (strain ATCC BAA-334 / TIGR4) OX=170187 GN=glyA PE=3 SV=1	WP_002936347.1 glycosyltransferase family 2 protein [Streptococcus suis]	A4VTV0|PHI:4130__PHI:6140|Cps2J|1307|Streptococcus_suis|lethal__reduced_virulence	VFG005971(gi:146318227) (SSU05_0573) Cps2J [Capsule (CVF186)] [Streptococcus suis 05ZYH33]	gb|AAC75314.1|ARO:3003578|pmrF [Escherichia coli str. K-12 substr. MG1655]	-	-	-	-
gene-SSU_RS02815	5364.59	4304.03	6425.16	1.49282	0.578044	0.0487627	0.173198	NC_012925.1	564376	565380	+	1005	SSU_RS02815	-	-	1WTPJ	M	sp|A0A0H2URH7|GLYAT_STRPN Glycosyltransferase GlyA OS=Streptococcus pneumoniae serotype 4 (strain ATCC BAA-334 / TIGR4) OX=170187 GN=glyA PE=3 SV=1	WP_011922118.1 glycosyltransferase family 2 protein [Streptococcus suis]	A4VTV0|PHI:4130__PHI:6140|Cps2J|1307|Streptococcus_suis|lethal__reduced_virulence	VFG005983(gi:146318228) (SSU05_0574) Glycosyltransferases involved in cell wall biogenesis [Capsule (CVF186)] [Streptococcus suis 05ZYH33]	gb|AAC75314.1|ARO:3003578|pmrF [Escherichia coli str. K-12 substr. MG1655]	-	-	-	-
gene-SSU_RS02820	229.151	217.38	240.923	1.1083	0.14835	0.582089	0.765748	NC_012925.1	565420	565731	+	312	SSU_RS02820	-	-	24KUU	S	-	WP_009909574.1 hypothetical protein [Streptococcus suis]	-	-	-	-	-	-	-
gene-SSU_RS02835	4757.32	3793.11	5721.52	1.5084	0.593017	0.0385529	0.148564	NC_012925.1	567223	568194	+	972	SSU_RS02835	-	-	1WU3G	S	sp|P44066|Y871_HAEIN Uncharacterized protein HI_0871 OS=Haemophilus influenzae (strain ATCC 51907 / DSM 11121 / KW20 / Rd) OX=71421 GN=HI_0871 PE=4 SV=1	WP_011922741.1 glycosyltransferase family 52 [Streptococcus suis]	M3ULC8|PHI:4131|Cps2N|1307|Streptococcus_suis|lethal	VFG006019(gi:146320427) (SSU98_0580) hypothetical protein [Capsule (CVF186)] [Streptococcus suis 98HAH33]	-	-	-	-	-
gene-SSU_RS02840	5653.59	4539.38	6767.81	1.49091	0.576195	0.0417476	0.156231	NC_012925.1	568203	569609	+	1407	SSU_RS02840	GO:0016020	-	1TRRI	S	sp|Q57484|Y867_HAEIN Uncharacterized membrane protein HI_0867 OS=Haemophilus influenzae (strain ATCC 51907 / DSM 11121 / KW20 / Rd) OX=71421 GN=HI_0867 PE=3 SV=1	WP_002936324.1 oligosaccharide flippase family protein [Streptococcus suis]	M3V795|PHI:4133|Cps2O|1307|Streptococcus_suis|lethal	VFG006018(gi:146318231) (SSU05_0577) Membrane protein involved in the export of O-antigen and teichoic acid [Capsule (CVF186)] [Streptococcus suis 05ZYH33]	-	-	GO:0016020//membrane;	-	-
gene-SSU_RS02845	3134.76	2714.19	3555.34	1.30991	0.389463	0.149412	0.348116	NC_012925.1	570132	571148	+	1017	neuB	GO:0016051;GO:0003824	K01654	1WTYQ	M	sp|Q0P8T1|NEUBH_CAMJE N,N&apos;-diacetyllegionaminic acid synthase OS=Campylobacter jejuni subsp. jejuni serotype O:2 (strain ATCC 700819 / NCTC 11168) OX=192222 GN=legI PE=1 SV=1	WP_002936321.1 N-acetylneuraminate synthase [Streptococcus suis]	A0A3Q0L2L4|PHI:8517|Nab2_(VV1_0808)|672|Vibrio_vulnificus|reduced_virulence	VFG006028(gi:146318232) (SSU05_0578) Sialic acid synthase [Capsule (CVF186)] [Streptococcus suis 05ZYH33]	-	GO:0016051//carbohydrate biosynthetic process;	-	GO:0003824//catalytic activity;	ko00541(O-Antigen nucleotide sugar biosynthesis);ko00520(Amino sugar and nucleotide sugar metabolism)
gene-SSU_RS02850	1889.34	1651.31	2127.36	1.28829	0.365458	0.178505	0.394144	NC_012925.1	571160	572293	+	1134	neuC	GO:0006047;GO:0008761	K01791	1WTW8	M	sp|Q47400|NEUC_ECOLX Polysialic acid biosynthesis protein P7 OS=Escherichia coli OX=562 GN=neuC PE=1 SV=3	WP_009909585.1 UDP-N-acetylglucosamine 2-epimerase [Streptococcus suis]	A1KRA2|PHI:10156|CssA|487|Neisseria_meningitidis|reduced_virulence	VFG006037(gi:146318233) (SSU05_0579) UDP-N-acetylglucosamine 2-epimerase [Capsule (CVF186)] [Streptococcus suis 05ZYH33]	-	GO:0006047//UDP-N-acetylglucosamine metabolic process;	-	GO:0008761//UDP-N-acetylglucosamine 2-epimerase activity;	ko02020(Two-component system);ko00541(O-Antigen nucleotide sugar biosynthesis);ko00520(Amino sugar and nucleotide sugar metabolism)
gene-SSU_RS02855	2065.69	1695.73	2435.65	1.43635	0.522404	0.0625735	0.206869	NC_012925.1	572283	572933	+	651	SSU_RS02855	-	-	COG1045	E	sp|Q0P9D1|PGLD_CAMJE UDP-N-acetylbacillosamine N-acetyltransferase OS=Campylobacter jejuni subsp. jejuni serotype O:2 (strain ATCC 700819 / NCTC 11168) OX=192222 GN=pglD PE=1 SV=1	WP_011922122.1 acetyltransferase [Streptococcus suis]	-	VFG006044(gi:146318234) (SSU05_0580) Acetyltransferase (isoleucine patch superfamily) [Capsule (CVF186)] [Streptococcus suis 05ZYH33]	-	-	-	-	-
gene-SSU_RS02860	5845.61	4907.09	6784.14	1.38252	0.467298	0.106859	0.289045	NC_012925.1	572942	574174	+	1233	SSU_RS02860	-	K00983	1WTUJ	M	sp|Q9AFG9|NEUA_STRA5 N-acylneuraminate cytidylyltransferase OS=Streptococcus agalactiae serotype V (strain ATCC BAA-611 / 2603 V/R) OX=208435 GN=neuA PE=3 SV=1	WP_012775023.1 GDSL-type esterase/lipase family protein [Streptococcus suis]	A0A3Q0L2P3|PHI:8516|Nab1_(VV1_0803)|672|Vibrio_vulnificus|reduced_virulence	VFG006050(gi:146318235) (SSU05_0581) CMP-N-acetylneuraminic acid synthetase [Capsule (CVF186)] [Streptococcus suis 05ZYH33]	-	-	-	-	ko00541(O-Antigen nucleotide sugar biosynthesis);ko00520(Amino sugar and nucleotide sugar metabolism)
gene-SSU_RS02885	6.03681	4.02822	8.04539	1.99726	0.998021	0.402952	0.635775	NC_012925.1	576378	576563	+	186	SSU_RS02885	-	-	-	-	-	WP_014635926.1 hypothetical protein [Streptococcus suis]	-	-	-	-	-	-	-
gene-SSU_RS02890	142.388	130.566	154.21	1.18109	0.240119	0.494141	0.703424	NC_012925.1	576544	576831	+	288	tnpB	-	K07484	1WTMV	L	-	WP_011922127.1 IS66 family insertion sequence element accessory protein TnpB [Streptococcus suis]	-	-	-	-	-	-	-
gene-SSU_RS02895	1.00482	1.69415	0.315489	0.186223	-2.4249	0.560645	0.753086	NC_012925.1	576948	577154	+	207	SSU_RS02895	-	-	1WTS8	S	-	WP_002936301.1 hypothetical protein [Streptococcus suis]	-	-	-	-	-	-	-
gene-SSU_RS02925	0.568071	1.13614	0	0	-Inf	0.591668	0.769804	NC_012925.1	580833	581087	+	255	SSU_RS02925	-	-	4HZD5	M	-	WP_014636268.1 MULTISPECIES: hypothetical protein [Bacteria]	-	-	-	-	-	-	-
gene-SSU_RS02930	1.83819	3.00746	0.668921	0.22242	-2.16864	0.414837	0.64298	NC_012925.1	581106	581486	+	381	SSU_RS02930	-	K01921	4HZD5	M	-	WP_014636269.1 MULTISPECIES: hypothetical protein [Bacteria]	-	-	-	-	-	-	ko01502(Vancomycin resistance);ko00550(Peptidoglycan biosynthesis);ko00470(D-Amino acid metabolism)
gene-SSU_RS02935	201.83	183.639	220.02	1.19811	0.260765	0.482334	0.693625	NC_012925.1	581824	584181	-	2358	SSU_RS02935	-	-	-	-	-	WP_012775024.1 hypothetical protein [Streptococcus suis]	-	-	-	-	-	-	-
gene-SSU_RS02940	6619.86	5769.84	7469.88	1.29464	0.372553	0.258669	0.492637	NC_012925.1	584398	585678	+	1281	aroA	GO:0009423;GO:0003866	K00800	1WS94	E	sp|A4W069|AROA_STRS2 3-phosphoshikimate 1-carboxyvinyltransferase OS=Streptococcus suis (strain 98HAH33) OX=391296 GN=aroA PE=3 SV=1	WP_012775025.1 3-phosphoshikimate 1-carboxyvinyltransferase [Streptococcus suis]	C5ACN1|PHI:4249|AroA|337|Burkholderia_glumae|reduced_virulence	-	-	GO:0009423//chorismate biosynthetic process;	-	GO:0003866//3-phosphoshikimate 1-carboxyvinyltransferase activity;	ko00400(Phenylalanine, tyrosine and tryptophan biosynthesis)
gene-SSU_RS02945	1291.75	1191.36	1392.14	1.16853	0.224693	0.48433	0.69436	NC_012925.1	585687	586178	+	492	SSU_RS02945	-	K00891	1WSP0	F	sp|A4W070|AROK_STRS2 Shikimate kinase OS=Streptococcus suis (strain 98HAH33) OX=391296 GN=aroK PE=3 SV=1	WP_011922141.1 shikimate kinase [Streptococcus suis]	-	-	-	-	-	-	ko00400(Phenylalanine, tyrosine and tryptophan biosynthesis)
gene-SSU_RS02950	2733.98	2485.8	2982.17	1.19969	0.262656	0.422383	0.646697	NC_012925.1	586169	586996	+	828	pheA	GO:0009094;GO:0004664	K04518	1WSY7	E	sp|Q9CEU2|PHEA_LACLA Prephenate dehydratase OS=Lactococcus lactis subsp. lactis (strain IL1403) OX=272623 GN=pheA PE=4 SV=1	WP_009909609.1 prephenate dehydratase [Streptococcus suis]	-	-	-	GO:0009094//L-phenylalanine biosynthetic process;	-	GO:0004664//prephenate dehydratase activity;	ko00400(Phenylalanine, tyrosine and tryptophan biosynthesis)
gene-SSU_RS02955	7116.84	5639.78	8593.9	1.5238	0.607673	0.0483617	0.172111	NC_012925.1	587008	588333	+	1326	SSU_RS02955	-	-	1WSZB	K	sp|Q7BHL7|MSRR_STAA8 Regulatory protein MsrR OS=Staphylococcus aureus (strain NCTC 8325 / PS 47) OX=93061 GN=msrR PE=2 SV=1	WP_011922144.1 LCP family protein [Streptococcus suis]	J7M8M0|PHI:8563|LytR_(M5005_Spy_1474)|1314|Streptococcus_pyogenes|unaffected_pathogenicity	VFG016389(gi:42784428) (lytR) membrane-bound transcriptional regulator LytR [Polysaccharide capsule (CVF567)] [Bacillus cereus ATCC 10987]	-	-	-	-	-
gene-SSU_RS02960	2846.29	2028.36	3664.21	1.80649	0.853186	0.00345784	0.032086	NC_012925.1	588399	589757	+	1359	rlmD	GO:0008649	K03215	1WT3T	J	sp|Q8DUV4|Y788_STRMU Uncharacterized RNA methyltransferase SMU_788 OS=Streptococcus mutans serotype c (strain ATCC 700610 / UA159) OX=210007 GN=SMU_788 PE=3 SV=1	WP_011922145.1 23S rRNA (uracil(1939)-C(5))-methyltransferase RlmD [Streptococcus suis]	-	-	-	-	-	GO:0008649//rRNA methyltransferase activity;	-
gene-SSU_RS02965	3521.43	2569.72	4473.15	1.74072	0.799682	0.00656637	0.0471297	NC_012925.1	590317	591429	+	1113	glf	GO:0009273;GO:0008767	K01854	1WSGW	M	sp|P37747|GLF_ECOLI UDP-galactopyranose mutase OS=Escherichia coli (strain K12) OX=83333 GN=glf PE=1 SV=1	WP_011922747.1 UDP-galactopyranose mutase [Streptococcus suis]	-	VFG002182(gb|NP_816133) (cpsI) UDP-galactopyranose mutase [Capsule (VF0361)] [Enterococcus faecalis V583]	-	GO:0009273//peptidoglycan-based cell wall biogenesis;	-	GO:0008767//UDP-galactopyranose mutase activity;	ko00541(O-Antigen nucleotide sugar biosynthesis);ko00520(Amino sugar and nucleotide sugar metabolism);ko00052(Galactose metabolism)
gene-SSU_RS02970	3090.59	1899.33	4281.84	2.25439	1.17274	0.00501457	0.0395715	NC_012925.1	591529	592074	-	546	SSU_RS02970	-	-	1WSRV	S	sp|Q9I4D4|FMNRE_PSEAE NAD(P)H-dependent FMN reductase PA1204 OS=Pseudomonas aeruginosa (strain ATCC 15692 / DSM 22644 / CIP 104116 / JCM 14847 / LMG 12228 / 1C / PRS 101 / PAO1) OX=208964 GN=PA1204 PE=1 SV=1	WP_012775026.1 NADPH-dependent FMN reductase [Streptococcus suis]	-	-	-	-	-	-	-
gene-SSU_RS02975	3312.07	1848.24	4775.91	2.58404	1.36963	1.55484e-05	0.000503934	NC_012925.1	592137	592586	-	450	SSU_RS02975	-	-	1WT4V	K	sp|O34949|YKOM_BACSU Uncharacterized HTH-type transcriptional regulator YkoM OS=Bacillus subtilis (strain 168) OX=224308 GN=ykoM PE=4 SV=1	WP_009909619.1 MULTISPECIES: MarR family transcriptional regulator [Bacteria]	P0ACR9|PHI:5407__PHI:7646|MprA|562|Escherichia_coli|loss_of_pathogenicity__reduced_virulence	-	gb|AAC75731.1|ARO:3000516|emrR [Escherichia coli str. K-12 substr. MG1655]	-	-	-	-
gene-SSU_RS02990	2242.55	1680.66	2804.44	1.66865	0.738684	0.0149597	0.0815692	NC_012925.1	593786	594283	+	498	SSU_RS02990	-	-	1WTDZ	S	-	WP_011922751.1 DUF5590 domain-containing protein [Streptococcus suis]	-	-	-	-	-	-	-
gene-SSU_RS02995	8395.35	6606.53	10184.2	1.54153	0.624363	0.0343689	0.140056	NC_012925.1	594280	595461	+	1182	SSU_RS02995	-	-	1WSV6	E	sp|Q8DTM1|NOAT_STRMU Asparagine--oxo-acid transaminase OS=Streptococcus mutans serotype c (strain ATCC 700610 / UA159) OX=210007 GN=aspB PE=1 SV=1	WP_011922154.1 pyridoxal phosphate-dependent aminotransferase [Streptococcus suis]	A0A0K0GPI8|PHI:9989|AspC_(PXO_02420)|347|Xanthomonas_oryzae|reduced_virulence	-	-	-	-	-	-
gene-SSU_RS03000	14592.4	11001.9	18182.8	1.65269	0.724818	0.0141058	0.0784405	NC_012925.1	595476	596822	+	1347	asnS	GO:0006421;GO:0004816;GO:0005524	K01893	1WSY9	J	sp|A4W083|SYN_STRS2 Asparagine--tRNA ligase OS=Streptococcus suis (strain 98HAH33) OX=391296 GN=asnS PE=3 SV=1	WP_011922752.1 asparagine--tRNA ligase [Streptococcus suis]	I1RX22|PHI:1595|GzOB035|5518|Fusarium_graminearum|unaffected_pathogenicity	-	-	GO:0006421//asparaginyl-tRNA aminoacylation;	-	GO:0004816//asparagine-tRNA ligase activity;GO:0005524//ATP binding;	ko00970(Aminoacyl-tRNA biosynthesis)
gene-SSU_RS03005	38.2306	40.087	36.3741	0.907379	-0.140223	0.735327	0.8723	NC_012925.1	597094	597321	+	228	SSU_RS03005	-	-	1WTQA	-	-	WP_002938604.1 MULTISPECIES: DUF6290 family protein [Streptococcus]	-	-	-	-	-	-	-
gene-SSU_RS03010	25.1585	26.6937	23.6233	0.884978	-0.176287	0.7324	0.870535	NC_012925.1	597311	597580	+	270	SSU_RS03010	-	K06218	1WTQR	DJ	sp|Q60228|RELX_ECOLX Putative RelE-like toxin protein OS=Escherichia coli OX=562 PE=3 SV=1	WP_011922754.1 type II toxin-antitoxin system RelE/ParE family toxin [Streptococcus suis]	-	-	-	-	-	-	-
gene-SSU_RS03015	2746.75	2744.45	2749.04	1.00167	0.0024071	0.850521	0.935006	NC_012925.1	597986	599305	+	1320	SSU_RS03015	-	-	1WTEF	V	sp|Q9WZS2|NORM_THEMA Probable multidrug resistance protein NorM OS=Thermotoga maritima (strain ATCC 43589 / DSM 3109 / JCM 10099 / NBRC 100826 / MSB8) OX=243274 GN=norM PE=3 SV=1	WP_012775027.1 MATE family efflux transporter [Streptococcus suis]	-	-	gb|AML99881.1|ARO:3001327|mdtK [Salmonella enterica subsp. enterica serovar Typhimurium]	-	-	-	-
gene-SSU_RS03020	893.259	857.782	928.737	1.08272	0.114659	0.578864	0.764612	NC_012925.1	599356	599733	+	378	SSU_RS03020	-	-	1WTH1	J	sp|O34133|ALDR_LACLA Putative regulator AldR OS=Lactococcus lactis subsp. lactis (strain IL1403) OX=272623 GN=aldR PE=3 SV=2	WP_002937263.1 MULTISPECIES: RidA family protein [Streptococcus]	-	-	-	-	-	-	-
gene-SSU_RS03025	3950.41	3885.01	4015.81	1.03367	0.0477719	0.78433	0.900999	NC_012925.1	599755	600642	+	888	rapZ	GO:0005524	K06958	1WTC9	S	sp|A4W088|Y619_STRS2 Nucleotide-binding protein SSU98_0619 OS=Streptococcus suis (strain 98HAH33) OX=391296 GN=SSU98_0619 PE=3 SV=1	WP_011922160.1 RNase adapter RapZ [Streptococcus suis]	Q4UX47|PHI:7824|HpaP_(XC_1307)|339|Xanthomonas_campestris|reduced_virulence	-	-	-	-	GO:0005524//ATP binding;	-
gene-SSU_RS03030	4142.48	3913.2	4371.77	1.11719	0.159869	0.524292	0.723643	NC_012925.1	600639	601613	+	975	SSU_RS03030	-	-	1WTA9	S	sp|Q97PN8|GNGF_STRPN Putative gluconeogenesis factor OS=Streptococcus pneumoniae serotype 4 (strain ATCC BAA-334 / TIGR4) OX=170187 GN=SP_1565 PE=1 SV=1	WP_002937257.1 MULTISPECIES: YvcK family protein [Streptococcus]	-	-	-	-	-	-	-
gene-SSU_RS03035	3291.08	2852.82	3729.33	1.30724	0.386527	0.183914	0.400726	NC_012925.1	601610	602527	+	918	whiA	GO:0043937;GO:0003677	K09762	1WT92	K	sp|A4W090|WHIA_STRS2 Probable cell division protein WhiA OS=Streptococcus suis (strain 98HAH33) OX=391296 GN=whiA PE=3 SV=1	WP_002937252.1 DNA-binding protein WhiA [Streptococcus suis]	-	-	-	GO:0043937//regulation of sporulation;	-	GO:0003677//DNA binding;	-
gene-SSU_RS03040	3439.22	2996.41	3882.03	1.29556	0.373577	0.229031	0.454417	NC_012925.1	602813	603508	+	696	SSU_RS03040	-	-	1WSGU	K	sp|Q5HKU6|ARCR_STAEQ HTH-type transcriptional regulator ArcR OS=Staphylococcus epidermidis (strain ATCC 35984 / RP62A) OX=176279 GN=arcR PE=3 SV=1	WP_012775028.1 Crp/Fnr family transcriptional regulator [Streptococcus suis]	-	-	-	-	-	-	-
gene-SSU_RS03045	59801.7	30932.8	88670.6	2.86655	1.51932	0.000556705	0.00835057	NC_012925.1	603766	604998	+	1233	arcA	GO:0019546;GO:0016990	K01478	1WT02	E	sp|Q8E2K0|ARCA_STRA3 Arginine deiminase OS=Streptococcus agalactiae serotype III (strain NEM316) OX=211110 GN=arcA PE=3 SV=1	WP_024379073.1 arginine deiminase [Streptococcus suis]	P0C0B3|PHI:8635|ArcA/sagp|1314|Streptococcus_pyogenes|reduced_virulence	-	-	GO:0019546//arginine deiminase pathway;	-	GO:0016990//arginine deiminase activity;	ko00220(Arginine biosynthesis)
gene-SSU_RS03050	4544.51	1129.53	7959.48	7.0467	2.81695	0.00313423	0.0297834	NC_012925.1	604998	605438	+	441	SSU_RS03050	GO:0008080	-	1WSMN	K	sp|Q8P051|Y1563_STRP8 Uncharacterized acetyltransferase spyM18_1563 OS=Streptococcus pyogenes serotype M18 (strain MGAS8232) OX=186103 GN=spyM18_1563 PE=3 SV=1	WP_011922163.1 GNAT family N-acetyltransferase [Streptococcus suis]	-	-	-	-	-	GO:0008080//N-acetyltransferase activity;	-
gene-SSU_RS03055	37433.7	11496.3	63371	5.51229	2.46265	0.000140773	0.0029596	NC_012925.1	605457	606470	+	1014	argF	GO:0042450;GO:0004585	K00611	1WSPX	E	sp|Q8GG79|OTCC_STRE9 Ornithine carbamoyltransferase, catabolic OS=Streptococcus suis (strain 89/1591) OX=286604 GN=arcB PE=3 SV=2	WP_011922164.1 MULTISPECIES: ornithine carbamoyltransferase [Streptococcus]	P65607|PHI:3474|ArcB|1313|Streptococcus_pneumoniae|reduced_virulence	VFG015903(gi:71735587) (argK) phaseolotoxin-insensitive ornithine carbamoyltransferase [Phytotoxin phaseolotoxin (CVF546)] [Pseudomonas syringae pv. phaseolicola 1448A]	-	GO:0042450//arginine biosynthetic process via ornithine;	-	GO:0004585//ornithine carbamoyltransferase activity;	ko00220(Arginine biosynthesis)
gene-SSU_RS03060	11128.4	3695.57	18561.3	5.02259	2.32843	0.000269603	0.00487223	NC_012925.1	606588	607535	+	948	arcC	GO:0006520;GO:0008804	K00926	1WSUC	E	sp|P0A2X7|ARCC1_ENTFA Carbamate kinase 1 OS=Enterococcus faecalis (strain ATCC 700802 / V583) OX=226185 GN=arcC1 PE=1 SV=2	WP_002941719.1 MULTISPECIES: carbamate kinase [Streptococcus]	Q97NA2|PHI:3475|ArcC|1313|Streptococcus_pneumoniae|reduced_virulence	-	-	GO:0006520//cellular amino acid metabolic process;	-	GO:0008804//carbamate kinase activity;	ko00910(Nitrogen metabolism);ko00230(Purine metabolism);ko00220(Arginine biosynthesis)
gene-SSU_RS03065	13160.2	6298.59	20021.7	3.17876	1.66846	0.0151439	0.0821439	NC_012925.1	607878	609380	+	1503	SSU_RS03065	-	-	1WT0Q	S	sp|P44023|Y594_HAEIN Uncharacterized protein HI_0594 OS=Haemophilus influenzae (strain ATCC 51907 / DSM 11121 / KW20 / Rd) OX=71421 GN=HI_0594 PE=4 SV=1	WP_011922166.1 YfcC family protein [Streptococcus suis]	Q4R0Z0|PHI:3140|ArcD|1307|Streptococcus_suis|reduced_virulence	-	-	-	-	-	-
gene-SSU_RS03070	5296.87	3871.81	6721.93	1.73612	0.795867	0.0622581	0.206202	NC_012925.1	609499	610839	+	1341	SSU_RS03070	-	-	1WSA2	E	sp|O34944|PEPVL_BACSU Putative dipeptidase YtjP OS=Bacillus subtilis (strain 168) OX=224308 GN=ytjP PE=3 SV=1	WP_012775030.1 dipeptidase [Streptococcus suis]	Q97NA0|PHI:3477|ArcT|1313|Streptococcus_pneumoniae|reduced_virulence	-	-	-	-	-	-
gene-SSU_RS10575	274.809	403.371	146.247	0.362561	-1.4637	0.00197791	0.0211171	NC_012925.1	611210	615469	+	4260	SSU_RS10575	GO:0005975;GO:0004553	K12373	1WT0D	G	sp|P49610|STRH_STRPN Beta-N-acetylhexosaminidase OS=Streptococcus pneumoniae serotype 4 (strain ATCC BAA-334 / TIGR4) OX=170187 GN=strH PE=1 SV=2	WP_011922168.1 family 16 glycosylhydrolase [Streptococcus suis]	E3QNW8|PHI:6228|KRE6|31870|Colletotrichum_graminicola|reduced_virulence	-	-	GO:0005975//carbohydrate metabolic process;	-	GO:0004553//hydrolase activity, hydrolyzing O-glycosyl compounds;	ko00520(Amino sugar and nucleotide sugar metabolism);ko00511(Other glycan degradation)
gene-SSU_RS03080	2102.64	1661.56	2543.72	1.53092	0.614399	0.113864	0.299486	NC_012925.1	615760	616233	-	474	SSU_RS03080	-	K03402	1WSWA	K	sp|Q3C167|ARGR_STRSU Arginine regulator OS=Streptococcus suis OX=1307 GN=argR PE=3 SV=1	WP_002941715.1 MULTISPECIES: arginine repressor [Bacteria]	-	-	-	-	-	-	-
gene-SSU_RS03085	4172.74	3278.95	5066.53	1.54517	0.627766	0.0529308	0.183556	NC_012925.1	616282	617310	-	1029	queA	GO:0016740;GO:0016853	K07568	1WSCU	J	sp|Q5M5E8|QUEA_STRT2 S-adenosylmethionine:tRNA ribosyltransferase-isomerase OS=Streptococcus thermophilus (strain ATCC BAA-250 / LMG 18311) OX=264199 GN=queA PE=3 SV=1	WP_012775031.1 tRNA preQ1(34) S-adenosylmethionine ribosyltransferase-isomerase QueA [Streptococcus suis]	-	-	-	-	-	GO:0016740//transferase activity;GO:0016853//isomerase activity;	-
gene-SSU_RS03090	3748.35	6718.35	778.347	0.115854	-3.10962	1.80484e-22	1.63789e-19	NC_012925.1	617656	618360	+	705	SSU_RS03090	-	K02564	1WSKC	G	sp|A4W0A3|NAGB_STRS2 Glucosamine-6-phosphate deaminase OS=Streptococcus suis (strain 98HAH33) OX=391296 GN=nagB PE=3 SV=1	WP_011922172.1 glucosamine-6-phosphate deaminase [Streptococcus suis]	Q04802|PHI:221|NAG1|5476|Candida_albicans|reduced_virulence	-	-	-	-	-	ko00520(Amino sugar and nucleotide sugar metabolism)
gene-SSU_RS03095	72.5697	106.339	38.8007	0.364879	-1.45451	0.000461583	0.00747548	NC_012925.1	618827	619171	+	345	SSU_RS03095	-	-	-	-	-	WP_012775032.1 hypothetical protein [Streptococcus suis]	-	-	-	-	-	-	-
gene-SSU_RS03100	11.8272	14.3546	9.29971	0.647855	-0.626257	0.453638	0.66885	NC_012925.1	619570	619884	+	315	SSU_RS03100	-	-	-	-	-	WP_012775033.1 hypothetical protein [Streptococcus suis]	-	-	-	-	-	-	-
gene-SSU_RS03105	8.80248	16.2989	1.30602	0.0801288	-3.64154	0.000710996	0.0099266	NC_012925.1	620316	620651	+	336	SSU_RS03105	-	-	-	-	-	WP_012775034.1 hypothetical protein [Streptococcus suis]	-	-	-	-	-	-	-
gene-SSU_RS03110	20.0594	32.0174	8.10141	0.253031	-1.98261	0.00235849	0.0241845	NC_012925.1	620761	621105	+	345	SSU_RS03110	-	-	-	-	-	WP_011922174.1 MULTISPECIES: hypothetical protein [Bacteria]	-	-	-	-	-	-	-
gene-SSU_RS03115	2822.65	2177.83	3467.47	1.59217	0.670993	0.0287285	0.126581	NC_012925.1	621720	623255	+	1536	dltA	GO:0019350;GO:0047473	K03367	1WSUF	Q	sp|Q3JZ94|DLTA_STRA1 D-alanine--D-alanyl carrier protein ligase OS=Streptococcus agalactiae serotype Ia (strain ATCC 27591 / A909 / CDC SS700) OX=205921 GN=dltA PE=3 SV=1	WP_012775035.1 D-alanine--poly(phosphoribitol) ligase subunit DltA [Streptococcus suis]	A0A2J9QCW3|PHI:10259|DltA|1309|Streptococcus_mutans|reduced_virulence	VFG032788(gi:16800042) (dltA) D-alanine--poly(phosphoribitol) ligase subunit 1 [D-alanine-polyphosphoribitol ligase (CVF676)] [Listeria innocua Clip11262]	-	GO:0019350//teichoic acid biosynthetic process;	-	GO:0047473//D-alanine [D-alanyl carrier protein] ligase activity;	ko05150(Staphylococcus aureus infection);ko02020(Two-component system);ko01503(Cationic antimicrobial peptide (CAMP) resistance);ko00470(D-Amino acid metabolism)
gene-SSU_RS03120	2401.39	1940.13	2862.65	1.4755	0.561199	0.0637671	0.209362	NC_012925.1	623252	624493	+	1242	dltB	GO:0070395;GO:0016746	K03739	1WSFG	M	sp|Q5M4V4|DLTB_STRT2 Teichoic acid D-alanyltransferase OS=Streptococcus thermophilus (strain ATCC BAA-250 / LMG 18311) OX=264199 GN=dltB PE=1 SV=1	WP_011922177.1 D-alanyl-lipoteichoic acid biosynthesis protein DltB [Streptococcus suis]	-	VFG015752(gi:167035560) (algI) membrane bound O-acyl transferase MBOAT family protein [Alginate biosynthesis (CVF522)] [Pseudomonas putida GB-1]	-	GO:0070395//lipoteichoic acid biosynthetic process;	-	GO:0016746//acyltransferase activity;	ko05150(Staphylococcus aureus infection);ko02020(Two-component system);ko01503(Cationic antimicrobial peptide (CAMP) resistance)
gene-SSU_RS03125	17.6693	17.0655	18.2732	1.07077	0.0986513	0.812021	0.914162	NC_012925.1	624536	624775	+	240	dltC	GO:0019350;GO:0036370	K14188	1WTPM	IQ	sp|A4VU17|DLTC_STRSY D-alanyl carrier protein OS=Streptococcus suis (strain 05ZYH33) OX=391295 GN=dltC PE=3 SV=1	WP_002937198.1 MULTISPECIES: D-alanine--poly(phosphoribitol) ligase subunit DltC [Streptococcus]	Q0P7J5|PHI:7842|ClbE|562|Escherichia_coli|unaffected_pathogenicity	VFG049151(gb|YP_006635477.1) (clbE) colibactin biosynthesis aminomalonyl-acyl carrier protein ClbE [Colibactin (VF0573)] [Klebsiella pneumoniae subsp. pneumoniae 1084]	-	GO:0019350//teichoic acid biosynthetic process;	-	GO:0036370//D-alanyl carrier activity;	ko05150(Staphylococcus aureus infection);ko02020(Two-component system);ko01503(Cationic antimicrobial peptide (CAMP) resistance);ko00470(D-Amino acid metabolism)
gene-SSU_RS03130	3297.49	2499.13	4095.85	1.63891	0.712737	0.0173516	0.0899803	NC_012925.1	624768	626033	+	1266	dltD	GO:0070394	K03740	1WSFA	M	sp|P55154|DLTD_LACRH Protein DltD OS=Lacticaseibacillus rhamnosus OX=47715 GN=dltD PE=3 SV=2	WP_011922178.1 D-alanyl-lipoteichoic acid biosynthesis protein DltD [Streptococcus suis]	O68578|PHI:10260|DltD|1309|Streptococcus_mutans|reduced_virulence	-	-	GO:0070394//lipoteichoic acid metabolic process;	-	-	ko05150(Staphylococcus aureus infection);ko02020(Two-component system);ko01503(Cationic antimicrobial peptide (CAMP) resistance)
gene-SSU_RS03135	91.4043	123.898	58.9106	0.475477	-1.07255	0.00553928	0.0426008	NC_012925.1	626122	627237	-	1116	SSU_RS03135	-	-	1WT87	S	-	WP_011922179.1 low temperature requirement protein A [Streptococcus suis]	-	-	-	-	-	-	-
gene-SSU_RS03140	52.7968	70.4119	35.1817	0.499655	-1.001	0.0319382	0.133567	NC_012925.1	627310	628266	-	957	SSU_RS03140	-	K07393	1WSXI	O	sp|P42620|YQJG_ECOLI Glutathionyl-hydroquinone reductase YqjG OS=Escherichia coli (strain K12) OX=83333 GN=yqjG PE=1 SV=1	WP_011922180.1 glutathione S-transferase family protein [Streptococcus suis]	-	-	-	-	-	-	-
gene-SSU_RS03145	565.766	499.902	631.63	1.26351	0.337436	0.372955	0.609229	NC_012925.1	628405	629121	+	717	SSU_RS03145	-	K06183	1WT63	J	sp|O32068|YTZG_BACSU Uncharacterized RNA pseudouridine synthase YtzG OS=Bacillus subtilis (strain 168) OX=224308 GN=ytzG PE=3 SV=2	WP_011922181.1 MULTISPECIES: pseudouridine synthase [Bacteria]	-	-	-	-	-	-	-
gene-SSU_RS03150	574.229	496.239	652.219	1.31432	0.394322	0.23502	0.461148	NC_012925.1	629135	629614	+	480	SSU_RS03150	-	K00432	1WTAM	O	sp|Q9Z9N7|BSAA_ALKHC Glutathione peroxidase homolog BsaA OS=Alkalihalobacillus halodurans (strain ATCC BAA-125 / DSM 18197 / FERM 7344 / JCM 9153 / C-125) OX=272558 GN=bsaA PE=3 SV=1	WP_012775036.1 glutathione peroxidase [Streptococcus suis]	Q59WW7|PHI:4936|Gpx31|5476|Candida_albicans|unaffected_pathogenicity	-	-	-	-	-	ko00590(Arachidonic acid metabolism);ko00480(Glutathione metabolism)
gene-SSU_RS03155	215.54	173.114	257.966	1.49015	0.57546	0.114137	0.299486	NC_012925.1	629633	630634	-	1002	SSU_RS03155	-	K02015	1WSAN	P	sp|P49937|FHUG_BACSU Iron(3+)-hydroxamate import system permease protein FhuG OS=Bacillus subtilis (strain 168) OX=224308 GN=fhuG PE=3 SV=1	WP_011922183.1 iron ABC transporter permease [Streptococcus suis]	Q66FJ9|PHI:7908|HmuU|633|Yersinia_pseudotuberculosis|unaffected_pathogenicity	VFG013744(gi:25027242) (fagA) putative iron transport membrane protein [ABC transporter (CVF516)] [Corynebacterium efficiens YS-314]	-	-	-	-	-
gene-SSU_RS03160	143.776	159.038	128.514	0.808067	-0.307454	0.46691	0.68232	NC_012925.1	630631	631656	-	1026	SSU_RS03160	-	K02015	1WSG9	P	sp|P49936|FHUB_BACSU Iron(3+)-hydroxamate import system permease protein FhuB OS=Bacillus subtilis (strain 168) OX=224308 GN=fhuB PE=3 SV=1	WP_012775037.1 iron ABC transporter permease [Streptococcus suis]	Q66FJ9|PHI:7908|HmuU|633|Yersinia_pseudotuberculosis|unaffected_pathogenicity	VFG016168(gi:66045827) (cbrB) transport system permease protein [achromobactin (IA003)] [Pseudomonas syringae pv. syringae B728a]	-	-	-	-	-
gene-SSU_RS03165	557.98	318.236	797.725	2.50671	1.32579	2.10457e-05	0.000647421	NC_012925.1	631670	632599	-	930	SSU_RS03165	-	K02016	1WSNF	P	sp|P37580|FHUD_BACSU Iron(3+)-hydroxamate-binding protein FhuD OS=Bacillus subtilis (strain 168) OX=224308 GN=fhuD PE=1 SV=1	WP_012775038.1 ABC transporter substrate-binding protein [Streptococcus suis]	A0A060VFL5|PHI:7478|FepB_(VK055_1926)|573|Klebsiella_pneumoniae|reduced_virulence	VFG021797(gi:300857450) (fagD) iron-siderophore binding protein [ABC transporter (CVF516)] [Corynebacterium pseudotuberculosis FRC41]	-	-	-	-	-
gene-SSU_RS03170	224.959	174.366	275.553	1.58032	0.660212	0.0613576	0.203963	NC_012925.1	632612	633397	-	786	SSU_RS03170	-	K02013	1WSEU	HP	sp|P49938|FHUC_BACSU Iron(3+)-hydroxamate import ATP-binding protein FhuC OS=Bacillus subtilis (strain 168) OX=224308 GN=fhuC PE=3 SV=1	WP_011922762.1 ABC transporter ATP-binding protein [Streptococcus suis]	P15031|PHI:8010|FecE|562|Escherichia_coli|reduced_virulence	VFG044358(gi:307130381) (cbrD) ATP binding protein from the ferric achromobactin permease [achromobactin (IA011)] [Dickeya dadantii 3937]	gb|ADZ12699.1|ARO:3005091|RanA [Riemerella anatipestifer RA-GD]	-	-	-	-
gene-SSU_RS03175	3868.39	2947.27	4789.52	1.62507	0.700501	0.0185638	0.0937382	NC_012925.1	633549	634994	-	1446	SSU_RS03175	-	K05362	1WT6J	M	sp|A4W0C1|MURE_STRS2 UDP-N-acetylmuramoyl-L-alanyl-D-glutamate--L-lysine ligase OS=Streptococcus suis (strain 98HAH33) OX=391296 GN=murE PE=3 SV=1	WP_011922188.1 UDP-N-acetylmuramoyl-L-alanyl-D-glutamate--L-lysine ligase [Streptococcus suis]	Q9HVZ7|PHI:7632|MurF|287|Pseudomonas_aeruginosa|unaffected_pathogenicity__loss_of_pathogenicity	-	-	-	-	-	ko00550(Peptidoglycan biosynthesis)
gene-SSU_RS03180	1042.07	1057.42	1026.71	0.970961	-0.0425153	0.831269	0.921095	NC_012925.1	635141	635890	+	750	SSU_RS03180	-	K00655	1WSHJ	I	sp|Q8DNY1|PLSC_STRR6 1-acyl-sn-glycerol-3-phosphate acyltransferase OS=Streptococcus pneumoniae (strain ATCC BAA-255 / R6) OX=171101 GN=plsC PE=1 SV=1	WP_012775039.1 1-acyl-sn-glycerol-3-phosphate acyltransferase [Streptococcus suis]	-	-	-	-	-	-	ko00564(Glycerophospholipid metabolism);ko00561(Glycerolipid metabolism)
gene-SSU_RS03185	40.5574	69.041	12.0739	0.174881	-2.51556	0.0529889	0.183556	NC_012925.1	635953	636615	+	663	SSU_RS03185	-	K02237	1WSDE	L	sp|P39694|COMEA_BACSU ComE operon protein 1 OS=Bacillus subtilis (strain 168) OX=224308 GN=comEA PE=1 SV=1	WP_011922190.1 helix-hairpin-helix domain-containing protein [Streptococcus suis]	-	VFG043478(gi:15603530) (comE1) hypothetical protein [Fibronectin-binding protein (AI227)] [Pasteurella multocida subsp. multocida str. Pm70]	-	-	-	-	-
gene-SSU_RS03190	106.494	162.622	50.3664	0.309715	-1.69098	0.0092898	0.059942	NC_012925.1	636599	638836	+	2238	SSU_RS03190	GO:0009290;GO:0005215	K02238	1WSB1	S	sp|P39695|COMEC_BACSU ComE operon protein 3 OS=Bacillus subtilis (strain 168) OX=224308 GN=comEC PE=2 SV=2	WP_012775040.1 DNA internalization-related competence protein ComEC/Rec2 [Streptococcus suis]	-	-	-	GO:0009290//DNA import into cell involved in transformation;	-	GO:0005215//transporter activity;	-
gene-SSU_RS03200	4191.42	3791.96	4590.87	1.21069	0.275824	0.403183	0.635775	NC_012925.1	639161	639817	+	657	SSU_RS03200	-	K04767	1WSK8	S	sp|P54606|YHCV_BACSU CBS domain-containing protein YhcV OS=Bacillus subtilis (strain 168) OX=224308 GN=yhcV PE=4 SV=1	WP_011922763.1 CBS domain-containing protein [Streptococcus suis]	P9WJA3|PHI:7581|Rv2626c|1773|Mycobacterium_tuberculosis|reduced_virulence__increased_virulence_(hypervirulence)	VFG017993(gi:157415669) (kpsF) arabinose-5-phosphate isomerase [Capsule biosynthesis and transport (CVF393)] [Campylobacter jejuni subsp. jejuni 81116]	-	-	-	-	-
gene-SSU_RS03205	1644.4	1419.31	1869.49	1.31718	0.39745	0.222791	0.449458	NC_012925.1	639911	640738	+	828	SSU_RS03205	-	-	1WT93	-	-	WP_011922194.1 hypothetical protein [Streptococcus suis]	-	-	-	-	-	-	-
gene-SSU_RS03210	5778.58	4634.28	6922.87	1.49384	0.579026	0.0557707	0.19135	NC_012925.1	640744	642015	+	1272	SSU_RS03210	-	-	1WS9H	P	-	WP_011922195.1 toxic anion resistance protein [Streptococcus suis]	-	-	-	-	-	-	-
gene-SSU_RS03215	522.236	767.875	276.597	0.360211	-1.47309	0.00145636	0.0171643	NC_012925.1	642052	642918	-	867	SSU_RS03215	-	-	1WSWT	S	sp|P42978|YPJC_BACSU UPF0750 membrane protein YpjC OS=Bacillus subtilis (strain 168) OX=224308 GN=ypjC PE=3 SV=2	WP_002935357.1 MULTISPECIES: YitT family protein [Streptococcus]	-	-	-	-	-	-	-
gene-SSU_RS03220	1920.03	2081.21	1758.84	0.845103	-0.242801	0.376399	0.611059	NC_012925.1	643093	643731	+	639	tmk	GO:0015949;GO:0004798	K00943	1WSDU	F	sp|A3CPJ9|KTHY_STRSV Thymidylate kinase OS=Streptococcus sanguinis (strain SK36) OX=388919 GN=tmk PE=3 SV=1	WP_012775041.1 dTMP kinase [Streptococcus suis]	-	-	-	GO:0015949//nucleobase-containing small molecule interconversion;	-	GO:0004798//thymidylate kinase activity;	ko00240(Pyrimidine metabolism)
gene-SSU_RS03225	3170.85	3549.45	2792.25	0.786672	-0.346167	0.218996	0.446103	NC_012925.1	643728	644612	+	885	SSU_RS03225	GO:0006260;GO:0003887;GO:0008408	K02341	1WSYC	L	sp|P37540|HOLB_BACSU DNA polymerase III subunit delta&apos; OS=Bacillus subtilis (strain 168) OX=224308 GN=holB PE=3 SV=1	WP_011922767.1 DNA polymerase III subunit delta' [Streptococcus suis]	-	-	-	GO:0006260//DNA replication;	-	GO:0003887//DNA-directed DNA polymerase activity;GO:0008408//3'-5' exonuclease activity;	ko03440(Homologous recombination);ko03430(Mismatch repair);ko03030(DNA replication)
gene-SSU_RS03230	182.164	214.083	150.244	0.701801	-0.510866	0.137434	0.330825	NC_012925.1	644632	644949	+	318	yabA	-	-	1WTIR	L	sp|A4W0D2|YABA_STRS2 Initiation-control protein YabA OS=Streptococcus suis (strain 98HAH33) OX=391296 GN=SSU98_0663 PE=3 SV=1	WP_002935361.1 MULTISPECIES: DNA replication initiation control protein YabA [Streptococcus]	-	-	-	-	-	-	-
gene-SSU_RS03235	2112.97	2197.83	2028.11	0.922779	-0.115942	0.593769	0.771984	NC_012925.1	644951	645814	+	864	rsmI	GO:0000451;GO:0008649;GO:0008757	K07056	1WSNH	H	sp|Q9A186|RSMI_STRP1 Ribosomal RNA small subunit methyltransferase I OS=Streptococcus pyogenes serotype M1 OX=301447 GN=rsmI PE=3 SV=1	WP_002935362.1 16S rRNA (cytidine(1402)-2'-O)-methyltransferase [Streptococcus suis]	A0A0H3JLK2|PHI:4960|RsmI|1280|Staphylococcus_aureus|reduced_virulence	-	-	GO:0000451//rRNA 2'-O-methylation;	-	GO:0008649//rRNA methyltransferase activity;GO:0008757//S-adenosylmethionine-dependent methyltransferase activity;	-
gene-SSU_RS03240	1683.14	2068.44	1297.84	0.627449	-0.672429	0.0301177	0.129455	NC_012925.1	646284	647375	+	1092	serC	GO:0006564;GO:0003824;GO:0004648	K00831	1WSYJ	E	sp|A4W0D4|SERC_STRS2 Phosphoserine aminotransferase OS=Streptococcus suis (strain 98HAH33) OX=391296 GN=serC PE=3 SV=1	WP_011922200.1 3-phosphoserine/phosphohydroxythreonine transaminase [Streptococcus suis]	-	-	-	GO:0006564//L-serine biosynthetic process;	-	GO:0003824//catalytic activity;GO:0004648//O-phospho-L-serine:2-oxoglutarate aminotransferase activity;	ko00750(Vitamin B6 metabolism);ko00680(Methane metabolism);ko00270(Cysteine and methionine metabolism);ko00260(Glycine, serine and threonine metabolism)
gene-SSU_RS03245	1157.07	1466.05	848.087	0.578484	-0.789652	0.0128122	0.0741085	NC_012925.1	647375	647932	+	558	SSU_RS03245	-	-	1WT00	M	-	WP_011922201.1 GNAT family acetyltransferase [Streptococcus suis]	-	-	-	-	-	-	-
gene-SSU_RS03250	1588.7	1638.36	1539.04	0.939376	-0.0902259	0.72949	0.868213	NC_012925.1	647986	649167	+	1182	SSU_RS03250	-	K00058	1WS9C	EH	sp|Q58424|SERA_METJA D-3-phosphoglycerate dehydrogenase OS=Methanocaldococcus jannaschii (strain ATCC 43067 / DSM 2661 / JAL-1 / JCM 10045 / NBRC 100440) OX=243232 GN=serA PE=3 SV=1	WP_011922202.1 phosphoglycerate dehydrogenase [Streptococcus suis]	-	-	gb|AAB05626.1|ARO:3002943|vanHB [Enterococcus faecalis]	-	-	-	ko00680(Methane metabolism);ko00270(Cysteine and methionine metabolism);ko00260(Glycine, serine and threonine metabolism)
gene-SSU_RS03255	499.448	536.772	462.124	0.860931	-0.21603	0.444411	0.664748	NC_012925.1	649170	649676	+	507	SSU_RS03255	-	K00567	1WTHV	L	sp|P0AFH0|OGT_ECOLI Methylated-DNA--protein-cysteine methyltransferase OS=Escherichia coli (strain K12) OX=83333 GN=ogt PE=1 SV=1	WP_011922203.1 methylated-DNA--[protein]-cysteine S-methyltransferase [Streptococcus suis]	A0A0E0SLE9|PHI:1653|GzWing026|5518|Fusarium_graminearum|unaffected_pathogenicity	-	-	-	-	-	-
gene-SSU_RS03260	404.929	502.608	307.249	0.611308	-0.710028	0.0255624	0.117457	NC_012925.1	649660	650013	+	354	SSU_RS03260	-	-	1WTJC	P	sp|O32175|YUSI_BACSU Uncharacterized protein YusI OS=Bacillus subtilis (strain 168) OX=224308 GN=yusI PE=3 SV=1	WP_002935368.1 MULTISPECIES: arsenate reductase family protein [Streptococcus]	Q8Y4L1|PHI:6968|SpxA2|1639|Listeria_monocytogenes|unaffected_pathogenicity	-	-	-	-	-	-
gene-SSU_RS03265	5568.33	8487.74	2648.91	0.312087	-1.67998	1.28432e-05	0.000448278	NC_012925.1	650030	650929	-	900	SSU_RS03265	-	-	1WSJY	P	-	WP_011922204.1 cation transporter [Streptococcus suis]	-	-	-	-	-	-	-
gene-SSU_RS03270	983.532	1396.26	570.802	0.408807	-1.29051	3.48143e-05	0.00101916	NC_012925.1	651116	651943	-	828	SSU_RS03270	-	K01142	1WSY1	L	sp|P0A2X3|EXOA_STRPN Exodeoxyribonuclease OS=Streptococcus pneumoniae serotype 4 (strain ATCC BAA-334 / TIGR4) OX=170187 GN=exoA PE=3 SV=1	WP_012775042.1 MULTISPECIES: exodeoxyribonuclease III [Streptococcus]	Q88BD8|PHI:7015|Crc|317|Pseudomonas_syringae|reduced_virulence	-	-	-	-	-	ko03410(Base excision repair)
gene-SSU_RS03275	1952.89	1652.19	2253.59	1.364	0.447844	0.111492	0.296193	NC_012925.1	652099	653760	+	1662	SSU_RS03275	-	-	1WSH7	S	-	WP_011922207.1 hypothetical protein [Streptococcus suis]	-	-	-	-	-	-	-
gene-SSU_RS03280	499.57	650.891	348.249	0.535033	-0.902299	0.0317374	0.133033	NC_012925.1	653920	655308	+	1389	SSU_RS03280	GO:0055085;GO:0022857;GO:0016020	K03294	1WSYU	E	sp|Q797A7|MTRTR_BACSU Methylthioribose transporter OS=Bacillus subtilis (strain 168) OX=224308 GN=mtrA PE=3 SV=1	WP_011922209.1 amino acid permease [Streptococcus suis]	A0A0H2XHD4|PHI:6628|BcaP|1280|Staphylococcus_aureus|unaffected_pathogenicity__reduced_virulence	-	-	GO:0055085//transmembrane transport;	GO:0016020//membrane;	GO:0022857//transmembrane transporter activity;	-
gene-SSU_RS03290	280.923	269.703	292.142	1.0832	0.115302	0.68418	0.838478	NC_012925.1	656507	657343	+	837	SSU_RS03290	-	-	1WTK4	S	-	WP_014636366.1 DUF975 family protein [Streptococcus suis]	-	-	-	-	-	-	-
gene-SSU_RS03295	530.834	747.233	314.435	0.420799	-1.2488	0.00121155	0.0150614	NC_012925.1	657361	658236	-	876	SSU_RS03295	-	K07052	1WT1H	S	-	WP_011922772.1 type II CAAX endopeptidase family protein [Streptococcus suis]	-	-	-	-	-	-	-
gene-SSU_RS03300	121.789	155.518	88.0588	0.566227	-0.820546	0.0264192	0.120105	NC_012925.1	658359	658970	+	612	SSU_RS03300	-	-	1WSZE	S	-	WP_011922773.1 DUF3885 domain-containing protein [Streptococcus suis]	-	-	-	-	-	-	-
gene-SSU_RS10505	24.9599	20.9432	28.9765	1.38357	0.4684	0.482558	0.693625	NC_012925.1	659718	660152	-	435	SSU_RS10505	-	-	-	-	-	WP_231844734.1 hypothetical protein [Streptococcus suis]	-	-	-	-	-	-	-
gene-SSU_RS03320	655.525	805.866	505.185	0.626884	-0.673729	0.124453	0.312417	NC_012925.1	661916	665014	+	3099	SSU_RS03320	GO:0003677;GO:0005524;GO:0016787	K01156	1WSBK	L	sp|P08764|T3RE_BPP1 Type III restriction-modification system EcoPI enzyme res OS=Escherichia phage P1 OX=10678 GN=res PE=3 SV=1	WP_011922218.1 DEAD/DEAH box helicase family protein [Streptococcus suis]	-	-	-	-	-	GO:0003677//DNA binding;GO:0005524//ATP binding;GO:0016787//hydrolase activity;	-
gene-SSU_RS03330	11868.2	8771.44	14965	1.70611	0.77071	0.0105534	0.0660899	NC_012925.1	665911	667629	-	1719	SSU_RS03330	-	K01835	1WTCV	G	sp|P18159|PGCA_BACSU Phosphoglucomutase OS=Bacillus subtilis (strain 168) OX=224308 GN=pgcA PE=1 SV=3	WP_002935389.1 phospho-sugar mutase [Streptococcus suis]	B5TQV9|PHI:3325|PGM|1348|Streptococcus_parauberis|reduced_virulence	VFG013329(gi:148826616) (yhxB/manB) export protein SecB [LOS (CVF494)] [Haemophilus influenzae PittEE]	-	-	-	-	ko00521(Streptomycin biosynthesis);ko00520(Amino sugar and nucleotide sugar metabolism);ko00500(Starch and sucrose metabolism);ko00230(Purine metabolism);ko00052(Galactose metabolism);ko00030(Pentose phosphate pathway);ko00010(Glycolysis / Gluconeogenesis)
gene-SSU_RS03335	4133.01	3869.16	4396.86	1.13638	0.184451	0.577452	0.76446	NC_012925.1	667720	668289	-	570	SSU_RS03335	GO:0022857	-	1WT4A	S	sp|A2RIQ0|PANT_LACLM Pantothenic acid transporter PanT OS=Lactococcus lactis subsp. cremoris (strain MG1363) OX=416870 GN=panT PE=1 SV=1	WP_002935390.1 ECF transporter S component [Streptococcus suis]	-	-	-	-	-	GO:0022857//transmembrane transporter activity;	-
gene-SSU_RS03340	2584.92	1967.76	3202.09	1.62728	0.70246	0.11011	0.294209	NC_012925.1	668276	668824	-	549	coaC	GO:0015937;GO:0004633	K01598	1WSCR	H	sp|Q54433|COAC_STRMU Probable phosphopantothenoylcysteine decarboxylase OS=Streptococcus mutans serotype c (strain ATCC 700610 / UA159) OX=210007 GN=coaC PE=3 SV=2	WP_011922221.1 phosphopantothenoylcysteine decarboxylase [Streptococcus suis]	-	-	-	GO:0015937//coenzyme A biosynthetic process;	-	GO:0004633//phosphopantothenoylcysteine decarboxylase activity;	ko00770(Pantothenate and CoA biosynthesis)
gene-SSU_RS03345	4497.54	3029.09	5965.98	1.96956	0.977874	0.0568485	0.193947	NC_012925.1	668817	669512	-	696	SSU_RS03345	-	K01922	1WT7U	H	sp|Q5JF17|COABC_THEKO Coenzyme A biosynthesis bifunctional protein CoaBC OS=Thermococcus kodakarensis (strain ATCC BAA-918 / JCM 12380 / KOD1) OX=69014 GN=coaBC PE=3 SV=1	WP_014636373.1 phosphopantothenate--cysteine ligase [Streptococcus suis]	-	-	-	-	-	-	ko00770(Pantothenate and CoA biosynthesis)
gene-SSU_RS03350	2340.12	2471.75	2208.48	0.893486	-0.162482	0.742088	0.876093	NC_012925.1	669914	671584	+	1671	SSU_RS03350	GO:0004329;GO:0005524	K01938	1WSER	F	sp|A4W0G0|FTHS_STRS2 Formate--tetrahydrofolate ligase OS=Streptococcus suis (strain 98HAH33) OX=391296 GN=fhs PE=3 SV=1	WP_011922223.1 formate--tetrahydrofolate ligase [Streptococcus suis]	-	-	-	-	-	GO:0004329//formate-tetrahydrofolate ligase activity;GO:0005524//ATP binding;	ko00720(Carbon fixation pathways in prokaryotes);ko00670(One carbon pool by folate)
gene-SSU_RS03355	2941.52	1007.55	4875.5	4.83897	2.2747	3.84666e-08	3.87872e-06	NC_012925.1	671628	672437	-	810	SSU_RS03355	GO:0070007	-	1WSNM	S	-	WP_012775045.1 PrsW family glutamic-type intramembrane protease [Streptococcus suis]	-	-	-	-	-	GO:0070007//glutamic-type endopeptidase activity;	-
gene-SSU_RS03360	2930.48	1726.41	4134.54	2.39487	1.25995	1.67569e-05	0.000524377	NC_012925.1	672652	673968	+	1317	SSU_RS03360	GO:0045454;GO:0016668;GO:0050660	-	1WT1E	C	sp|P77212|RCLA_ECOLI Probable pyridine nucleotide-disulfide oxidoreductase RclA OS=Escherichia coli (strain K12) OX=83333 GN=rclA PE=1 SV=2	WP_011922225.1 FAD-containing oxidoreductase [Streptococcus suis]	Q5ZVD8|PHI:6520|LpdA|446|Legionella_pneumophila|effector_(plant_avirulence_determinant)	-	-	GO:0045454//cell redox homeostasis;	-	GO:0016668//oxidoreductase activity, acting on a sulfur group of donors, NAD(P) as acceptor;GO:0050660//flavin adenine dinucleotide binding;	-
gene-SSU_RS03365	8873.46	7703.05	10043.9	1.30388	0.382813	0.185696	0.402673	NC_012925.1	674061	677114	+	3054	SSU_RS03365	GO:0003677;GO:0005524;GO:0016787	K01153	4HUXU	L	sp|Q60295|T1RH_METJA Putative type-1 restriction enzyme MjaXP R protein OS=Methanocaldococcus jannaschii (strain ATCC 43067 / DSM 2661 / JAL-1 / JCM 10045 / NBRC 100440) OX=243232 GN=MJECL40 PE=3 SV=1	WP_011922226.1 DEAD/DEAH box helicase family protein [Streptococcus suis]	B8F4W8|PHI:3317|HsdR|738|Glaesserella_parasuis|reduced_virulence	-	-	-	-	GO:0003677//DNA binding;GO:0005524//ATP binding;GO:0016787//hydrolase activity;	-
gene-SSU_RS03380	2804.5	2435.01	3173.99	1.30348	0.382368	0.159146	0.363792	NC_012925.1	678753	680012	+	1260	SSU_RS03380	GO:0006304;GO:0003677	K01154	1V66H	V	sp|Q60296|T1SH_METJA Putative type-1 restriction enzyme MjaXP specificity protein OS=Methanocaldococcus jannaschii (strain ATCC 43067 / DSM 2661 / JAL-1 / JCM 10045 / NBRC 100440) OX=243232 GN=MJECL41 PE=3 SV=1	WP_011922229.1 restriction endonuclease subunit S [Streptococcus suis]	-	-	-	GO:0006304//DNA modification;	-	GO:0003677//DNA binding;	-
gene-SSU_RS03385	2660.72	2198.35	3123.1	1.42066	0.506558	0.0695523	0.221987	NC_012925.1	679964	680896	+	933	SSU_RS03385	-	-	-	-	-	WP_014635943.1 hypothetical protein [Streptococcus suis]	-	-	-	-	-	-	-
gene-SSU_RS03390	34.161	30.8045	37.5174	1.21792	0.284415	0.628331	0.794719	NC_012925.1	680959	681735	-	777	SSU_RS03390	-	-	-	-	-	WP_011922232.1 DUF6261 family protein [Streptococcus suis]	-	-	-	-	-	-	-
gene-SSU_RS03395	1382.09	1316.3	1447.88	1.09996	0.137453	0.574565	0.763982	NC_012925.1	682087	682704	+	618	SSU_RS03395	-	-	1WT2E	S	-	WP_011922233.1 DUF5052 family protein [Streptococcus suis]	-	-	-	-	-	-	-
gene-SSU_RS03400	648.751	620.712	676.79	1.09034	0.124783	0.614279	0.78473	NC_012925.1	682705	683214	+	510	SSU_RS03400	-	K03823	1WTCS	M	sp|Q57146|PAT_STRVT Phosphinothricin N-acetyltransferase OS=Streptomyces viridochromogenes (strain DSM 40736 / JCM 4977 / BCRC 1201 / Tue 494) OX=591159 GN=pat PE=1 SV=1	WP_011922234.1 GNAT family N-acetyltransferase [Streptococcus suis]	-	-	-	-	-	-	ko00440(Phosphonate and phosphinate metabolism)
gene-SSU_RS03410	18.6499	22.3712	14.9286	0.667314	-0.583562	0.471191	0.686917	NC_012925.1	683866	684153	+	288	SSU_RS03410	-	-	1WTMN	S	-	WP_011922237.1 DUF1905 domain-containing protein [Streptococcus suis]	-	-	-	-	-	-	-
gene-SSU_RS03415	23.62	25.9194	21.3207	0.822577	-0.281778	0.719407	0.863037	NC_012925.1	684855	685631	-	777	SSU_RS03415	GO:0043687;GO:0051539;GO:1904047	K04069	1WSMY	O	sp|Q312S3|ISLB_DESAG Isethionate sulfite-lyase activating enzyme OS=Desulfovibrio alaskensis (strain ATCC BAA 1058 / DSM 17464 / G20) OX=207559 GN=islB PE=2 SV=1	WP_002935416.1 MULTISPECIES: glycyl-radical enzyme activating protein [Bacteria]	-	-	-	GO:0043687//post-translational protein modification;	-	GO:0051539//4 iron, 4 sulfur cluster binding;GO:1904047//S-adenosyl-L-methionine binding;	-
gene-SSU_RS03420	696.599	744.429	648.769	0.871499	-0.198429	0.557064	0.753086	NC_012925.1	685763	686506	+	744	SSU_RS03420	-	-	1WSBD	K	sp|P76034|YCIT_ECOLI Uncharacterized HTH-type transcriptional regulator YciT OS=Escherichia coli (strain K12) OX=83333 GN=yciT PE=4 SV=1	WP_011922238.1 MULTISPECIES: DeoR/GlpR family DNA-binding transcription regulator [Streptococcus]	A0A0F6B5P8|PHI:10058|STM14_RS15225|28901|Salmonella_enterica|unaffected_pathogenicity	-	-	-	-	-	-
gene-SSU_RS03425	1449.81	1634.87	1264.75	0.773608	-0.370325	0.223138	0.449495	NC_012925.1	686519	687493	+	975	SSU_RS03425	-	-	1WST9	K	sp|P37078|SORC_KLEPN Sorbitol operon regulator OS=Klebsiella pneumoniae OX=573 GN=sorC PE=1 SV=1	WP_011922785.1 sugar-binding transcriptional regulator [Streptococcus suis]	P76141|PHI:9991|LsrR|562|Escherichia_coli|reduced_virulence	-	-	-	-	-	-
gene-SSU_RS03430	3.23108	4.80577	1.65639	0.344667	-1.53673	0.396019	0.627315	NC_012925.1	687681	688004	+	324	SSU_RS03430	-	K02759	1WTK1	G	sp|P11502|PTLA_LACCA PTS system lactose-specific EIIA component OS=Lactobacillus casei OX=1582 GN=lacF PE=1 SV=1	WP_011922241.1 MULTISPECIES: PTS lactose/cellobiose transporter subunit IIA [Streptococcus]	O50981|PHI:6528|ChbA|139|Borreliella_burgdorferi|unaffected_pathogenicity	-	-	-	-	-	ko02060(Phosphotransferase system (PTS));ko00500(Starch and sucrose metabolism)
gene-SSU_RS03435	1.13586	0.653268	1.61845	2.47746	1.30886	0.752062	0.884062	NC_012925.1	688037	688342	+	306	SSU_RS03435	-	K02760	1WTM1	G	sp|Q45399|PTEB_GEOSE PTS system cellobiose-specific EIIB component OS=Geobacillus stearothermophilus OX=1422 GN=celA PE=1 SV=1	WP_011922242.1 PTS sugar transporter subunit IIB [Streptococcus suis]	Q8E1M5|PHI:8620|Cel-EIIB_(SAG0329)|1311|Streptococcus_agalactiae|reduced_virulence	-	-	-	-	-	ko02060(Phosphotransferase system (PTS));ko00500(Starch and sucrose metabolism)
gene-SSU_RS03440	21.7525	27.3053	16.1998	0.593282	-0.75321	0.229086	0.454417	NC_012925.1	688355	689656	+	1302	SSU_RS03440	-	K02761	1WS8U	G	sp|P46317|PTJC_BACSU Lichenan permease IIC component OS=Bacillus subtilis (strain 168) OX=224308 GN=licC PE=2 SV=1	WP_002935431.1 PTS sugar transporter subunit IIC [Streptococcus suis]	O50980|PHI:6529|ChbC|139|Borreliella_burgdorferi|unaffected_pathogenicity	-	-	-	-	-	ko02060(Phosphotransferase system (PTS));ko00500(Starch and sucrose metabolism)
gene-SSU_RS03445	122.235	118.222	126.249	1.0679	0.0947798	0.736606	0.873101	NC_012925.1	689808	692252	+	2445	SSU_RS03445	-	K00656	1WSIR	C	sp|P75793|GRE2_ECOLI Probable dehydratase YbiW OS=Escherichia coli (strain K12) OX=83333 GN=ybiW PE=3 SV=1	WP_011922246.1 glycyl radical protein [Streptococcus suis]	-	-	-	-	-	-	ko00650(Butanoate metabolism);ko00640(Propanoate metabolism);ko00620(Pyruvate metabolism)
gene-SSU_RS03450	15.7387	16.0377	15.4397	0.962708	-0.0548301	1	1	NC_012925.1	692267	692935	+	669	SSU_RS03450	GO:0005975;GO:0016832	K00616	1WTCJ	G	sp|B8ZKS3|FSA_STRPJ Probable fructose-6-phosphate aldolase OS=Streptococcus pneumoniae (strain ATCC 700669 / Spain 23F-1) OX=561276 GN=fsa PE=3 SV=1	WP_011922247.1 fructose-6-phosphate aldolase [Streptococcus suis]	-	-	-	GO:0005975//carbohydrate metabolic process;	-	GO:0016832//aldehyde-lyase activity;	ko00030(Pentose phosphate pathway)
gene-SSU_RS03455	994.655	861.96	1127.35	1.30789	0.387242	0.191317	0.406605	NC_012925.1	692967	693923	+	957	SSU_RS03455	GO:0016491;GO:0046872	-	1WT08	C	-	WP_011922248.1 iron-containing alcohol dehydrogenase [Streptococcus suis]	-	-	-	-	-	GO:0016491//oxidoreductase activity;GO:0046872//metal ion binding;	-
gene-SSU_RS03460	994.57	1342.54	646.597	0.481621	-1.05403	0.113922	0.299486	NC_012925.1	694044	695138	+	1095	SSU_RS03460	-	K00005	1WSMV	C	sp|P32816|GLDA_GEOSE Glycerol dehydrogenase OS=Geobacillus stearothermophilus OX=1422 GN=gldA PE=1 SV=1	WP_011922787.1 glycerol dehydrogenase [Streptococcus suis]	-	-	-	-	-	-	ko00640(Propanoate metabolism);ko00561(Glycerolipid metabolism)
gene-SSU_RS03465	1988.76	1873.36	2104.17	1.12321	0.167623	0.817195	0.914162	NC_012925.1	695307	696383	+	1077	SSU_RS03465	GO:0008652;GO:0004073;GO:0016620;GO:0051287	K00133	1WT4F	E	sp|P10539|DHAS_STRMU Aspartate-semialdehyde dehydrogenase OS=Streptococcus mutans serotype c (strain ATCC 700610 / UA159) OX=210007 GN=asd PE=3 SV=2	WP_011922250.1 aspartate-semialdehyde dehydrogenase [Streptococcus suis]	-	-	-	GO:0008652//cellular amino acid biosynthetic process;	-	GO:0004073//aspartate-semialdehyde dehydrogenase activity;GO:0016620//oxidoreductase activity, acting on the aldehyde or oxo group of donors, NAD or NADP as acceptor;GO:0051287//NAD binding;	ko00300(Lysine biosynthesis);ko00270(Cysteine and methionine metabolism);ko00261(Monobactam biosynthesis);ko00260(Glycine, serine and threonine metabolism)
gene-SSU_RS03470	1969.94	1881.05	2058.82	1.09451	0.130279	0.869855	0.944393	NC_012925.1	696456	697391	+	936	dapA	GO:0009089;GO:0008840	K01714	1WSEC	E	sp|A4W0I7|DAPA_STRS2 4-hydroxy-tetrahydrodipicolinate synthase OS=Streptococcus suis (strain 98HAH33) OX=391296 GN=dapA PE=3 SV=1	WP_002935444.1 4-hydroxy-tetrahydrodipicolinate synthase [Streptococcus suis]	-	-	-	GO:0009089//lysine biosynthetic process via diaminopimelate;	-	GO:0008840//4-hydroxy-tetrahydrodipicolinate synthase activity;	ko00300(Lysine biosynthesis);ko00261(Monobactam biosynthesis)
gene-SSU_RS03475	164.477	190.664	138.291	0.725312	-0.463326	0.236503	0.463055	NC_012925.1	697761	699113	+	1353	SSU_RS03475	GO:0016491	-	1WSJJ	C	sp|P37061|NAOX_ENTFA NADH oxidase OS=Enterococcus faecalis (strain ATCC 700802 / V583) OX=226185 GN=nox PE=1 SV=1	WP_011922251.1 FAD-dependent oxidoreductase [Streptococcus suis]	Q3Y1R2|PHI:5192|HMPREF0351_12112_(WxL_locusA)|1352|Enterococcus_faecium|reduced_virulence	-	-	-	-	GO:0016491//oxidoreductase activity;	-
gene-SSU_RS03480	143.424	152.62	134.229	0.879499	-0.185246	0.658965	0.819754	NC_012925.1	699103	700566	+	1464	SSU_RS03480	-	-	1WSUU	K	-	WP_012775047.1 helix-turn-helix domain-containing protein [Streptococcus suis]	Q3Y1R1|PHI:5193|HMPREF0351_12113_(WxL_locusA)|1352|Enterococcus_faecium|reduced_virulence	-	-	-	-	-	-
gene-SSU_RS03485	43.0092	50.8885	35.1299	0.690332	-0.534638	0.299301	0.54323	NC_012925.1	700796	702310	+	1515	glpK	GO:0006071;GO:0004370	K00864	1WT1M	C	sp|B9DV90|GLPK_STRU0 Glycerol kinase OS=Streptococcus uberis (strain ATCC BAA-854 / 0140J) OX=218495 GN=glpK PE=3 SV=1	WP_012775048.1 glycerol kinase GlpK [Streptococcus suis]	P77432|PHI:9990|LsrK|562|Escherichia_coli|reduced_virulence	-	-	GO:0006071//glycerol metabolic process;	-	GO:0004370//glycerol kinase activity;	ko04626(Plant-pathogen interaction);ko00561(Glycerolipid metabolism)
gene-SSU_RS03490	48.5075	57.3847	39.6303	0.690608	-0.534061	0.487024	0.695475	NC_012925.1	702386	704215	+	1830	glpO	GO:0006072;GO:0004368	K00105	1WSMG	C	sp|P35596|GLPO_STRPN Alpha-glycerophosphate oxidase OS=Streptococcus pneumoniae serotype 4 (strain ATCC BAA-334 / TIGR4) OX=170187 GN=glpO PE=3 SV=2	WP_012775049.1 type 1 glycerol-3-phosphate oxidase [Streptococcus suis]	Q8CWG4|PHI:3272|GlpD|632|Yersinia_pestis|unaffected_pathogenicity	-	-	GO:0006072//glycerol-3-phosphate metabolic process;	-	GO:0004368//glycerol-3-phosphate dehydrogenase (quinone) activity;	ko00564(Glycerophospholipid metabolism)
gene-SSU_RS03495	26.2923	33.562	19.0226	0.56679	-0.819114	0.226107	0.452868	NC_012925.1	704229	704936	+	708	SSU_RS03495	-	K02440	1WTCZ	G	sp|P0A3Q8|GLPF_STRR6 Glycerol uptake facilitator protein OS=Streptococcus pneumoniae (strain ATCC BAA-255 / R6) OX=171101 GN=glpF PE=3 SV=1	WP_012775050.1 MIP/aquaporin family protein [Streptococcus suis]	U3PW09|PHI:7047|Aqp1|5207|Cryptococcus_neoformans|unaffected_pathogenicity	-	-	-	-	-	-
gene-SSU_RS03500	48.5834	71.1848	25.982	0.364994	-1.45406	0.00232567	0.0239835	NC_012925.1	705068	706018	+	951	SSU_RS03500	-	K15975	1WSP3	E	sp|O34689|MHQA_BACSU Putative ring-cleaving dioxygenase MhqA OS=Bacillus subtilis (strain 168) OX=224308 GN=mhqA PE=2 SV=1	WP_011922256.1 2,6-dichloro-p-hydroquinone 1,2-dioxygenase [Streptococcus suis]	-	-	-	-	-	-	-
gene-SSU_RS03505	8.17721	12.4835	3.87093	0.310084	-1.68927	0.0941259	0.266935	NC_012925.1	706241	706633	+	393	SSU_RS03505	-	K06999	1WSR1	S	-	WP_011922258.1 hypothetical protein [Streptococcus suis]	-	-	-	-	-	-	-
gene-SSU_RS03510	32934.8	24353.7	41515.8	1.7047	0.769517	0.00883567	0.0589586	NC_012925.1	706658	708448	-	1791	pepF	GO:0006508;GO:0004222	-	1WSQS	E	sp|O31605|PEPF_BACSU Oligoendopeptidase F homolog OS=Bacillus subtilis (strain 168) OX=224308 GN=yjbG PE=3 SV=2	WP_011922259.1 oligoendopeptidase F [Streptococcus suis]	-	-	-	GO:0006508//proteolysis;	-	GO:0004222//metalloendopeptidase activity;	-
gene-SSU_RS03515	4856.58	6793.36	2919.79	0.429801	-1.21826	8.51827e-05	0.00206142	NC_012925.1	708615	708953	+	339	SSU_RS03515	-	-	1WTH4	F	sp|P43752|NRDD_HAEIN Anaerobic ribonucleoside-triphosphate reductase OS=Haemophilus influenzae (strain ATCC 51907 / DSM 11121 / KW20 / Rd) OX=71421 GN=nrdD PE=3 SV=1	WP_002935455.1 MULTISPECIES: ATP cone domain-containing protein [Streptococcus]	-	-	-	-	-	-	-
gene-SSU_RS03520	23224.6	28886.3	17562.9	0.607999	-0.717859	0.0992713	0.277189	NC_012925.1	709138	710505	+	1368	SSU_RS03520	GO:0016491	-	1WT4X	S	sp|Q5XC60|NAOX_STRP6 Probable NADH oxidase OS=Streptococcus pyogenes serotype M6 (strain ATCC BAA-946 / MGAS10394) OX=286636 GN=M6_Spy0868 PE=1 SV=1	WP_012775051.1 MULTISPECIES: FAD-dependent oxidoreductase [Streptococcus]	Q3Y1R2|PHI:5192|HMPREF0351_12112_(WxL_locusA)|1352|Enterococcus_faecium|reduced_virulence	-	-	-	-	GO:0016491//oxidoreductase activity;	-
gene-SSU_RS03525	2188.95	2061.73	2316.17	1.12341	0.167886	0.57054	0.761181	NC_012925.1	710794	713073	+	2280	pcrA	GO:0006268;GO:0006281;GO:0003678	K03657	1WTBD	L	sp|O34580|PCRA_BACSU ATP-dependent DNA helicase PcrA OS=Bacillus subtilis (strain 168) OX=224308 GN=pcrA PE=1 SV=1	WP_011922262.1 DNA helicase PcrA [Streptococcus suis]	-	-	-	GO:0006268//DNA unwinding involved in DNA replication;GO:0006281//DNA repair;	-	GO:0003678//DNA helicase activity;	ko03430(Mismatch repair);ko03420(Nucleotide excision repair)
gene-SSU_RS03530	8.64553	10.4486	6.84251	0.654876	-0.610706	0.608972	0.781672	NC_012925.1	713560	714207	+	648	SSU_RS03530	-	-	1WTWS	S	-	WP_011922263.1 HAD hydrolase-like protein [Streptococcus suis]	-	-	-	-	-	-	-
gene-SSU_RS03535	14.0112	17.4819	10.5405	0.60294	-0.729914	0.360815	0.596972	NC_012925.1	714204	715001	+	798	thiD	GO:0009228;GO:0008902;GO:0008972	K00941	1WTTP	H	sp|Q6GEY2|THID_STAAR Hydroxymethylpyrimidine/phosphomethylpyrimidine kinase OS=Staphylococcus aureus (strain MRSA252) OX=282458 GN=thiD PE=3 SV=1	WP_011922264.1 bifunctional hydroxymethylpyrimidine kinase/phosphomethylpyrimidine kinase [Streptococcus suis]	G2X6A8|PHI:10410|VdTHI20|27337|Verticillium_dahliae|reduced_virulence	-	-	GO:0009228//thiamine biosynthetic process;	-	GO:0008902//hydroxymethylpyrimidine kinase activity;GO:0008972//phosphomethylpyrimidine kinase activity;	ko00730(Thiamine metabolism)
gene-SSU_RS03540	9.42762	14.1954	4.65979	0.32826	-1.60709	0.0786	0.237765	NC_012925.1	715006	715791	+	786	thiM	GO:0009228;GO:0004417	K00878	1WTWV	F	sp|A4VUB1|THIM_STRSY Hydroxyethylthiazole kinase OS=Streptococcus suis (strain 05ZYH33) OX=391295 GN=thiM PE=3 SV=1	WP_011922265.1 hydroxyethylthiazole kinase [Streptococcus suis]	-	-	-	GO:0009228//thiamine biosynthetic process;	-	GO:0004417//hydroxyethylthiazole kinase activity;	ko00730(Thiamine metabolism)
gene-SSU_RS03545	6.99819	11.3874	2.60897	0.22911	-2.12589	0.102863	0.282017	NC_012925.1	715784	716473	+	690	thiE	GO:0009228;GO:0004789	K00788	1WTXG	H	sp|A4W0K4|THIE_STRS2 Thiamine-phosphate synthase OS=Streptococcus suis (strain 98HAH33) OX=391296 GN=thiE PE=3 SV=1	WP_011922792.1 thiamine phosphate synthase [Streptococcus suis]	-	-	-	GO:0009228//thiamine biosynthetic process;	-	GO:0004789//thiamine-phosphate diphosphorylase activity;	ko00730(Thiamine metabolism)
gene-SSU_RS03550	43.2182	49.1326	37.3038	0.759247	-0.397358	0.457339	0.671521	NC_012925.1	716996	717631	+	636	SSU_RS03550	-	-	1V5GJ	K	sp|P9WMH2|CRPL_MYCTO CRP-like cAMP-activated global transcriptional regulator OS=Mycobacterium tuberculosis (strain CDC 1551 / Oshkosh) OX=83331 GN=crp PE=1 SV=1	WP_044666365.1 Crp/Fnr family transcriptional regulator [Streptococcus suis]	-	-	gb|BAE77933.1|ARO:3000518|CRP [Escherichia coli str. K-12 substr. W3110]	-	-	-	-
gene-SSU_RS03555	46.5812	52.6765	40.4859	0.768576	-0.37974	0.616277	0.785494	NC_012925.1	717643	718389	+	747	SSU_RS03555	-	K00757	36UH1	F	sp|O83990|UDP_TREPA Uridine phosphorylase OS=Treponema pallidum (strain Nichols) OX=243276 GN=udp PE=3 SV=1	WP_011922794.1 nucleoside phosphorylase [Streptococcus suis]	-	-	-	-	-	-	ko00983(Drug metabolism - other enzymes);ko00240(Pyrimidine metabolism)
gene-SSU_RS03560	37.6315	44.7169	30.546	0.683098	-0.549836	0.3423	0.579007	NC_012925.1	718424	719005	+	582	SSU_RS03560	-	K16923	4HF9E	T	-	WP_223375669.1 ECF transporter S component [Streptococcus suis]	-	-	-	-	-	-	-
gene-SSU_RS03565	47.7617	52.4258	43.0977	0.822069	-0.282668	0.695729	0.84682	NC_012925.1	719016	719780	+	765	SSU_RS03565	-	K16785	4HFDP	P	sp|A2RI03|ECFT_LACLM Energy-coupling factor transporter transmembrane protein EcfT OS=Lactococcus lactis subsp. cremoris (strain MG1363) OX=416870 GN=ecfT PE=1 SV=1	WP_014635952.1 energy-coupling factor transporter transmembrane component T [Streptococcus suis]	-	-	-	-	-	-	ko02010(ABC transporters)
gene-SSU_RS03570	107.864	134.995	80.7322	0.598038	-0.741692	0.0656186	0.213055	NC_012925.1	719780	720634	+	855	SSU_RS03570	GO:0005524	K16786	1WSXM	P	sp|Q9V1Q4|Y373_PYRAB Putative ABC transporter ATP-binding protein PYRAB03730 OS=Pyrococcus abyssi (strain GE5 / Orsay) OX=272844 GN=PYRAB03730 PE=3 SV=1	WP_011922272.1 ATP-binding cassette domain-containing protein [Streptococcus suis]	Q8PM59|PHI:3412|PstB|346|Xanthomonas_citri|loss_of_pathogenicity	VFG013572(gi:148825627) (hitC) iron(III) ABC transporter ATP-binding protein [Haemophilus iron transport locus (CVF501)] [Haemophilus influenzae PittEE]	gb|AAV85982.1|ARO:3000535|macB [Neisseria gonorrhoeae]	-	-	GO:0005524//ATP binding;	ko02010(ABC transporters)
gene-SSU_RS03575	91.8724	87.6412	96.1036	1.09656	0.132981	0.635423	0.799787	NC_012925.1	720631	721428	+	798	SSU_RS03575	-	K16787	1WSC6	P	sp|Q8U4L3|Y068_PYRFU Putative ABC transporter ATP-binding protein PF0068 OS=Pyrococcus furiosus (strain ATCC 43587 / DSM 3638 / JCM 8422 / Vc1) OX=186497 GN=PF0068 PE=3 SV=1	WP_011922273.1 ABC transporter ATP-binding protein [Streptococcus suis]	Q2FYQ0|PHI:9450__PHI:9760|PstB|1280|Staphylococcus_aureus|unaffected_pathogenicity__reduced_virulence	VFG044225(gi:104781603) (bauE) ferric siderophore ABC transporter ATP-binding protein BauE [pseudomonine (IA004)] [Pseudomonas entomophila L48]	gb|AYV52072.1|ARO:3002882|lmrD [Lactococcus lactis]	-	-	-	ko02010(ABC transporters)
gene-SSU_RS03580	492.051	499.083	485.019	0.971821	-0.0412368	0.941178	0.985143	NC_012925.1	722050	722733	+	684	SSU_RS03580	GO:0008253	K07025	1WSMW	S	sp|Q8DPQ3|PYNA_STRR6 Pyrimidine 5&apos;-nucleotidase PynA OS=Streptococcus pneumoniae (strain ATCC BAA-255 / R6) OX=171101 GN=pynA PE=1 SV=1	WP_012775054.1 YjjG family noncanonical pyrimidine nucleotidase [Streptococcus suis]	-	-	-	-	-	GO:0008253//5'-nucleotidase activity;	-
gene-SSU_RS03585	1350.06	1346.22	1353.89	1.0057	0.00819516	0.88076	0.947026	NC_012925.1	722812	723576	+	765	SSU_RS03585	-	-	1WSGR	S	-	WP_011922275.1 CPBP family intramembrane metalloprotease [Streptococcus suis]	-	-	-	-	-	-	-
gene-SSU_RS03590	10.262	8.07211	12.4518	1.54257	0.625339	0.433235	0.656361	NC_012925.1	723819	724070	+	252	SSU_RS03590	-	-	1WTSB	S	-	WP_012775055.1 MULTISPECIES: phage holin [Bacteria]	-	-	-	-	-	-	-
gene-SSU_RS03595	5284.13	3404.83	7163.43	2.1039	1.07307	0.000425444	0.00695658	NC_012925.1	724421	725176	+	756	ldcB	-	K07260	1WT2B	M	sp|O34866|YODJ_BACSU Putative carboxypeptidase YodJ OS=Bacillus subtilis (strain 168) OX=224308 GN=yodJ PE=1 SV=1	WP_012775056.1 LD-carboxypeptidase LdcB/DacB [Streptococcus suis]	-	-	gb|AAA65958.1|ARO:3002955|vanYA [Enterococcus faecium]	-	-	-	ko02020(Two-component system);ko01502(Vancomycin resistance);ko00550(Peptidoglycan biosynthesis)
gene-SSU_RS03600	3185.13	2760.95	3609.31	1.30727	0.386558	0.313559	0.556314	NC_012925.1	725265	725708	+	444	SSU_RS03600	-	K04750	1WT2F	S	sp|P16681|YJDN_ECOLI Protein YjdN OS=Escherichia coli (strain K12) OX=83333 GN=yjdN PE=4 SV=1	WP_002935466.1 MULTISPECIES: VOC family protein [Streptococcus]	-	-	-	-	-	-	-
gene-SSU_RS03605	2333.88	2380.61	2287.14	0.960739	-0.0577842	0.971141	1	NC_012925.1	725736	727346	-	1611	SSU_RS03605	-	K01992	1WT13	-	-	WP_011922277.1 permease [Streptococcus suis]	-	-	-	-	-	-	-
gene-SSU_RS03610	838.273	751.251	925.295	1.23167	0.30062	0.271452	0.507637	NC_012925.1	727343	728086	-	744	SSU_RS03610	-	K01990	1WSZV	V	sp|P46903|NATA_BACSU ABC transporter ATP-binding protein NatA OS=Bacillus subtilis (strain 168) OX=224308 GN=natA PE=1 SV=1	WP_011922278.1 ABC transporter ATP-binding protein [Streptococcus suis]	Q53763|PHI:6324|StpC|1280|Staphylococcus_aureus|unaffected_pathogenicity	VFG050113(gb|YP_002336033.1) (cesC) ABC transporter ATP-binding protein, CesC [Cereulide (VF0583)] [Bacillus cereus AH187]	gb|AAA99504.1|ARO:3002987|bcrA [Bacillus licheniformis]	-	-	-	-
gene-SSU_RS03615	1461.48	1115.62	1807.34	1.62004	0.696029	0.0223923	0.106723	NC_012925.1	728326	730110	+	1785	uvrC	GO:0006289;GO:0009381;GO:0009380	K03703	1WSG4	L	sp|C1C5Y6|UVRC_STRP7 UvrABC system protein C OS=Streptococcus pneumoniae (strain 70585) OX=488221 GN=uvrC PE=3 SV=1	WP_012775432.1 excinuclease ABC subunit UvrC [Streptococcus suis]	-	-	-	GO:0006289//nucleotide-excision repair;	GO:0009380//excinuclease repair complex;	GO:0009381//excinuclease ABC activity;	ko03420(Nucleotide excision repair)
gene-SSU_RS03620	2.11918	1.869	2.36937	1.26772	0.342237	1	1	NC_012925.1	730167	730295	+	129	SSU_RS03620	-	-	1WTRR	S	-	WP_002935474.1 MULTISPECIES: DUF4044 domain-containing protein [Streptococcus]	-	-	-	-	-	-	-
gene-SSU_RS03625	2480.28	2088.2	2872.36	1.37552	0.459973	0.100472	0.27812	NC_012925.1	730499	731812	+	1314	obgE	GO:0003924	K03979	1WSEJ	S	sp|A4W0M2|OBG_STRS2 GTPase Obg OS=Streptococcus suis (strain 98HAH33) OX=391296 GN=obg PE=3 SV=1	WP_011922805.1 GTPase ObgE [Streptococcus suis]	-	-	-	-	-	GO:0003924//GTPase activity;	-
gene-SSU_RS10405	3.59501	3.5587	3.63132	1.02041	0.0291464	1	1	NC_012925.1	732186	732350	+	165	SSU_RS10405	-	-	1WTRS	-	-	WP_012775058.1 hypothetical protein [Streptococcus suis]	-	-	-	-	-	-	-
gene-SSU_RS03635	62468.5	52206	72730.9	1.39315	0.478352	0.1082	0.291634	NC_012925.1	732714	736484	+	3771	SSU_RS03635	-	-	COG4932	M	sp|P32653|MRP_STRSU Muramidase-released protein OS=Streptococcus suis OX=1307 GN=mrp PE=3 SV=1	WP_012775059.1 MucBP domain-containing protein [Streptococcus suis]	-	VFG005394(gi:146318407) (mrp) MRP [Muramidase-released protein (CVF134)] [Streptococcus suis 05ZYH33]	-	-	-	-	-
gene-SSU_RS03640	2465.13	2108.5	2821.77	1.33828	0.420385	0.123868	0.311818	NC_012925.1	736775	740041	+	3267	rexB	GO:0000724	K16899	1WSHA	L	sp|A4W0M6|ADDB_STRS2 ATP-dependent helicase/deoxyribonuclease subunit B OS=Streptococcus suis (strain 98HAH33) OX=391296 GN=rexB PE=3 SV=1	WP_011922284.1 ATP-dependent nuclease subunit B [Streptococcus suis]	-	-	-	GO:0000724//double-strand break repair via homologous recombination;	-	-	-
gene-SSU_RS03645	3686.07	2947.41	4424.73	1.50123	0.586144	0.119931	0.305722	NC_012925.1	740041	743691	+	3651	addA	GO:0000724;GO:0003678;GO:0016818	K16898	1WSCT	L	sp|A4W0M7|ADDA_STRS2 ATP-dependent helicase/nuclease subunit A OS=Streptococcus suis (strain 98HAH33) OX=391296 GN=addA PE=3 SV=1	WP_012775061.1 helicase-exonuclease AddAB subunit AddA [Streptococcus suis]	-	-	-	GO:0000724//double-strand break repair via homologous recombination;	-	GO:0003678//DNA helicase activity;GO:0016818//hydrolase activity, acting on acid anhydrides, in phosphorus-containing anhydrides;	-
gene-SSU_RS03650	14197.8	12294.1	16101.5	1.3097	0.389237	0.521067	0.721119	NC_012925.1	743813	744457	-	645	plsY	GO:0006654;GO:0008374;GO:0005886	K08591	1WSGG	I	sp|B2INX0|PLSY_STRPS Glycerol-3-phosphate acyltransferase OS=Streptococcus pneumoniae (strain CGSP14) OX=516950 GN=plsY PE=3 SV=1	WP_012775062.1 glycerol-3-phosphate 1-O-acyltransferase PlsY [Streptococcus suis]	-	-	-	GO:0006654//phosphatidic acid biosynthetic process;	GO:0005886//plasma membrane;	GO:0008374//O-acyltransferase activity;	ko00564(Glycerophospholipid metabolism);ko00561(Glycerolipid metabolism)
gene-SSU_RS03655	3722.17	3559.69	3884.66	1.09129	0.126036	0.608294	0.781672	NC_012925.1	744600	746543	+	1944	parE	GO:0006260;GO:0006265;GO:0003918;GO:0009340	K02622	4H9UC	L	sp|Q59961|PARE_STRPN DNA topoisomerase 4 subunit B OS=Streptococcus pneumoniae serotype 4 (strain ATCC BAA-334 / TIGR4) OX=170187 GN=parE PE=1 SV=3	WP_012775063.1 DNA topoisomerase IV subunit B [Streptococcus suis]	-	-	-	GO:0006260//DNA replication;GO:0006265//DNA topological change;	GO:0009340//DNA topoisomerase IV complex;	GO:0003918//DNA topoisomerase type II (double strand cut, ATP-hydrolyzing) activity;	-
gene-SSU_RS03660	840.721	784.58	896.861	1.14311	0.192963	0.476336	0.690534	NC_012925.1	746573	747385	+	813	SSU_RS03660	-	-	1V7VR	-	-	WP_011922289.1 hypothetical protein [Streptococcus suis]	-	-	-	-	-	-	-
gene-SSU_RS03670	274.869	252.661	297.076	1.17579	0.233632	0.423143	0.646697	NC_012925.1	748205	748708	+	504	SSU_RS03670	-	-	1WSA4	S	sp|O31670|YKVA_BACSU Uncharacterized membrane protein YkvA OS=Bacillus subtilis (strain 168) OX=224308 GN=ykvA PE=4 SV=1	WP_012775064.1 YkvA family protein [Streptococcus suis]	-	-	-	-	-	-	-
gene-SSU_RS03675	238.25	225.551	250.949	1.1126	0.15394	0.598178	0.775495	NC_012925.1	748711	749163	+	453	SSU_RS03675	-	-	1WTB9	-	-	WP_012775065.1 hypothetical protein [Streptococcus suis]	-	-	-	-	-	-	-
gene-SSU_RS03680	3514.76	2987.99	4041.53	1.35259	0.435729	0.11736	0.303396	NC_012925.1	749364	751817	+	2454	parC	GO:0006260;GO:0006265;GO:0003918;GO:0009340	K02621	1WTEB	L	sp|P72525|PARC_STRPN DNA topoisomerase 4 subunit A OS=Streptococcus pneumoniae serotype 4 (strain ATCC BAA-334 / TIGR4) OX=170187 GN=parC PE=1 SV=3	WP_012775433.1 DNA topoisomerase IV subunit A [Streptococcus suis]	Q75WC5|PHI:824__PHI:6838|GyrA|337|Burkholderia_glumae|chemistry_target:_sensitivity_to_chemical__chemistry_target:_resistance_to_chemical__reduced_virulence__loss_of_pathogenicity	-	-	GO:0006260//DNA replication;GO:0006265//DNA topological change;	GO:0009340//DNA topoisomerase IV complex;	GO:0003918//DNA topoisomerase type II (double strand cut, ATP-hydrolyzing) activity;	-
gene-SSU_RS03685	1379.04	1155.21	1602.87	1.38752	0.472505	0.0972622	0.273955	NC_012925.1	751880	752497	+	618	SSU_RS03685	-	-	1WTXI	S	-	WP_012775066.1 DUF4230 domain-containing protein [Streptococcus suis]	-	-	-	-	-	-	-
gene-SSU_RS03690	2776.71	2338.94	3214.48	1.37433	0.458729	0.444373	0.664748	NC_012925.1	752608	753630	+	1023	SSU_RS03690	GO:0009081;GO:0004084	K00826	1WSGD	E	sp|P54689|ILVE_HAEIN Branched-chain-amino-acid aminotransferase OS=Haemophilus influenzae (strain ATCC 51907 / DSM 11121 / KW20 / Rd) OX=71421 GN=ilvE PE=3 SV=1	WP_012775067.1 branched-chain amino acid aminotransferase [Streptococcus suis]	Q9Y885|PHI:157|TOXF|5017|Bipolaris_zeicola|loss_of_pathogenicity	-	-	GO:0009081//branched-chain amino acid metabolic process;	-	GO:0004084//branched-chain-amino-acid transaminase activity;	ko00770(Pantothenate and CoA biosynthesis);ko00290(Valine, leucine and isoleucine biosynthesis);ko00280(Valine, leucine and isoleucine degradation);ko00270(Cysteine and methionine metabolism)
gene-SSU_RS03695	7.70956	6.53926	8.87985	1.35793	0.441407	0.818706	0.914432	NC_012925.1	753697	753930	+	234	SSU_RS03695	-	-	1WTQ1	S	-	WP_012775068.1 MULTISPECIES: DUF2969 domain-containing protein [Streptococcus]	-	-	-	-	-	-	-
gene-SSU_RS03710	9806.92	11645.5	7968.36	0.684244	-0.547417	0.081623	0.243261	NC_012925.1	754533	755738	+	1206	rpsA	GO:0003676	K02945	1WSU0	J	sp|Q8CWR9|RS1_STRR6 30S Ribosomal protein S1 OS=Streptococcus pneumoniae (strain ATCC BAA-255 / R6) OX=171101 GN=rpsA PE=1 SV=1	WP_012775069.1 30S ribosomal protein S1 [Streptococcus suis]	Q9HV59|PHI:6080|Pnp|287|Pseudomonas_aeruginosa|reduced_virulence	-	-	-	-	GO:0003676//nucleic acid binding;	ko03010(Ribosome)
gene-SSU_RS03720	318.004	319.376	316.632	0.99141	-0.0124466	0.963845	0.997247	NC_012925.1	755909	756937	+	1029	SSU_RS03720	GO:0006520;GO:0016829	K01620	1WTAZ	E	sp|O50584|LTAE_PSEUN Low specificity L-threonine aldolase OS=Pseudomonas sp. (strain NCIMB 10558) OX=268808 GN=ltaE PE=1 SV=1	WP_011922304.1 beta-eliminating lyase-related protein [Streptococcus suis]	-	-	-	GO:0006520//cellular amino acid metabolic process;	-	GO:0016829//lyase activity;	ko00260(Glycine, serine and threonine metabolism)
gene-SSU_RS03725	698.327	727.075	669.579	0.920922	-0.118849	0.714143	0.859529	NC_012925.1	756956	757339	-	384	SSU_RS03725	-	-	1WTPW	-	-	WP_012775070.1 hypothetical protein [Streptococcus suis]	-	-	-	-	-	-	-
gene-SSU_RS03730	97.2768	127.54	67.0137	0.525434	-0.92842	0.438503	0.658844	NC_012925.1	757400	757813	-	414	SSU_RS03730	-	-	-	-	-	WP_012775071.1 hypothetical protein [Streptococcus suis]	-	-	-	-	-	-	-
gene-SSU_RS03735	892.979	695.456	1090.5	1.56804	0.64896	0.0355293	0.141632	NC_012925.1	757926	759068	+	1143	SSU_RS03735	-	K04487	1WT2A	E	sp|P31672|NIFS_LACDA NifS/IcsS protein homolog OS=Lactobacillus delbrueckii subsp. bulgaricus (strain ATCC 11842 / DSM 20081 / BCRC 10696 / JCM 1002 / NBRC 13953 / NCIMB 11778 / NCTC 12712 / WDCM 00102 / Lb 14) OX=390333 GN=Ldb0724 PE=3 SV=2	WP_011922306.1 cysteine desulfurase family protein [Streptococcus suis]	A0A0F6B0W7|PHI:10102|STM14_RS07720_(sufS)|28901|Salmonella_enterica|reduced_virulence	-	-	-	-	-	ko04122(Sulfur relay system);ko00730(Thiamine metabolism)
gene-SSU_RS03740	1251.99	1028.06	1475.92	1.43564	0.521696	0.0824861	0.245215	NC_012925.1	759070	760287	+	1218	thiI	GO:0006400;GO:0009228;GO:0003824	K03151	1WT50	H	sp|A4W0P5|THII_STRS2 Probable tRNA sulfurtransferase OS=Streptococcus suis (strain 98HAH33) OX=391296 GN=thiI PE=3 SV=1	WP_011922307.1 tRNA 4-thiouridine(8) synthase ThiI [Streptococcus suis]	-	-	-	GO:0006400//tRNA modification;GO:0009228//thiamine biosynthetic process;	-	GO:0003824//catalytic activity;	ko04122(Sulfur relay system);ko00730(Thiamine metabolism)
gene-SSU_RS03745	3633.2	5316.64	1949.76	0.366728	-1.44722	0.00356685	0.0325318	NC_012925.1	760409	761734	+	1326	brnQ	GO:0015803;GO:0015658	K03311	1WSAK	E	sp|Q49XK9|BRNQL_STAS1 Putative branched-chain amino acid carrier protein SSP1343 OS=Staphylococcus saprophyticus subsp. saprophyticus (strain ATCC 15305 / DSM 20229 / NCIMB 8711 / NCTC 7292 / S-41) OX=342451 GN=SSP1343 PE=3 SV=1	WP_012775072.1 branched-chain amino acid transport system II carrier protein [Streptococcus suis]	W8TWD5|PHI:10292|BrnQ2|1280|Staphylococcus_aureus|unaffected_pathogenicity	-	-	GO:0015803//branched-chain amino acid transport;	-	GO:0015658//branched-chain amino acid transmembrane transporter activity;	-
gene-SSU_RS03750	666.792	768.476	565.108	0.735362	-0.443474	0.193854	0.40958	NC_012925.1	761925	762239	+	315	rplU	GO:0006412;GO:0003735;GO:0000311;GO:0022625	K02888	1WTP1	J	sp|A8AWF7|RL21_STRGC 50S ribosomal protein L21 OS=Streptococcus gordonii (strain Challis / ATCC 35105 / BCRC 15272 / CH1 / DL1 / V288) OX=467705 GN=rplU PE=3 SV=1	WP_002941330.1 MULTISPECIES: 50S ribosomal protein L21 [Bacteria]	-	-	-	GO:0006412//translation;	GO:0000311//plastid large ribosomal subunit;GO:0022625//cytosolic large ribosomal subunit;	GO:0003735//structural constituent of ribosome;	ko03010(Ribosome)
gene-SSU_RS03755	2072.4	2668.44	1476.37	0.55327	-0.853944	0.0244681	0.113871	NC_012925.1	762286	762579	+	294	rpmA	GO:0006412;GO:0003735;GO:0000315;GO:0022625	K02899	1WTNR	J	sp|A4W0Q0|RL27_STRS2 50S ribosomal protein L27 OS=Streptococcus suis (strain 98HAH33) OX=391296 GN=rpmA PE=3 SV=1	WP_009909754.1 MULTISPECIES: 50S ribosomal protein L27 [Streptococcus]	-	-	-	GO:0006412//translation;	GO:0000315//organellar large ribosomal subunit;GO:0022625//cytosolic large ribosomal subunit;	GO:0003735//structural constituent of ribosome;	ko03010(Ribosome)
gene-SSU_RS03760	0.159274	0	0.318547	Inf	Inf	1	1	NC_012925.1	762771	762929	+	159	SSU_RS03760	GO:0008080	-	-	-	-	WP_012028070.1 GNAT family N-acetyltransferase [Streptococcus suis]	-	-	-	-	-	GO:0008080//N-acetyltransferase activity;	-
gene-SSU_RS03765	2477.66	2040.03	2915.29	1.42905	0.515052	0.114184	0.299486	NC_012925.1	763012	763926	+	915	SSU_RS03765	-	-	1WSHH	K	sp|Q04778|ALSR_BACSU HTH-type transcriptional regulator AlsR OS=Bacillus subtilis (strain 168) OX=224308 GN=alsR PE=3 SV=1	WP_011922313.1 LysR family transcriptional regulator [Streptococcus suis]	Q97R98|PHI:3684|SP_0927|1313|Streptococcus_pneumoniae|reduced_virulence	VFG006042(gi:76788234) (cpsY) transcriptional regulator CpsY [Capsule (CVF186)] [Streptococcus agalactiae A909]	-	-	-	-	-
gene-SSU_RS03770	575.006	436.629	713.384	1.63385	0.708273	0.0308484	0.130817	NC_012925.1	763919	764383	+	465	lspA	GO:0006508;GO:0009306;GO:0004190;GO:0005886	K03101	1WT4E	M	sp|Q3K0E6|LSPA_STRA1 Lipoprotein signal peptidase OS=Streptococcus agalactiae serotype Ia (strain ATCC 27591 / A909 / CDC SS700) OX=205921 GN=lspA PE=3 SV=1	WP_012775073.1 signal peptidase II [Streptococcus suis]	Q9A0D2|PHI:9799|AdcAII|1314|Streptococcus_pyogenes|reduced_virulence__unaffected_pathogenicity	VFG006813(gi:116873279) (lspA) lipoprotein signal peptidase [Lipoprotein-specific signal peptidase II (CVF249)] [Listeria welshimeri serovar 6b str. SLCC5334]	-	GO:0006508//proteolysis;GO:0009306//protein secretion;	GO:0005886//plasma membrane;	GO:0004190//aspartic-type endopeptidase activity;	ko03060(Protein export)
gene-SSU_RS03775	1995.29	1602.27	2388.3	1.49057	0.575863	0.0773313	0.235871	NC_012925.1	764367	765260	+	894	SSU_RS03775	-	K06180	1WSHY	J	sp|Q45480|YLYB_BACSU Uncharacterized RNA pseudouridine synthase YlyB OS=Bacillus subtilis (strain 168) OX=224308 GN=ylyB PE=3 SV=3	WP_002939451.1 RluA family pseudouridine synthase [Streptococcus suis]	-	-	-	-	-	-	-
gene-SSU_RS03780	764.82	908.384	621.256	0.683913	-0.548115	0.11953	0.30513	NC_012925.1	765341	765679	+	339	SSU_RS03780	-	K06193	1WTKM	P	sp|Q02419|YJDM_STRMU Protein YjdM OS=Streptococcus mutans serotype c (strain ATCC 700610 / UA159) OX=210007 GN=yjdM PE=3 SV=2	WP_012775074.1 MULTISPECIES: zinc ribbon domain-containing protein YjdM [Streptococcus]	-	-	-	-	-	-	-
gene-SSU_RS03785	763.73	743.711	783.749	1.05384	0.07565	0.988249	1	NC_012925.1	765727	766374	+	648	SSU_RS03785	GO:0016020	-	1WTES	-	-	WP_012775075.1 Pr6Pr family membrane protein [Streptococcus suis]	-	-	-	-	GO:0016020//membrane;	-	-
gene-SSU_RS03790	84.5904	92.9166	76.2642	0.820781	-0.284931	0.435813	0.657535	NC_012925.1	766573	767094	+	522	pyrR	-	K02825	1WSYH	K	sp|A4W0Q9|PYRR_STRS2 Bifunctional protein PyrR OS=Streptococcus suis (strain 98HAH33) OX=391296 GN=pyrR PE=3 SV=1	WP_011922318.1 MULTISPECIES: bifunctional pyr operon transcriptional regulator/uracil phosphoribosyltransferase PyrR [Streptococcus]	P65946|PHI:8614|PyrR_(SP_1278)|1313|Streptococcus_pneumoniae|loss_of_pathogenicity__unaffected_pathogenicity__reduced_virulence	-	-	-	-	-	ko00240(Pyrimidine metabolism)
gene-SSU_RS03795	384.257	423.608	344.906	0.81421	-0.296527	0.301166	0.544857	NC_012925.1	767150	768073	+	924	SSU_RS03795	GO:0006207;GO:0006520;GO:0004070;GO:0016597	K00609	1WSB6	F	sp|A4W0R0|PYRB_STRS2 Aspartate carbamoyltransferase OS=Streptococcus suis (strain 98HAH33) OX=391296 GN=pyrB PE=3 SV=1	WP_011922319.1 aspartate carbamoyltransferase catalytic subunit [Streptococcus suis]	Q725C8|PHI:9501|AguB_(LMOf2365_0045)|1639|Listeria_monocytogenes|reduced_virulence	VFG047695 (FNFX1_0023) hypothetical protein [Pyrimidine biosynthesis (CVF845)] [Francisella cf. novicida Fx1]	-	GO:0006207//'de novo' pyrimidine nucleobase biosynthetic process;GO:0006520//cellular amino acid metabolic process;	-	GO:0004070//aspartate carbamoyltransferase activity;GO:0016597//amino acid binding;	ko00250(Alanine, aspartate and glutamate metabolism);ko00240(Pyrimidine metabolism)
gene-SSU_RS03800	679.938	829.278	530.599	0.639832	-0.644234	0.121192	0.307885	NC_012925.1	768321	769400	+	1080	SSU_RS03800	GO:0006541;GO:0004088	K01956	1WSEM	EF	sp|Q8DUP4|CARA_STRMU Carbamoyl-phosphate synthase small chain OS=Streptococcus mutans serotype c (strain ATCC 700610 / UA159) OX=210007 GN=carA PE=3 SV=1	WP_011922320.1 carbamoyl phosphate synthase small subunit [Streptococcus suis]	E0SH08|PHI:8577|CarA_(Dda3937_01390)|204038|Dickeya_dadantii|reduced_virulence	VFG047726(gb|YP_170570.1) (carA) carbamoyl phosphate synthase small subunit [Pyrimidine biosynthesis (VF0558)] [Francisella tularensis subsp. tularensis SCHU S4]	-	GO:0006541//glutamine metabolic process;	-	GO:0004088//carbamoyl-phosphate synthase (glutamine-hydrolyzing) activity;	ko00250(Alanine, aspartate and glutamate metabolism);ko00240(Pyrimidine metabolism)
gene-SSU_RS03805	2370.53	2778.26	1962.79	0.706481	-0.501276	0.183377	0.400034	NC_012925.1	769760	772939	+	3180	carB	GO:0006807;GO:0005524;GO:0046872	K01955	1WSAD	EF	sp|Q5M0W9|CARB_STRT1 Carbamoyl-phosphate synthase large chain OS=Streptococcus thermophilus (strain CNRZ 1066) OX=299768 GN=carB PE=3 SV=1	WP_012775076.1 carbamoyl-phosphate synthase large subunit [Streptococcus suis]	A0A1C3YKW4|PHI:1385|GzC2H048|5518|Fusarium_graminearum|unaffected_pathogenicity	VFG047710 (FN3523_0021) carbamoyl-phosphate synthase large chain [Pyrimidine biosynthesis (CVF845)] [Francisella cf. tularensis subsp. novicida 3523]	-	GO:0006807//nitrogen compound metabolic process;	-	GO:0005524//ATP binding;GO:0046872//metal ion binding;	ko00250(Alanine, aspartate and glutamate metabolism);ko00240(Pyrimidine metabolism)
gene-SSU_RS03810	691.804	522.069	861.539	1.65024	0.722676	0.106773	0.289045	NC_012925.1	773003	773758	+	756	SSU_RS03810	GO:0031167;GO:0008990	-	1WU5V	H	sp|P54171|YPIP_BACSU Uncharacterized protein YpiP OS=Bacillus subtilis (strain 168) OX=224308 GN=ypiP PE=4 SV=2	WP_012775077.1 class I SAM-dependent methyltransferase [Streptococcus suis]	-	-	-	GO:0031167//rRNA methylation;	-	GO:0008990//rRNA (guanine-N2-)-methyltransferase activity;	-
gene-SSU_RS03815	417.125	326.507	507.744	1.55508	0.636988	0.0547948	0.189073	NC_012925.1	773755	774402	+	648	pcp	GO:0030163	K01304	1WSP1	O	sp|A4W0R4|PCP_STRS2 Pyrrolidone-carboxylate peptidase OS=Streptococcus suis (strain 98HAH33) OX=391296 GN=pcp PE=3 SV=1	WP_002940685.1 pyroglutamyl-peptidase I [Streptococcus suis]	-	-	-	GO:0030163//protein catabolic process;	-	-	-
gene-SSU_RS03820	35.5354	35.9436	35.1272	0.977285	-0.0331486	0.936562	0.983146	NC_012925.1	774414	774710	+	297	SSU_RS03820	-	-	1WTM2	S	-	WP_012775078.1 DUF4298 domain-containing protein [Streptococcus suis]	-	-	-	-	-	-	-
gene-SSU_RS03825	50.2465	63.0665	37.4265	0.593445	-0.752814	0.125363	0.312976	NC_012925.1	774834	775106	+	273	rpsP	GO:0006412;GO:0003735;GO:0000314;GO:0022627	K02959	1WTME	J	sp|Q3K0F4|RS16_STRA1 30S ribosomal protein S16 OS=Streptococcus agalactiae serotype Ia (strain ATCC 27591 / A909 / CDC SS700) OX=205921 GN=rpsP PE=3 SV=1	WP_002940682.1 MULTISPECIES: 30S ribosomal protein S16 [Streptococcus]	-	-	-	GO:0006412//translation;	GO:0000314//organellar small ribosomal subunit;GO:0022627//cytosolic small ribosomal subunit;	GO:0003735//structural constituent of ribosome;	ko03010(Ribosome)
gene-SSU_RS03830	209.749	292.047	127.452	0.436409	-1.19625	0.0287336	0.126581	NC_012925.1	775128	775370	+	243	SSU_RS03830	-	K06960	1WTQU	S	sp|P67234|Y1796_LISMO UPF0109 protein lmo1796 OS=Listeria monocytogenes serovar 1/2a (strain ATCC BAA-679 / EGD-e) OX=169963 GN=lmo1796 PE=3 SV=1	WP_012028079.1 MULTISPECIES: KH domain-containing protein [Streptococcus]	-	-	-	-	-	-	-
gene-SSU_RS03835	706.263	955.446	457.081	0.478396	-1.06372	0.0113281	0.068764	NC_012925.1	775446	777182	+	1737	SSU_RS03835	-	K18887	1WT8X	V	sp|P9WQJ0|Y1273_MYCTO Uncharacterized ABC transporter ATP-binding protein MT1311 OS=Mycobacterium tuberculosis (strain CDC 1551 / Oshkosh) OX=83331 GN=MT1311 PE=3 SV=1	WP_012775079.1 ABC transporter ATP-binding protein [Streptococcus suis]	P9WQJ1|PHI:9596|Rv1273c|1772|Mycolicibacterium_smegmatis|increased_virulence_(hypervirulence)	VFG013253(gi:113461164) (msbA) lipid A export ATP-binding/permease protein [LOS (CVF494)] [Haemophilus somnus 129PT]	gb|WP_104671188.1|ARO:3003948|efrA [Enterococcus faecalis]	-	-	-	ko02010(ABC transporters)
gene-SSU_RS03840	1460.75	2031.83	889.668	0.437865	-1.19144	0.00539026	0.0416312	NC_012925.1	777191	778960	+	1770	SSU_RS03840	-	K18888	1WS90	V	sp|P63398|FATRP_MYCBO Fatty acid ABC transporter ATP-binding/permease protein OS=Mycobacterium bovis (strain ATCC BAA-935 / AF2122/97) OX=233413 GN=BQ2027_MB1303C PE=3 SV=1	WP_012028081.1 ABC transporter ATP-binding protein [Streptococcus suis]	Q8Z4H3|PHI:9461|IroC|28901|Salmonella_enterica|reduced_virulence	VFG013253(gi:113461164) (msbA) lipid A export ATP-binding/permease protein [LOS (CVF494)] [Haemophilus somnus 129PT]	gb|CDO61516.1|ARO:3003949|efrB [Enterococcus faecium] Partial	-	-	-	ko02010(ABC transporters)
gene-SSU_RS03845	2987.59	2317.9	3657.28	1.57784	0.657951	0.0904898	0.261527	NC_012925.1	779017	779940	-	924	SSU_RS03845	-	-	1WU5C	G	sp|P94361|YXKH_BACSU Putative polysaccharide deacetylase YxkH OS=Bacillus subtilis (strain 168) OX=224308 GN=yxkH PE=3 SV=1	WP_011922329.1 polysaccharide deacetylase family protein [Streptococcus suis]	-	VFG011777(gi:118475714) (CFF8240_1402) xylanase/chitin deacetylase [LOS (CVF396)] [Campylobacter fetus subsp. fetus 82-40]	-	-	-	-	-
gene-SSU_RS03850	5632	7192.57	4071.43	0.56606	-0.820973	0.00753759	0.0528213	NC_012925.1	780045	781331	+	1287	SSU_RS03850	-	K00003	1WT1X	E	sp|Q9CGD8|DHOM_LACLA Homoserine dehydrogenase OS=Lactococcus lactis subsp. lactis (strain IL1403) OX=272623 GN=hom PE=3 SV=1	WP_011922330.1 homoserine dehydrogenase [Streptococcus suis]	-	-	-	-	-	-	ko00300(Lysine biosynthesis);ko00270(Cysteine and methionine metabolism);ko00260(Glycine, serine and threonine metabolism)
gene-SSU_RS03855	4289.36	5252.04	3326.69	0.633409	-0.65879	0.0310255	0.130956	NC_012925.1	781335	782195	+	861	thrB	GO:0009088;GO:0004413	K00872	1WSBF	E	sp|A4W0S2|KHSE_STRS2 Homoserine kinase OS=Streptococcus suis (strain 98HAH33) OX=391296 GN=thrB PE=3 SV=1	WP_011922331.1 homoserine kinase [Streptococcus suis]	-	-	-	GO:0009088//threonine biosynthetic process;	-	GO:0004413//homoserine kinase activity;	ko00260(Glycine, serine and threonine metabolism)
gene-SSU_RS03860	1072.76	826.957	1318.56	1.59447	0.673077	0.0373347	0.144792	NC_012925.1	782430	783338	+	909	murB	GO:0008762;GO:0071949	K00075	1WT9W	M	sp|A4W0S3|MURB_STRS2 UDP-N-acetylenolpyruvoylglucosamine reductase OS=Streptococcus suis (strain 98HAH33) OX=391296 GN=murB PE=3 SV=1	WP_011922332.1 MULTISPECIES: UDP-N-acetylmuramate dehydrogenase [Bacteria]	-	VFG002184(gb|NP_816135) (cpsG) MurB family protein [Capsule (VF0361)] [Enterococcus faecalis V583]	-	-	-	GO:0008762//UDP-N-acetylmuramate dehydrogenase activity;GO:0071949//FAD binding;	ko00550(Peptidoglycan biosynthesis);ko00520(Amino sugar and nucleotide sugar metabolism)
gene-SSU_RS03865	2216.79	1967.29	2466.28	1.25364	0.326127	0.291384	0.532277	NC_012925.1	783377	784531	+	1155	SSU_RS03865	-	K11072	1WS98	E	sp|A3CMQ7|POTA_STRSV Spermidine/putrescine import ATP-binding protein PotA OS=Streptococcus sanguinis (strain SK36) OX=388919 GN=potA PE=3 SV=1	WP_002938664.1 ABC transporter ATP-binding protein [Streptococcus suis]	Q8DPC2|PHI:6319|PotA|1313|Streptococcus_pneumoniae|reduced_virulence	VFG030673(gi:15827534) (sugC) ABC transporter ATP-binding protein [Trehalose-recycling ABC transporter (CVF651)] [Mycobacterium leprae TN]	gb|ADZ12699.1|ARO:3005091|RanA [Riemerella anatipestifer RA-GD]	-	-	-	ko02010(ABC transporters)
gene-SSU_RS03870	938.427	857.664	1019.19	1.18833	0.248938	0.418205	0.644896	NC_012925.1	784515	785315	+	801	SSU_RS03870	-	K11071	1WSJ2	E	sp|P45170|POTB_HAEIN Spermidine/putrescine transport system permease protein PotB OS=Haemophilus influenzae (strain ATCC 51907 / DSM 11121 / KW20 / Rd) OX=71421 GN=potB PE=3 SV=1	WP_012775080.1 ABC transporter permease [Streptococcus suis]	A0A0B7LYL4|PHI:6320|PotB|1313|Streptococcus_pneumoniae|reduced_virulence	-	-	-	-	-	ko02010(ABC transporters)
gene-SSU_RS03875	756.928	694.331	819.524	1.18031	0.239162	0.416348	0.643673	NC_012925.1	785315	786085	+	771	SSU_RS03875	-	K11070	1WT2W	P	sp|P0AFK8|POTC_ECO57 Spermidine/putrescine transport system permease protein PotC OS=Escherichia coli O157:H7 OX=83334 GN=potC PE=3 SV=1	WP_012775081.1 ABC transporter permease [Streptococcus suis]	Q8DPC4|PHI:6321|PotC|1313|Streptococcus_pneumoniae|reduced_virulence	-	-	-	-	-	ko02010(ABC transporters)
gene-SSU_RS03880	1630.1	1411.29	1848.91	1.31008	0.389658	0.197062	0.41423	NC_012925.1	786085	787155	+	1071	SSU_RS03880	-	K11069	1WTC3	E	sp|P0A2C8|POTD_SALTI Spermidine/putrescine-binding periplasmic protein OS=Salmonella typhi OX=90370 GN=potD PE=3 SV=1	WP_011922335.1 MULTISPECIES: ABC transporter substrate-binding protein [Streptococcus]	A0A0B7MDN1|PHI:6322|PotD|1313|Streptococcus_pneumoniae|reduced_virulence	-	-	-	-	-	ko02010(ABC transporters)
gene-SSU_RS03885	306.21	314.176	298.243	0.949287	-0.075084	0.963717	0.997247	NC_012925.1	787269	788807	+	1539	SSU_RS03885	-	-	1WTE1	P	sp|Q87GZ9|CLCA_VIBPA H(+)/Cl(-) exchange transporter ClcA OS=Vibrio parahaemolyticus serotype O3:K6 (strain RIMD 2210633) OX=223926 GN=clcA PE=3 SV=1	WP_011922336.1 ClC family H(+)/Cl(-) exchange transporter [Streptococcus suis]	Q874K8|PHI:286|CLC-A|5207|Cryptococcus_neoformans|reduced_virulence	-	-	-	-	-	-
gene-SSU_RS03895	1353.12	1184.87	1521.37	1.284	0.360641	0.261778	0.495958	NC_012925.1	789641	794398	+	4758	SSU_RS03895	GO:0006508;GO:0008236	K01361	1WT7N	DO	sp|P0DD34|C5AP_STRP3 C5a peptidase OS=Streptococcus pyogenes serotype M3 (strain ATCC BAA-595 / MGAS315) OX=198466 GN=scpA PE=3 SV=1	WP_012775434.1 S8 family serine peptidase [Streptococcus suis]	P15926|PHI:7312|ScpA|1314|Streptococcus_pyogenes|unaffected_pathogenicity	VFG005475(gi:94995203) (scpA/scpB) C5A peptidase precursor [C5a peptidase (CVF144)] [Streptococcus pyogenes MGAS10750]	-	GO:0006508//proteolysis;	-	GO:0008236//serine-type peptidase activity;	-
gene-SSU_RS03900	1085.17	1271.83	898.506	0.706469	-0.501302	0.116862	0.303396	NC_012925.1	794580	795431	-	852	SSU_RS03900	GO:0052855	-	1WT11	G	sp|Q8DQD2|NNRD_STRR6 ADP-dependent (S)-NAD(P)H-hydrate dehydratase OS=Streptococcus pneumoniae (strain ATCC BAA-255 / R6) OX=171101 GN=nnrD PE=3 SV=1	WP_012775082.1 NAD(P)H-hydrate dehydratase [Streptococcus suis]	-	-	-	-	-	GO:0052855//ADP-dependent NAD(P)H-hydrate dehydratase activity;	-
gene-SSU_RS03905	2253.44	2981.26	1525.61	0.511734	-0.966535	0.00116243	0.0146515	NC_012925.1	795529	796152	+	624	nth	GO:0006281;GO:0003906	K10773	1WT1Y	L	sp|P39788|END3_BACSU Endonuclease III OS=Bacillus subtilis (strain 168) OX=224308 GN=nth PE=3 SV=1	WP_012775083.1 MULTISPECIES: endonuclease III [Streptococcus]	-	-	-	GO:0006281//DNA repair;	-	GO:0003906//DNA-(apurinic or apyrimidinic site) endonuclease activity;	ko03410(Base excision repair)
gene-SSU_RS03910	12217.7	20129.3	4306.22	0.213928	-2.2248	0.000271127	0.00487223	NC_012925.1	796438	797421	+	984	guaC	GO:0015950;GO:0003920	K00364	1WT2G	F	sp|A4W0T4|GUAC_STRS2 GMP reductase OS=Streptococcus suis (strain 98HAH33) OX=391296 GN=guaC PE=3 SV=2	WP_012775084.1 GMP reductase [Streptococcus suis]	D5AF41|PHI:4071|IMPDH|1307|Streptococcus_suis|reduced_virulence	-	-	GO:0015950//purine nucleotide interconversion;	-	GO:0003920//GMP reductase activity;	ko00230(Purine metabolism)
gene-SSU_RS03920	460.684	455.244	466.123	1.0239	0.0340706	0.925575	0.976697	NC_012925.1	798937	799455	+	519	rimM	GO:0006364;GO:0003723	K02860	1WSTN	J	sp|A4VUJ6|RIMM_STRSY Ribosome maturation factor RimM OS=Streptococcus suis (strain 05ZYH33) OX=391295 GN=rimM PE=3 SV=1	WP_011922346.1 ribosome maturation factor RimM [Streptococcus suis]	-	-	-	GO:0006364//rRNA processing;	-	GO:0003723//RNA binding;	-
gene-SSU_RS03925	1200.47	1299.54	1101.4	0.847533	-0.238659	0.34513	0.579977	NC_012925.1	799445	800170	+	726	trmD	GO:0008033;GO:0052906	K00554	1WT0I	J	sp|A4W0T9|TRMD_STRS2 tRNA (guanine-N(1)-)-methyltransferase OS=Streptococcus suis (strain 98HAH33) OX=391296 GN=trmD PE=3 SV=1	WP_011922347.1 tRNA (guanosine(37)-N1)-methyltransferase TrmD [Streptococcus suis]	-	-	-	GO:0008033//tRNA processing;	-	GO:0052906//tRNA (guanine(37)-N(1))-methyltransferase activity;	-
gene-SSU_RS03930	214.274	241.747	186.802	0.772717	-0.371988	0.211748	0.436769	NC_012925.1	800201	801256	+	1056	SSU_RS03930	-	K00817	1WTCU	E	sp|Q8R5Q4|HIS8_CALS4 Histidinol-phosphate aminotransferase OS=Caldanaerobacter subterraneus subsp. tengcongensis (strain DSM 15242 / JCM 11007 / NBRC 100824 / MB4) OX=273068 GN=hisC PE=1 SV=1	WP_014636388.1 histidinol-phosphate transaminase [Streptococcus suis]	A0A0K0GPI8|PHI:9989|AspC_(PXO_02420)|347|Xanthomonas_oryzae|reduced_virulence	VFG001965(gb|NP_282578) (Cj1437c) aminotransferase [Capsule (VF0323)] [Campylobacter jejuni subsp. jejuni NCTC 11168]	-	-	-	-	ko00401(Novobiocin biosynthesis);ko00400(Phenylalanine, tyrosine and tryptophan biosynthesis);ko00360(Phenylalanine metabolism);ko00350(Tyrosine metabolism);ko00340(Histidine metabolism)
gene-SSU_RS03935	5856.8	6284.19	5429.41	0.863979	-0.210932	0.599577	0.776524	NC_012925.1	801358	802107	+	750	SSU_RS03935	-	K03436	1WT2J	K	sp|O31713|FRUR_BACSU Uncharacterized HTH-type transcriptional regulator FruR OS=Bacillus subtilis (strain 168) OX=224308 GN=fruR PE=4 SV=1	WP_012775085.1 DeoR/GlpR family DNA-binding transcription regulator [Streptococcus suis]	Q1J773|PHI:6503|FruR|1314|Streptococcus_pyogenes|unaffected_pathogenicity	-	-	-	-	-	-
gene-SSU_RS03940	8090.06	9789.36	6390.77	0.652829	-0.615224	0.0932316	0.266299	NC_012925.1	802104	803015	+	912	pfkB	GO:0008662	K00882	1WT2S	H	sp|O31714|K1PF_BACSU 1-phosphofructokinase OS=Bacillus subtilis (strain 168) OX=224308 GN=fruK PE=3 SV=1	WP_011922350.1 1-phosphofructokinase [Streptococcus suis]	J7M380|PHI:6504|FruB|1314|Streptococcus_pyogenes|unaffected_pathogenicity	-	-	-	-	GO:0008662//1-phosphofructokinase activity;	ko02060(Phosphotransferase system (PTS));ko00051(Fructose and mannose metabolism)
gene-SSU_RS03945	20607.8	23065.4	18150.2	0.786902	-0.345743	0.418562	0.644899	NC_012925.1	803012	804967	+	1956	SSU_RS03945	GO:0009401;GO:0022877;GO:0016020	K02769	1WSPB	G	sp|P71012|PTF3A_BACSU PTS system fructose-specific EIIABC component OS=Bacillus subtilis (strain 168) OX=224308 GN=fruA PE=1 SV=2	WP_012028091.1 fructose-specific PTS transporter subunit EIIC [Streptococcus suis]	O51369|PHI:6524|FruA1|139|Borreliella_burgdorferi|unaffected_pathogenicity	-	-	GO:0009401//phosphoenolpyruvate-dependent sugar phosphotransferase system;	GO:0016020//membrane;	GO:0022877//protein-N(PI)-phosphohistidine-fructose phosphotransferase system transporter activity;	ko02060(Phosphotransferase system (PTS));ko00051(Fructose and mannose metabolism)
gene-SSU_RS03950	791.07	666.336	915.804	1.37439	0.458788	0.136887	0.330321	NC_012925.1	805063	805437	+	375	SSU_RS03950	-	-	1WTGC	S	-	WP_002934959.1 MULTISPECIES: DUF1149 family protein [Streptococcus]	-	-	-	-	-	-	-
gene-SSU_RS03955	2808.78	2433.97	3183.59	1.30798	0.387341	0.172426	0.386362	NC_012925.1	805439	806290	+	852	SSU_RS03955	-	-	1WT5I	S	sp|Q97PP6|Y1557_STRPN DegV domain-containing protein SP_1557 OS=Streptococcus pneumoniae serotype 4 (strain ATCC BAA-334 / TIGR4) OX=170187 GN=SP_1557 PE=3 SV=1	WP_011922353.1 DegV family protein [Streptococcus suis]	A0A4T9YUF5|PHI:10346|FakB2|1280|Staphylococcus_aureus|unaffected_pathogenicity	-	-	-	-	-	-
gene-SSU_RS03960	3746.82	3275.59	4218.06	1.28773	0.364825	0.203568	0.426647	NC_012925.1	806299	807066	+	768	dapB	GO:0009089;GO:0008839	K00215	1WSKE	E	sp|A4W0U7|DAPB_STRS2 4-hydroxy-tetrahydrodipicolinate reductase OS=Streptococcus suis (strain 98HAH33) OX=391296 GN=dapB PE=3 SV=1	WP_011922354.1 4-hydroxy-tetrahydrodipicolinate reductase [Streptococcus suis]	-	-	-	GO:0009089//lysine biosynthetic process via diaminopimelate;	-	GO:0008839//4-hydroxy-tetrahydrodipicolinate reductase;	ko00300(Lysine biosynthesis);ko00261(Monobactam biosynthesis)
gene-SSU_RS03965	2976.55	2809.3	3143.79	1.11907	0.162297	0.580773	0.765507	NC_012925.1	807063	808274	+	1212	SSU_RS03965	GO:0001680;GO:0016779	K00974	1WT9R	J	sp|A4W0U8|CCA_STRS2 CCA-adding enzyme OS=Streptococcus suis (strain 98HAH33) OX=391296 GN=cca PE=3 SV=1	WP_011922355.1 CCA tRNA nucleotidyltransferase [Streptococcus suis]	-	-	-	GO:0001680//tRNA 3'-terminal CCA addition;	-	GO:0016779//nucleotidyltransferase activity;	-
gene-SSU_RS03970	6317.65	5813.22	6822.07	1.17354	0.230872	0.442727	0.664639	NC_012925.1	808267	810135	+	1869	SSU_RS03970	-	K15738	1WSXV	S	sp|O06476|YFMR_BACSU Uncharacterized ABC transporter ATP-binding protein YfmR OS=Bacillus subtilis (strain 168) OX=224308 GN=yfmR PE=3 SV=1	WP_012775435.1 ABC-F family ATP-binding cassette domain-containing protein [Streptococcus suis]	P0A9X1|PHI:11007|ZnuC|562|Escherichia_coli|reduced_virulence	VFG044077(gi:218563205) (chuC) putative hemin uptake system ATP-binding protein [direct heme uptake system (IA056)] [Campylobacter jejuni subsp. jejuni NCTC 11168]	gb|APB03219.1|ARO:3003986|TaeA [Paenibacillus sp. LC231]	-	-	-	-
gene-SSU_RS03975	266.833	291.351	242.315	0.831695	-0.265874	0.449498	0.665916	NC_012925.1	810136	810471	+	336	SSU_RS03975	-	-	1WTK5	-	-	WP_002934966.1 hypothetical protein [Streptococcus suis]	-	-	-	-	-	-	-
gene-SSU_RS03980	4215.45	4842.17	3588.74	0.741142	-0.432177	0.145422	0.343574	NC_012925.1	810567	811526	+	960	SSU_RS03980	GO:0006096;GO:0004340	K00845	1WT38	GK	sp|Q9KCZ4|GLK_ALKHC Glucokinase OS=Alkalihalobacillus halodurans (strain ATCC BAA-125 / DSM 18197 / FERM 7344 / JCM 9153 / C-125) OX=272558 GN=glcK PE=3 SV=1	WP_012775086.1 ROK family glucokinase [Streptococcus suis]	I6Y8D3|PHI:2631|GLKA|1773|Mycobacterium_tuberculosis|reduced_virulence__unaffected_pathogenicity	-	-	GO:0006096//glycolytic process;	-	GO:0004340//glucokinase activity;	ko00524(Neomycin, kanamycin and gentamicin biosynthesis);ko00521(Streptomycin biosynthesis);ko00520(Amino sugar and nucleotide sugar metabolism);ko00500(Starch and sucrose metabolism);ko00052(Galactose metabolism);ko00010(Glycolysis / Gluconeogenesis)
gene-SSU_RS03985	3285.41	5469.86	1100.96	0.201278	-2.31274	0.00275368	0.0273111	NC_012925.1	811652	811930	+	279	SSU_RS03985	-	-	-	-	-	WP_012775087.1 hypothetical protein [Streptococcus suis]	-	-	-	-	-	-	-
gene-SSU_RS03990	11330.1	19710.7	2949.58	0.149643	-2.7404	0.000119541	0.00263475	NC_012925.1	811942	812244	+	303	SSU_RS03990	-	-	1WU12	-	-	WP_012775088.1 hypothetical protein [Streptococcus suis]	-	-	-	-	-	-	-
gene-SSU_RS03995	3610.12	3599.68	3620.55	1.0058	0.00833776	0.978915	1	NC_012925.1	812297	813136	+	840	SSU_RS03995	-	K00560	1WT70	F	sp|A4W0V3|TYSY_STRS2 Thymidylate synthase OS=Streptococcus suis (strain 98HAH33) OX=391296 GN=thyA PE=3 SV=1	WP_011922359.1 thymidylate synthase [Streptococcus suis]	-	-	-	-	-	-	ko00670(One carbon pool by folate);ko00240(Pyrimidine metabolism)
gene-SSU_RS04000	2077.76	2090.88	2064.65	0.987454	-0.0182142	0.905474	0.963892	NC_012925.1	813422	813934	+	513	SSU_RS04000	-	K00287	1WSX2	H	sp|Q54801|DYR_STRPN Dihydrofolate reductase OS=Streptococcus pneumoniae serotype 4 (strain ATCC BAA-334 / TIGR4) OX=170187 GN=dhfR PE=1 SV=2	WP_011922360.1 dihydrofolate reductase [Streptococcus suis]	Q5A5E0|PHI:10653|Dfr1|5476|Candida_albicans|reduced_virulence	-	gb|EOD99669.1|ARO:3002875|dfrE [Enterococcus faecalis EnGen0074]	-	-	-	ko00790(Folate biosynthesis);ko00670(One carbon pool by folate)
gene-SSU_RS04010	7041.05	7372.14	6709.96	0.910178	-0.13578	0.629395	0.795509	NC_012925.1	814132	815358	+	1227	clpX	GO:0005524;GO:0008270;GO:0016887;GO:0046983	K03544	1WT6P	O	sp|A3CMV1|CLPX_STRSV ATP-dependent Clp protease ATP-binding subunit ClpX OS=Streptococcus sanguinis (strain SK36) OX=388919 GN=clpX PE=3 SV=1	WP_002934974.1 MULTISPECIES: ATP-dependent Clp protease ATP-binding subunit ClpX [Streptococcus]	A6QHK8|PHI:3004|ClpX|1280|Staphylococcus_aureus|reduced_virulence	VFG000079(gb|NP_463763) (clpC) endopeptidase Clp ATP-binding chain C [ClpC (VF0072)] [Listeria monocytogenes EGD-e]	-	-	-	GO:0005524//ATP binding;GO:0008270//zinc ion binding;GO:0016887//ATP hydrolysis activity;GO:0046983//protein dimerization activity;	ko04112(Cell cycle - Caulobacter)
gene-SSU_RS04015	552.68	530.421	574.939	1.08393	0.116269	0.698123	0.847958	NC_012925.1	815414	816001	+	588	yihA	GO:0042254;GO:0003924;GO:0005525;GO:0043022;GO:0005737	K03978	1WTE4	D	sp|Q5M0S3|ENGB_STRT1 Probable GTP-binding protein EngB OS=Streptococcus thermophilus (strain CNRZ 1066) OX=299768 GN=engB PE=3 SV=1	WP_012775089.1 MULTISPECIES: ribosome biogenesis GTP-binding protein YihA/YsxC [Bacteria]	-	-	-	GO:0042254//ribosome biogenesis;	GO:0005737//cytoplasm;	GO:0003924//GTPase activity;GO:0005525//GTP binding;GO:0043022//ribosome binding;	-
gene-SSU_RS04020	384.181	431.43	336.933	0.780966	-0.356668	0.269924	0.50683	NC_012925.1	816024	816437	+	414	ndk	GO:0006165;GO:0004550	K00940	1WTI4	F	sp|Q5M011|NDK_STRT1 Nucleoside diphosphate kinase OS=Streptococcus thermophilus (strain CNRZ 1066) OX=299768 GN=ndk PE=3 SV=2	WP_012028095.1 MULTISPECIES: nucleoside-diphosphate kinase [Bacteria]	Q59636|PHI:6438|Ndk|287|Pseudomonas_aeruginosa|increased_virulence_(hypervirulence)	VFG031465(gi:118468451) (ndk) nucleoside diphosphate kinase [Nucleoside diphosphate kinase (CVF660)] [Mycobacterium smegmatis str. MC2 155]	-	GO:0006165//nucleoside diphosphate phosphorylation;	-	GO:0004550//nucleoside diphosphate kinase activity;	ko00983(Drug metabolism - other enzymes);ko00240(Pyrimidine metabolism);ko00230(Purine metabolism)
gene-SSU_RS04025	87.1483	90.5133	83.7833	0.925646	-0.111468	0.81933	0.914566	NC_012925.1	816541	817212	+	672	SSU_RS04025	-	-	2ZVUS	S	-	WP_011922364.1 HIRAN domain-containing protein [Streptococcus suis]	-	-	-	-	-	-	-
gene-SSU_RS04030	10336.5	11512.6	9160.32	0.795676	-0.329747	0.221257	0.448061	NC_012925.1	817494	819326	+	1833	lepA	GO:0003924;GO:0005525	K03596	1WT5B	M	sp|A4W0W0|LEPA_STRS2 Elongation factor 4 OS=Streptococcus suis (strain 98HAH33) OX=391296 GN=lepA PE=3 SV=1	WP_002943192.1 MULTISPECIES: translation elongation factor 4 [Streptococcus]	A0A380PIP1|PHI:11030|BipA|632|Yersinia_pestis|reduced_virulence	VFG046475 (F7308_0636) translation elongation factor Tu [EF-Tu (CVF827)] [Francisella sp. TX077308]	gb|ACH87088.1|ARO:3000196|tet32 [Escherichia coli]	-	-	GO:0003924//GTPase activity;GO:0005525//GTP binding;	ko05134(Legionellosis)
gene-SSU_RS04035	50.7119	67.451	33.9729	0.503668	-0.989454	0.0323542	0.13407	NC_012925.1	819376	819558	-	183	SSU_RS04035	-	K01821	1WTPG	G	sp|Q5LZM1|Y1128_STRT1 Probable tautomerase str1128 OS=Streptococcus thermophilus (strain CNRZ 1066) OX=299768 GN=str1128 PE=3 SV=3	WP_002934978.1 MULTISPECIES: 4-oxalocrotonate tautomerase [Streptococcus]	-	-	-	-	-	-	ko00622(Xylene degradation);ko00621(Dioxin degradation);ko00362(Benzoate degradation)
gene-SSU_RS04040	187.101	233.544	140.657	0.602274	-0.731508	0.028366	0.125987	NC_012925.1	819693	821000	+	1308	SSU_RS04040	-	-	1WSU6	M	-	WP_012028097.1 excalibur calcium-binding domain-containing protein [Streptococcus suis]	-	-	-	-	-	-	-
gene-SSU_RS04050	334.24	369.265	299.215	0.810298	-0.303475	0.35295	0.586959	NC_012925.1	821385	821966	+	582	SSU_RS04050	GO:0004797	K00857	1WTAT	F	sp|Q8P126|KITH_STRP8 Thymidine kinase OS=Streptococcus pyogenes serotype M18 (strain MGAS8232) OX=186103 GN=tdk PE=3 SV=1	WP_012028098.1 thymidine kinase [Streptococcus suis]	-	-	-	-	-	GO:0004797//thymidine kinase activity;	ko00983(Drug metabolism - other enzymes);ko00240(Pyrimidine metabolism)
gene-SSU_RS04055	1994.36	1866.35	2122.37	1.13717	0.185453	0.483393	0.693885	NC_012925.1	822417	823496	+	1080	prfA	GO:0006415;GO:0003747	K02835	1WT6D	J	sp|P47850|RF1_STRGC Peptide chain release factor 1 OS=Streptococcus gordonii (strain Challis / ATCC 35105 / BCRC 15272 / CH1 / DL1 / V288) OX=467705 GN=prfA PE=3 SV=2	WP_012775090.1 peptide chain release factor 1 [Streptococcus suis]	Q1JLQ2|PHI:4652|MntE|1314|Streptococcus_pyogenes|unaffected_pathogenicity	-	-	GO:0006415//translational termination;	-	GO:0003747//translation release factor activity;	-
gene-SSU_RS04060	1043.76	948.024	1139.5	1.20198	0.26541	0.348553	0.583531	NC_012925.1	823496	824329	+	834	prmC	GO:0006412;GO:0018364;GO:0008757	K02493	1WSUD	J	sp|Q8DPZ3|PRMC_STRR6 Release factor glutamine methyltransferase OS=Streptococcus pneumoniae (strain ATCC BAA-255 / R6) OX=171101 GN=prmC PE=3 SV=1	WP_011922371.1 peptide chain release factor N(5)-glutamine methyltransferase [Streptococcus suis]	Q4UWE2|PHI:3966|XC_1565|339|Xanthomonas_campestris|reduced_virulence	-	-	GO:0006412//translation;GO:0018364//peptidyl-glutamine methylation;	-	GO:0008757//S-adenosylmethionine-dependent methyltransferase activity;	-
gene-SSU_RS04065	937.792	885.643	989.941	1.11777	0.160618	0.552654	0.749676	NC_012925.1	824316	824924	+	609	SSU_RS04065	GO:0006400;GO:0061710	K07566	1WT0N	J	sp|Q9UYB2|SUA5_PYRAB Threonylcarbamoyl-AMP synthase OS=Pyrococcus abyssi (strain GE5 / Orsay) OX=272844 GN=sua5 PE=1 SV=1	WP_011922372.1 L-threonylcarbamoyladenylate synthase [Streptococcus suis]	J4KLZ9|PHI:7155|Pmr1|176275|Beauveria_bassiana|reduced_virulence	-	-	GO:0006400//tRNA modification;	-	GO:0061710//L-threonylcarbamoyladenylate synthase;	-
gene-SSU_RS04070	261.816	260.775	262.856	1.00798	0.0114682	0.873606	0.944936	NC_012925.1	824921	825352	+	432	SSU_RS04070	-	-	1WSZT	K	-	WP_011922373.1 GNAT family N-acetyltransferase [Streptococcus suis]	-	-	-	-	-	-	-
gene-SSU_RS04075	3533.34	3212.9	3853.77	1.19947	0.262392	0.321192	0.561622	NC_012925.1	825376	826635	+	1260	SSU_RS04075	-	K00600	1WT2P	E	sp|A4W0W9|GLYA_STRS2 Serine hydroxymethyltransferase OS=Streptococcus suis (strain 98HAH33) OX=391296 GN=glyA PE=3 SV=1	WP_011922374.1 serine hydroxymethyltransferase [Streptococcus suis]	C5BEV2|PHI:2962|GlyA|67780|Edwardsiella_ictaluri|reduced_virulence	-	-	-	-	-	ko00680(Methane metabolism);ko00670(One carbon pool by folate);ko00630(Glyoxylate and dicarboxylate metabolism);ko00460(Cyanoamino acid metabolism);ko00260(Glycine, serine and threonine metabolism)
gene-SSU_RS04080	271.731	236.565	306.897	1.29731	0.37552	0.238031	0.465546	NC_012925.1	826635	827609	+	975	SSU_RS04080	-	-	1WSK4	S	-	WP_002943200.1 MULTISPECIES: nucleoid-associated protein [Streptococcus]	-	-	-	-	-	-	-
gene-SSU_RS04085	182.741	158.855	206.627	1.30073	0.379319	0.212007	0.436769	NC_012925.1	827610	828209	+	600	SSU_RS04085	-	-	1WT2M	M	sp|Q9AHT6|PVAA_STRPN Pneumococcal vaccine antigen A OS=Streptococcus pneumoniae serotype 4 (strain ATCC BAA-334 / TIGR4) OX=170187 GN=pvaA PE=4 SV=1	WP_011922375.1 lysozyme family protein [Streptococcus suis]	Q8DPY9|PHI:3156|Spr0930|1313|Streptococcus_pneumoniae|reduced_virulence	-	-	-	-	-	-
gene-SSU_RS04090	3410.05	3051.62	3768.48	1.23491	0.30441	0.337498	0.575499	NC_012925.1	828310	829068	+	759	SSU_RS04090	-	-	1WSBH	S	sp|Q9P7B4|YI13_SCHPO NADP-dependent 3-hydroxy acid dehydrogenase OS=Schizosaccharomyces pombe (strain 972 / ATCC 24843) OX=284812 GN=SPAC521.03 PE=1 SV=1	WP_002943202.1 SDR family NAD(P)-dependent oxidoreductase [Streptococcus suis]	A0A076ZHT9|PHI:7511|VK055_1961|573|Klebsiella_pneumoniae|unaffected_pathogenicity	VFG038840(gi:507521851) (flmH) flagellar-related 3-oxoacyl-ACP reductase [Polar flagella (VF0473)] [Aeromonas hydrophila ML09-119]	-	-	-	-	-
gene-SSU_RS04095	1935.88	1892.05	1979.72	1.04634	0.0653514	0.788228	0.901992	NC_012925.1	829085	829834	+	750	SSU_RS04095	-	-	1WSWQ	-	-	WP_011922377.1 DUF6287 domain-containing protein [Streptococcus suis]	-	-	-	-	-	-	-
gene-SSU_RS04100	158.679	154.608	162.751	1.05267	0.0740494	0.811902	0.914162	NC_012925.1	829856	830209	+	354	SSU_RS04100	-	-	1WTH9	S	-	WP_002943204.1 MULTISPECIES: HIRAN domain-containing protein [Streptococcus]	-	-	-	-	-	-	-
gene-SSU_RS04105	4553.4	7110.86	1995.94	0.280689	-1.83295	0.00135524	0.0163984	NC_012925.1	830230	831087	-	858	SSU_RS04105	-	-	1WSBS	-	-	WP_012775092.1 hypothetical protein [Streptococcus suis]	-	-	-	-	-	-	-
gene-SSU_RS04110	47.3144	60.2237	34.405	0.571287	-0.807712	0.0763601	0.234211	NC_012925.1	831205	831993	-	789	SSU_RS04110	-	-	1WSFJ	-	-	WP_012775093.1 hypothetical protein [Streptococcus suis]	-	-	-	-	-	-	-
gene-SSU_RS04115	745.059	748.017	742.102	0.992092	-0.011454	0.948402	0.988713	NC_012925.1	832189	833886	+	1698	SSU_RS04115	GO:0005524;GO:0016887	K07452	1WTDJ	L	sp|P15005|MCRB_ECOLI 5-methylcytosine-specific restriction enzyme B OS=Escherichia coli (strain K12) OX=83333 GN=mcrB PE=1 SV=3	WP_012775094.1 AAA family ATPase [Streptococcus suis]	-	-	-	-	-	GO:0005524//ATP binding;GO:0016887//ATP hydrolysis activity;	-
gene-SSU_RS04120	638.364	671.249	605.479	0.902019	-0.148771	0.693096	0.846547	NC_012925.1	833883	834932	+	1050	mcrC	GO:0009307	K19147	1WT3K	V	sp|P15006|MCRC_ECOLI Protein McrC OS=Escherichia coli (strain K12) OX=83333 GN=mcrC PE=1 SV=3	WP_011922381.1 5-methylcytosine-specific restriction endonuclease system specificity protein McrC [Streptococcus suis]	-	-	-	GO:0009307//DNA restriction-modification system;	-	-	-
gene-SSU_RS04125	136.789	195.89	77.6865	0.396582	-1.33431	0.000252919	0.00468416	NC_012925.1	835138	836448	-	1311	SSU_RS04125	GO:0006310;GO:0015074;GO:0003677	-	1WTYY	L	sp|P96629|INT_BACSU ICEBs1 integrase OS=Bacillus subtilis (strain 168) OX=224308 GN=int PE=3 SV=1	WP_011922382.1 site-specific integrase [Streptococcus suis]	-	-	-	GO:0006310//DNA recombination;GO:0015074//DNA integration;	-	GO:0003677//DNA binding;	-
gene-SSU_RS04130	0.187132	0.374264	0	0	-Inf	0.989525	1	NC_012925.1	836420	836653	-	234	SSU_RS04130	-	-	-	-	-	WP_011922383.1 MULTISPECIES: DUF3173 domain-containing protein [Streptococcus]	-	-	-	-	-	-	-
gene-SSU_RS04135	94.9793	134.474	55.4846	0.412604	-1.27717	0.00117639	0.0147252	NC_012925.1	836631	837869	-	1239	SSU_RS04135	GO:0006260;GO:0003677;GO:0003916;GO:0005727	-	1WU3S	EP	sp|Q8G8D1|REPP_ONYPE Replication protein OS=Onion yellows phytoplasma (strain OY-M) OX=262768 GN=rep PE=3 SV=1	WP_014636592.1 Rep family protein [Streptococcus suis]	-	-	-	GO:0006260//DNA replication;	GO:0005727//extrachromosomal circular DNA;	GO:0003677//DNA binding;GO:0003916//DNA topoisomerase activity;	-
gene-SSU_RS04140	26.3018	33.4944	19.1092	0.57052	-0.809651	0.13808	0.331941	NC_012925.1	838379	838903	-	525	SSU_RS04140	-	-	-	-	-	WP_011922385.1 hypothetical protein [Streptococcus suis]	-	-	-	-	-	-	-
gene-SSU_RS04145	5.40482	9.11532	1.69433	0.185877	-2.42758	0.0614812	0.204001	NC_012925.1	838931	839236	-	306	SSU_RS04145	-	-	-	-	-	WP_012775097.1 hypothetical protein [Streptococcus suis]	-	-	-	-	-	-	-
gene-SSU_RS04150	219.942	227.367	212.516	0.934682	-0.0974531	0.666042	0.825165	NC_012925.1	839489	840790	+	1302	SSU_RS04150	-	-	-	-	-	WP_012775098.1 hypothetical protein [Streptococcus suis]	-	-	-	-	-	-	-
gene-SSU_RS04155	0.488133	0.657719	0.318547	0.484321	-1.04596	0.987541	1	NC_012925.1	840815	841021	-	207	SSU_RS04155	-	-	1WU3T	K	-	WP_012775099.1 MULTISPECIES: helix-turn-helix domain-containing protein [Bacteria]	-	-	-	-	-	-	-
gene-SSU_RS04160	50.7528	52.9055	48.6001	0.918622	-0.122457	0.795318	0.905018	NC_012925.1	841138	842115	+	978	SSU_RS04160	-	-	1WTXY	-	-	WP_011922387.1 membrane protein [Streptococcus suis]	-	-	-	-	-	-	-
gene-SSU_RS04165	54.1256	53.3354	54.9157	1.02963	0.0421247	0.892467	0.956214	NC_012925.1	842131	842970	+	840	SSU_RS04165	-	-	1WTUB	-	-	WP_011922388.1 hypothetical protein [Streptococcus suis]	-	-	-	-	-	-	-
gene-SSU_RS04170	15.1288	15.2803	14.9773	0.980167	-0.0289003	0.991273	1	NC_012925.1	842987	843391	+	405	SSU_RS04170	-	-	1WU0H	-	-	WP_012028114.1 hypothetical protein [Streptococcus suis]	-	-	-	-	-	-	-
gene-SSU_RS04175	868.436	607.253	1129.62	1.86021	0.895465	0.00664716	0.047423	NC_012925.1	843546	844568	+	1023	SSU_RS04175	-	-	4HTR1	-	-	WP_012775100.1 hypothetical protein [Streptococcus suis]	-	-	-	-	-	-	-
gene-SSU_RS04180	2194.64	1453.14	2936.14	2.02055	1.01475	0.000780235	0.0104898	NC_012925.1	844558	846174	+	1617	SSU_RS04180	-	-	4HU6E	-	-	WP_011922392.1 hypothetical protein [Streptococcus suis]	-	-	-	-	-	-	-
gene-SSU_RS04185	3309.1	3063.61	3554.58	1.16026	0.214449	0.384958	0.61853	NC_012925.1	846386	847936	-	1551	guaA	GO:0006177;GO:0003922;GO:0005524;GO:0016462	K01951	1WT8G	F	sp|Q3K1C0|GUAA_STRA1 GMP synthase [glutamine-hydrolyzing] OS=Streptococcus agalactiae serotype Ia (strain ATCC 27591 / A909 / CDC SS700) OX=205921 GN=guaA PE=3 SV=1	WP_002934999.1 glutamine-hydrolyzing GMP synthase [Streptococcus suis]	J9VUY6|PHI:6871|Gua1|5207|Cryptococcus_neoformans|loss_of_pathogenicity	-	-	GO:0006177//GMP biosynthetic process;	-	GO:0003922//GMP synthase (glutamine-hydrolyzing) activity;GO:0005524//ATP binding;GO:0016462//pyrophosphatase activity;	ko00983(Drug metabolism - other enzymes);ko00230(Purine metabolism)
gene-SSU_RS04190	1596.95	1622.24	1571.66	0.968821	-0.0456982	0.764393	0.890566	NC_012925.1	848212	848910	+	699	SSU_RS04190	-	K03710	1WSVM	K	sp|O34817|NAGR_BACSU HTH-type transcriptional repressor NagR OS=Bacillus subtilis (strain 168) OX=224308 GN=nagR PE=1 SV=1	WP_002943214.1 MULTISPECIES: GntR family transcriptional regulator [Streptococcus]	A4VTH4|PHI:5300|AgaR2|1307|Streptococcus_suis|reduced_virulence	-	-	-	-	-	-
gene-SSU_RS04195	90.7253	94.911	86.5397	0.911799	-0.133212	0.631741	0.79681	NC_012925.1	849013	849345	+	333	SSU_RS04195	-	K09787	1WTIY	S	sp|A4VUQ2|Y875_STRSY UPF0122 protein SSU05_0875 OS=Streptococcus suis (strain 05ZYH33) OX=391295 GN=SSU05_0875 PE=3 SV=1	WP_002935001.1 MULTISPECIES: putative DNA-binding protein [Streptococcus]	-	-	-	-	-	-	-
gene-SSU_RS04200	4223.02	3767.1	4678.94	1.24206	0.31273	0.314186	0.556883	NC_012925.1	849358	850896	+	1539	ffh	GO:0009306;GO:0003924;GO:0005048;GO:0048501	K03106	1WSNJ	U	sp|Q54431|SRP54_STRMU Signal recognition particle protein OS=Streptococcus mutans serotype c (strain ATCC 700610 / UA159) OX=210007 GN=ffh PE=3 SV=3	WP_011922394.1 signal recognition particle protein [Streptococcus suis]	-	VFG014615(gi:146282910) (flhF) flagellar biosynthesis protein FlhF [Flagella (CVF521)] [Pseudomonas stutzeri A1501]	-	GO:0009306//protein secretion;	GO:0048501//signal recognition particle, plasma membrane targeting;	GO:0003924//GTPase activity;GO:0005048//signal sequence binding;	ko03070(Bacterial secretion system);ko03060(Protein export);ko02024(Quorum sensing)
gene-SSU_RS04205	184.376	223.498	145.254	0.649913	-0.621681	0.0556606	0.191333	NC_012925.1	851090	851758	+	669	SSU_RS04205	-	-	1WS8W	K	-	WP_011922395.1 SatD family protein [Streptococcus suis]	-	-	-	-	-	-	-
gene-SSU_RS04210	267.017	302.102	231.932	0.767728	-0.381332	0.193453	0.40958	NC_012925.1	851762	852502	+	741	SSU_RS04210	-	-	1WT7Y	OU	-	WP_011922396.1 DUF3307 domain-containing protein [Streptococcus suis]	-	-	-	-	-	-	-
gene-SSU_RS04215	61.4137	75.7009	47.1265	0.622535	-0.683773	0.100045	0.278074	NC_012925.1	852567	853004	+	438	SSU_RS04215	-	-	COG0645	S	sp|P12921|TMRB_BACSU Tunicamycin resistance protein OS=Bacillus subtilis (strain 168) OX=224308 GN=tmrB PE=1 SV=4	WP_011922397.1 AAA family ATPase [Streptococcus suis]	-	-	gb|CAB12108.2|ARO:3003059|tmrB [Bacillus subtilis subsp. subtilis str. 168]	-	-	-	-
gene-SSU_RS04225	2057.11	3641.75	472.476	0.129739	-2.94632	0.000550182	0.0083215	NC_012925.1	854975	856045	+	1071	xerS	GO:0006310;GO:0015074;GO:0003677	-	1WSFX	L	sp|A4W104|XERS_STRS2 Tyrosine recombinase XerS OS=Streptococcus suis (strain 98HAH33) OX=391296 GN=xerS PE=3 SV=2	WP_012775436.1 tyrosine recombinase XerS [Streptococcus suis]	-	VFG042630(gi:15042706) (mrfI) MrfI [mannose-resistant fimbriae, mrf (AI073)] [Photorhabdus luminescens str. K122]	-	GO:0006310//DNA recombination;GO:0015074//DNA integration;	-	GO:0003677//DNA binding;	-
gene-SSU_RS04230	2703.38	2521.57	2885.18	1.1442	0.194344	0.435466	0.657535	NC_012925.1	856115	857623	-	1509	SSU_RS04230	-	-	1WSV9	G	sp|Q88C93|ALGC_PSEPK Phosphomannomutase/phosphoglucomutase OS=Pseudomonas putida (strain ATCC 47054 / DSM 6125 / CFBP 8728 / NCIMB 11950 / KT2440) OX=160488 GN=algC PE=3 SV=1	WP_011922400.1 phosphomannomutase/phosphoglucomutase [Streptococcus suis]	Q8PGN7|PHI:6722|XanA|346|Xanthomonas_citri|reduced_virulence	VFG015760(gi:167036324) (algC) Phosphomannomutase [Alginate biosynthesis (CVF522)] [Pseudomonas putida GB-1]	-	-	-	-	-
gene-SSU_RS04235	1242.1	1384.37	1099.83	0.794464	-0.331947	0.257415	0.491819	NC_012925.1	857699	858640	-	942	SSU_RS04235	-	-	4HH76	T	sp|O06979|YVCQ_BACSU Sensor histidine kinase YvcQ OS=Bacillus subtilis (strain 168) OX=224308 GN=yvcQ PE=3 SV=1	WP_012775102.1 sensor histidine kinase [Streptococcus suis]	Q2G0D9|PHI:7740|GraS|1280|Staphylococcus_aureus|reduced_virulence	VFG006824(gi:16800919) (virS) hypothetical protein [VirR/VirS (CVF252)] [Listeria innocua Clip11262]	gb|AAR84673.1|ARO:3002936|vanSF [Paenibacillus popilliae ATCC 14706]	-	-	-	-
gene-SSU_RS04240	667.607	775.018	560.196	0.722817	-0.468297	0.130099	0.318664	NC_012925.1	858637	859302	-	666	SSU_RS04240	-	-	1WSVR	T	sp|O06978|YVCP_BACSU Uncharacterized transcriptional regulatory protein YvcP OS=Bacillus subtilis (strain 168) OX=224308 GN=yvcP PE=3 SV=1	WP_012775103.1 response regulator transcription factor [Streptococcus suis]	A0A0E0UWL3|PHI:9214|VirR|1639|Listeria_monocytogenes|reduced_virulence__unaffected_pathogenicity	VFG006818(gi:16803785) (virR) hypothetical protein [VirR/VirS (CVF252)] [Listeria monocytogenes EGD-e]	gb|CCP46065.1|ARO:3000816|mtrA [Mycobacterium tuberculosis H37Rv]	-	-	-	-
gene-SSU_RS04245	165.472	208.76	122.184	0.585287	-0.772784	0.2336	0.460081	NC_012925.1	859341	859598	-	258	SSU_RS04245	-	K06218	1WTMA	DJ	-	WP_011922404.1 type II toxin-antitoxin system RelE/ParE family toxin [Streptococcus suis]	-	-	-	-	-	-	-
gene-SSU_RS04250	17.2535	23.0868	11.4203	0.494668	-1.01547	0.147931	0.346445	NC_012925.1	859582	859833	-	252	SSU_RS04250	-	-	1WTR4	-	-	WP_012775104.1 DUF6290 family protein [Streptococcus suis]	-	-	-	-	-	-	-
gene-SSU_RS04255	1010.31	949.401	1071.22	1.12832	0.17417	0.577252	0.76446	NC_012925.1	859925	861895	-	1971	SSU_RS04255	GO:0016020	K02004	4H9SH	V	sp|P42424|YXDM_BACSU ABC transporter permease protein YxdM OS=Bacillus subtilis (strain 168) OX=224308 GN=yxdM PE=2 SV=3	WP_012775105.1 FtsX-like permease family protein [Streptococcus suis]	Q8Y6E1|PHI:9215|VirA_(lmo1746)|1639|Listeria_monocytogenes|reduced_virulence__unaffected_pathogenicity	-	-	-	GO:0016020//membrane;	-	-
gene-SSU_RS04260	320.972	310.839	331.104	1.0652	0.0911189	0.814889	0.914162	NC_012925.1	861896	862648	-	753	SSU_RS04260	-	K02003	1WSEG	V	sp|P42423|YXDL_BACSU ABC transporter ATP-binding protein YxdL OS=Bacillus subtilis (strain 168) OX=224308 GN=yxdL PE=2 SV=2	WP_011922409.1 ABC transporter ATP-binding protein [Streptococcus suis]	A0A0H3JS81|PHI:6579|VraD|1280|Staphylococcus_aureus|reduced_virulence	VFG035924(gi:387610457) (aatC) ABC transporter ATP-binding protein AatC [ABC transporter for dispersin (CVF737)] [Escherichia coli O78:H11:K80 str. H10407]	gb|AAV85982.1|ARO:3000535|macB [Neisseria gonorrhoeae]	-	-	-	-
gene-SSU_RS04265	174.569	176.614	172.524	0.976844	-0.0337996	0.87846	0.946478	NC_012925.1	862784	863518	-	735	SSU_RS04265	-	K20461	1WSUP	S	-	WP_011922410.1 ABC transporter permease [Streptococcus suis]	-	-	-	-	-	-	ko02010(ABC transporters)
gene-SSU_RS04270	134.902	129.037	140.768	1.09091	0.125532	0.823301	0.916459	NC_012925.1	863520	864266	-	747	SSU_RS04270	-	K20460	1WSW1	S	-	WP_011922411.1 ABC transporter permease [Streptococcus suis]	-	-	-	-	-	-	ko02010(ABC transporters)
gene-SSU_RS04275	217.383	230.031	204.735	0.890033	-0.168069	0.561391	0.753086	NC_012925.1	864268	865170	-	903	SSU_RS04275	-	K20459	1WT35	V	sp|P42332|BCRA_BACLI Bacitracin transport ATP-binding protein BcrA OS=Bacillus licheniformis OX=1402 GN=bcrA PE=3 SV=1	WP_011922412.1 ABC transporter ATP-binding protein [Streptococcus suis]	Q53763|PHI:6324|StpC|1280|Staphylococcus_aureus|unaffected_pathogenicity	VFG007913(gi:145223975) (ddrA) daunorubicin resistance ABC transporter ATPase subunit [PDIM (phthiocerol dimycocerosate) and PGL (phenolic glycolipid) biosynthesis and transport (CVF288)] [Mycobacterium gilvum PYR-GCK]	gb|AAA99504.1|ARO:3002987|bcrA [Bacillus licheniformis]	-	-	-	ko02010(ABC transporters)
gene-SSU_RS04280	76.0203	62.7434	89.2971	1.42321	0.509149	0.280013	0.520187	NC_012925.1	865191	865568	-	378	SSU_RS04280	-	K20489	1WTJW	-	sp|P42708|NISI_LACLL Nisin immunity protein OS=Lactococcus lactis subsp. lactis OX=1360 GN=nisI PE=1 SV=1	WP_011922413.1 NisI/SpaI family lantibiotic immunity lipoprotein [Streptococcus suis]	-	-	-	-	-	-	ko02024(Quorum sensing);ko02020(Two-component system)
gene-SSU_RS04290	1916.82	1970.64	1863	0.945376	-0.0810399	0.781965	0.900999	NC_012925.1	865861	867027	-	1167	SSU_RS04290	-	-	1WSDJ	M	-	WP_011922414.1 carbamoyl phosphate synthase large subunit [Streptococcus suis]	-	-	-	-	-	-	-
gene-SSU_RS04295	740.575	808.786	672.363	0.831324	-0.266518	0.420837	0.646209	NC_012925.1	867045	867791	-	747	SSU_RS04295	-	-	1WSXG	S	-	WP_011922415.1 alpha/beta hydrolase-fold protein [Streptococcus suis]	-	-	-	-	-	-	-
gene-SSU_RS04300	775.112	810.885	739.338	0.911768	-0.133262	0.694119	0.846658	NC_012925.1	867822	868649	-	828	SSU_RS04300	-	-	1WSIK	S	sp|D5EXZ4|AXFA_PRER2 Carbohydrate acetyl esterase/feruloyl esterase OS=Prevotella ruminicola (strain ATCC 19189 / JCM 8958 / 23) OX=264731 GN=axe1-6A PE=1 SV=1	WP_011922416.1 alpha/beta hydrolase [Streptococcus suis]	-	-	-	-	-	-	-
gene-SSU_RS04305	710.81	663.356	758.264	1.14307	0.192916	0.528512	0.725605	NC_012925.1	868763	869767	-	1005	SSU_RS04305	GO:0036297;GO:0019104	-	1WT2H	S	-	WP_012775107.1 crosslink repair DNA glycosylase YcaQ family protein [Streptococcus suis]	-	-	-	GO:0036297//interstrand cross-link repair;	-	GO:0019104//DNA N-glycosylase activity;	-
gene-SSU_RS04310	5195.84	6732.1	3659.58	0.543601	-0.879379	0.11633	0.303309	NC_012925.1	869832	870668	-	837	SSU_RS04310	-	K13653	4HCJ8	K	sp|P96662|YDEE_BACSU Uncharacterized HTH-type transcriptional regulator YdeE OS=Bacillus subtilis (strain 168) OX=224308 GN=ydeE PE=4 SV=1	WP_014636394.1 MULTISPECIES: AraC family transcriptional regulator [Streptococcus]	Q7CHU5|PHI:8505|BfvR_(YPO1737)|632|Yersinia_pestis|increased_virulence_(hypervirulence)__reduced_virulence	VFG042526(gi:3372510) (afrR) transcriptional activator AfrR [adhesive factor/rabbit 1 (AF/R1) pili (AI035)] [Escherichia coli str. RDEC-1]	gb|AFK13828.1|ARO:3000823|ramA [Enterobacter cloacae]	-	-	-	-
gene-SSU_RS04315	3169.36	2937.22	3401.49	1.15806	0.211716	0.474032	0.688077	NC_012925.1	870745	872079	-	1335	trmFO	GO:0008033;GO:0050660	K04094	1WT47	J	sp|A4W125|TRMFO_STRS2 Methylenetetrahydrofolate--tRNA-(uracil-5-)-methyltransferase TrmFO OS=Streptococcus suis (strain 98HAH33) OX=391296 GN=trmFO PE=3 SV=1	WP_011922419.1 methylenetetrahydrofolate--tRNA-(uracil(54)-C(5))-methyltransferase (FADH(2)-oxidizing) TrmFO [Streptococcus suis]	A4VYE0|PHI:11091|GidA|1307|Streptococcus_suis|reduced_virulence	-	-	GO:0008033//tRNA processing;	-	GO:0050660//flavin adenine dinucleotide binding;	-
gene-SSU_RS04320	1434.55	913.027	1956.07	2.1424	1.09923	0.000509764	0.00797605	NC_012925.1	872275	873024	-	750	SSU_RS04320	-	-	1WT51	S	sp|Q58832|G3PP_METJA Glyceraldehyde 3-phosphate phosphatase OS=Methanocaldococcus jannaschii (strain ATCC 43067 / DSM 2661 / JAL-1 / JCM 10045 / NBRC 100440) OX=243232 GN=MJ1437 PE=3 SV=1	WP_011922420.1 HAD family hydrolase [Streptococcus suis]	-	-	-	-	-	-	-
gene-SSU_RS04325	4153.64	3804.04	4503.25	1.18381	0.243435	0.588405	0.769303	NC_012925.1	873149	873514	-	366	rplL	GO:0006412;GO:0003735;GO:0000315;GO:0022625	K02935	1WTJD	J	sp|A4W1B6|RL7_STRS2 50S ribosomal protein L7/L12 OS=Streptococcus suis (strain 98HAH33) OX=391296 GN=rplL PE=3 SV=1	WP_002936483.1 MULTISPECIES: 50S ribosomal protein L7/L12 [Streptococcus]	P9WHE3|PHI:7583|Rv0652_(rplL)|1773|Mycobacterium_tuberculosis|increased_virulence_(hypervirulence)	-	-	GO:0006412//translation;	GO:0000315//organellar large ribosomal subunit;GO:0022625//cytosolic large ribosomal subunit;	GO:0003735//structural constituent of ribosome;	ko03010(Ribosome)
gene-SSU_RS04330	2508.47	2210.35	2806.58	1.26974	0.344534	0.45093	0.66648	NC_012925.1	873580	874074	-	495	rplJ	GO:0006412;GO:0003735;GO:0015934	K02864	1WT1W	J	sp|A3CMW1|RL10_STRSV 50S ribosomal protein L10 OS=Streptococcus sanguinis (strain SK36) OX=388919 GN=rplJ PE=3 SV=1	WP_002936486.1 MULTISPECIES: 50S ribosomal protein L10 [Streptococcus]	-	-	-	GO:0006412//translation;	GO:0015934//large ribosomal subunit;	GO:0003735//structural constituent of ribosome;	ko03010(Ribosome)
gene-SSU_RS04335	1982.72	2316.48	1648.95	0.711838	-0.49038	0.124369	0.312417	NC_012925.1	874651	876744	-	2094	topA	GO:0006260;GO:0006265;GO:0003677;GO:0003917;GO:0005737	K03168	1WT6Y	L	sp|Q9CG80|TOP1_LACLA DNA topoisomerase 1 OS=Lactococcus lactis subsp. lactis (strain IL1403) OX=272623 GN=topA PE=3 SV=1	WP_012775128.1 type I DNA topoisomerase [Streptococcus suis]	-	-	-	GO:0006260//DNA replication;GO:0006265//DNA topological change;	GO:0005737//cytoplasm;	GO:0003677//DNA binding;GO:0003917//DNA topoisomerase type I (single strand cut, ATP-independent) activity;	-
gene-SSU_RS04340	16.9615	23.0957	10.8273	0.4688	-1.09295	0.118766	0.304894	NC_012925.1	876837	877679	-	843	dprA	GO:0009294	K04096	1WSTP	LU	sp|Q8DPI7|DPRA_STRR6 DNA processing protein DprA OS=Streptococcus pneumoniae (strain ATCC BAA-255 / R6) OX=171101 GN=dprA PE=1 SV=2	WP_012775129.1 DNA-processing protein DprA [Streptococcus suis]	Q8DPI7|PHI:11059|DprA|1313|Streptococcus_pneumoniae|reduced_virulence__increased_virulence_(hypervirulence)	-	-	GO:0009294//DNA mediated transformation;	-	-	-
gene-SSU_RS04345	665.616	674.343	656.888	0.974116	-0.0378342	0.88464	0.950072	NC_012925.1	877738	878295	-	558	SSU_RS04345	-	K00661	1WT1R	S	sp|Q552S7|Y5913_DICDI Putative acetyltransferase DDB_G0275913 OS=Dictyostelium discoideum OX=44689 GN=DDB_G0275913 PE=3 SV=1	WP_011922479.1 sugar O-acetyltransferase [Streptococcus suis]	D3QJB2|PHI:3526|LacA|28901|Salmonella_enterica|reduced_virulence	VFG037973(gi:126640170) (A1S_0057) capsular polysaccharide synthesis enzyme [Capsule (CVF775)] [Acinetobacter baumannii ATCC 17978]	gb|AAC61671.1|ARO:3002842|vatC [Staphylococcus cohnii]	-	-	-	-
gene-SSU_RS04350	15.2629	16.8726	13.6532	0.809191	-0.305447	0.73434	0.872269	NC_012925.1	878306	878566	-	261	SSU_RS04350	-	-	1WU1Y	S	sp|O07434|RICR_MYCTU Copper-sensing transcriptional repressor RicR OS=Mycobacterium tuberculosis (strain ATCC 25618 / H37Rv) OX=83332 GN=ricR PE=1 SV=1	WP_009909865.1 metal-sensitive transcriptional regulator [Streptococcus suis]	O07434|PHI:4070|RicR|1773|Mycobacterium_tuberculosis|reduced_virulence	-	-	-	-	-	-
gene-SSU_RS04355	38.0827	50.6839	25.4814	0.502751	-0.992084	0.0480005	0.171161	NC_012925.1	878673	878996	+	324	SSU_RS04355	-	-	1WTNX	P	sp|O32072|YTWF_BACSU Putative sulfurtransferase YtwF OS=Bacillus subtilis (strain 168) OX=224308 GN=ytwF PE=4 SV=2	WP_012775130.1 rhodanese-like domain-containing protein [Streptococcus suis]	-	-	-	-	-	-	-
gene-SSU_RS04360	401.229	497.221	305.237	0.613886	-0.703957	0.03036	0.129644	NC_012925.1	878993	880651	+	1659	SSU_RS04360	GO:0016491	-	1WTVE	C	sp|Q4L4Y7|CDR_STAHJ Coenzyme A disulfide reductase OS=Staphylococcus haemolyticus (strain JCSC1435) OX=279808 GN=cdr PE=3 SV=1	WP_011922481.1 FAD-dependent oxidoreductase [Streptococcus suis]	Q3Y1R2|PHI:5192|HMPREF0351_12112_(WxL_locusA)|1352|Enterococcus_faecium|reduced_virulence	-	-	-	-	GO:0016491//oxidoreductase activity;	-
gene-SSU_RS04365	10195.2	9363.67	11026.8	1.17762	0.23587	0.469635	0.685329	NC_012925.1	880759	881310	+	552	SSU_RS04365	-	-	1WSN6	K	-	WP_011922482.1 DUF1836 domain-containing protein [Streptococcus suis]	-	-	-	-	-	-	-
gene-SSU_RS04370	51421.5	51782.6	51060.4	0.986053	-0.0202622	0.898571	0.961619	NC_012925.1	881300	881950	+	651	SSU_RS04370	-	K11068	1WSTW	S	sp|P54176|HLY3_BACCE Hemolysin-3 OS=Bacillus cereus OX=1396 PE=3 SV=1	WP_002936498.1 hemolysin III family protein [Streptococcus suis]	-	VFG050094 (AQ16_339) channel, hemolysin III family protein [Hemolysin III (CVF560)] [Bacillus cereus G9241]	-	-	-	-	-
gene-SSU_RS04375	763.89	877.519	650.261	0.741022	-0.432412	0.152937	0.354962	NC_012925.1	881983	882993	-	1011	SSU_RS04375	-	-	1WT8K	S	sp|P0AB02|ELYC_ECO57 Envelope biogenesis factor ElyC OS=Escherichia coli O157:H7 OX=83334 GN=elyC PE=3 SV=1	WP_011922483.1 YdcF family protein [Streptococcus suis]	-	-	-	-	-	-	-
gene-SSU_RS04380	474.078	446.201	501.956	1.12496	0.169867	0.580532	0.765507	NC_012925.1	882996	883769	-	774	SSU_RS04380	GO:0003723;GO:0004523	K03470	1WSRT	L	sp|A4W1C8|RNH2_STRS2 Ribonuclease HII OS=Streptococcus suis (strain 98HAH33) OX=391296 GN=rnhB PE=3 SV=1	WP_011922484.1 ribonuclease HII [Streptococcus suis]	-	-	-	-	-	GO:0003723//RNA binding;GO:0004523//RNA-DNA hybrid ribonuclease activity;	ko03030(DNA replication)
gene-SSU_RS04385	478.874	483.437	474.311	0.981124	-0.0274919	0.929093	0.978702	NC_012925.1	883756	884607	-	852	ylqF	GO:0042254;GO:0003924;GO:0005525;GO:0005737	K14540	1WTEK	S	sp|A8FD69|RBGA_BACP2 Ribosome biogenesis GTPase A OS=Bacillus pumilus (strain SAFR-032) OX=315750 GN=rbgA PE=3 SV=1	WP_011922485.1 ribosome biogenesis GTPase YlqF [Streptococcus suis]	-	-	-	GO:0042254//ribosome biogenesis;	GO:0005737//cytoplasm;	GO:0003924//GTPase activity;GO:0005525//GTP binding;	-
gene-SSU_RS04390	167.291	160.987	173.596	1.07832	0.10879	0.709322	0.856065	NC_012925.1	884707	885195	-	489	SSU_RS04390	-	K06940	1WSDB	S	-	WP_012775131.1 YkgJ family cysteine cluster protein [Streptococcus suis]	-	-	-	-	-	-	-
gene-SSU_RS04395	173.957	189.591	158.324	0.835082	-0.260011	0.693665	0.846658	NC_012925.1	885247	885894	-	648	SSU_RS04395	-	K06287	1WTCX	D	sp|Q02169|NTPPA_BACSU dTTP/UTP pyrophosphatase OS=Bacillus subtilis (strain 168) OX=224308 GN=maf PE=1 SV=1	WP_012775132.1 Maf family protein [Streptococcus suis]	-	-	-	-	-	-	ko00240(Pyrimidine metabolism)
gene-SSU_RS04400	44914.9	42777.8	47052.1	1.09992	0.137397	0.540254	0.737938	NC_012925.1	885946	888090	-	2145	nt5e	-	-	1WT7I	F	sp|A9BJC1|MGGB_PETMO Mannosylglucosyl-3-phosphoglycerate phosphatase OS=Petrotoga mobilis (strain DSM 10674 / SJ95) OX=403833 GN=mggB PE=1 SV=1	WP_032498873.1 cell surface ecto-5'-nucleotidase Nt5e [Streptococcus suis]	Q9A0A2|PHI:5386|S5nA|1358|Lactococcus_lactis|increased_virulence_(hypervirulence)	VFG002420(gb|NP_644838) (adsA) Adenosine synthase A [AdsA (VF0422)] [Staphylococcus aureus subsp. aureus MW2]	-	-	-	-	-
gene-SSU_RS04405	9522.16	9742.61	9301.71	0.954745	-0.066812	0.810449	0.914162	NC_012925.1	888221	889492	-	1272	SSU_RS04405	GO:0006221;GO:0004151;GO:0046872	K01465	1WSKR	F	sp|Q5LZQ6|PYRC_STRT1 Dihydroorotase OS=Streptococcus thermophilus (strain CNRZ 1066) OX=299768 GN=pyrC PE=3 SV=1	WP_011922490.1 dihydroorotase [Streptococcus suis]	-	VFG049120(gb|YP_002918207.1) (allB) allantoinase [Allantion utilization (VF0572)] [Klebsiella pneumoniae subsp. pneumoniae NTUH-K2044]	-	GO:0006221//pyrimidine nucleotide biosynthetic process;	-	GO:0004151//dihydroorotase activity;GO:0046872//metal ion binding;	ko00240(Pyrimidine metabolism)
gene-SSU_RS04410	2273.29	2348.25	2198.32	0.936152	-0.0951853	0.743853	0.877254	NC_012925.1	889532	890185	-	654	SSU_RS04410	GO:0006284;GO:0004844	K03648	1WS9Z	L	sp|A4W1D5|UNG_STRS2 Uracil-DNA glycosylase OS=Streptococcus suis (strain 98HAH33) OX=391296 GN=ung PE=3 SV=1	WP_002939547.1 MULTISPECIES: uracil-DNA glycosylase [Streptococcus]	-	-	-	GO:0006284//base-excision repair;	-	GO:0004844//uracil DNA N-glycosylase activity;	ko03410(Base excision repair)
gene-SSU_RS04415	3597.9	3773.62	3422.17	0.906865	-0.14104	0.594643	0.772567	NC_012925.1	890195	891121	-	927	SSU_RS04415	-	-	1WU5X	M	sp|Q45539|CSBB_BACSU Putative glycosyltransferase CsbB OS=Bacillus subtilis (strain 168) OX=224308 GN=csbB PE=2 SV=1	WP_012775134.1 glycosyltransferase family 2 protein [Streptococcus suis]	B1PWB6|PHI:6142|GlcV|1639|Listeria_monocytogenes|reduced_virulence	VFG000670(gb|NP_706258) (gtrB) bactoprenol glucosyl transferase [LPS (VF0124)] [Shigella flexneri 2a str. 301]	gb|AAC75314.1|ARO:3003578|pmrF [Escherichia coli str. K-12 substr. MG1655]	-	-	-	-
gene-SSU_RS04420	401.611	370.955	432.268	1.16529	0.220684	0.496525	0.704574	NC_012925.1	891230	891862	-	633	pyrE	GO:0009220;GO:0004588	K00762	1WS9M	F	sp|Q5LZW8|PYRE_STRT1 Orotate phosphoribosyltransferase OS=Streptococcus thermophilus (strain CNRZ 1066) OX=299768 GN=pyrE PE=3 SV=1	WP_012775135.1 orotate phosphoribosyltransferase [Streptococcus suis]	G4MT58|PHI:5480|MoPyr5|318829|Magnaporthe_oryzae|reduced_virulence	-	-	GO:0009220//pyrimidine ribonucleotide biosynthetic process;	-	GO:0004588//orotate phosphoribosyltransferase activity;	ko00240(Pyrimidine metabolism)
gene-SSU_RS04425	28.3498	25.8681	30.8315	1.19187	0.253231	0.614813	0.78473	NC_012925.1	892000	892326	-	327	SSU_RS04425	GO:0006796;GO:0000287;GO:0004427;GO:0005737	K01507	1WTK0	C	sp|Q9ZLL5|IPYR_HELPJ Inorganic pyrophosphatase OS=Helicobacter pylori (strain J99 / ATCC 700824) OX=85963 GN=ppa PE=3 SV=1	WP_011922495.1 inorganic diphosphatase [Streptococcus suis]	-	-	-	GO:0006796//phosphate-containing compound metabolic process;	GO:0005737//cytoplasm;	GO:0000287//magnesium ion binding;GO:0004427//inorganic diphosphatase activity;	ko00190(Oxidative phosphorylation)
gene-SSU_RS04430	667.104	803.609	530.599	0.66027	-0.598873	0.0761839	0.234211	NC_012925.1	892319	893014	-	696	pyrF	GO:0006207;GO:0044205;GO:0004590	K01591	1WSU2	F	sp|A4W1D9|PYRF_STRS2 Orotidine 5&apos;-phosphate decarboxylase OS=Streptococcus suis (strain 98HAH33) OX=391296 GN=pyrF PE=3 SV=1	WP_011922496.1 orotidine-5'-phosphate decarboxylase [Streptococcus suis]	-	-	-	GO:0006207//'de novo' pyrimidine nucleobase biosynthetic process;GO:0044205//'de novo' UMP biosynthetic process;	-	GO:0004590//orotidine-5'-phosphate decarboxylase activity;	ko00240(Pyrimidine metabolism)
gene-SSU_RS04435	194.751	243.378	146.124	0.600397	-0.736012	0.025938	0.118285	NC_012925.1	893179	894120	-	942	SSU_RS04435	GO:0006221;GO:0004152	K17828	1WSM2	F	sp|Q8DQ37|PYRDB_STRR6 Dihydroorotate dehydrogenase B (NAD(+)), catalytic subunit OS=Streptococcus pneumoniae (strain ATCC BAA-255 / R6) OX=171101 GN=pyrDB PE=3 SV=2	WP_012028173.1 dihydroorotate dehydrogenase [Streptococcus suis]	Q4D3W2|PHI:2575__PHI:2596|DHOD|5693|Trypanosoma_cruzi|lethal	-	-	GO:0006221//pyrimidine nucleotide biosynthetic process;	-	GO:0004152//dihydroorotate dehydrogenase activity;	ko00240(Pyrimidine metabolism)
gene-SSU_RS04440	133.897	148.984	118.81	0.797467	-0.326503	0.38198	0.616809	NC_012925.1	894130	894903	-	774	SSU_RS04440	GO:0006221;GO:0016491;GO:0050660;GO:0051537	K02823	1WSQ1	C	sp|Q03KT7|PYRK_STRTD Dihydroorotate dehydrogenase B (NAD(+)), electron transfer subunit OS=Streptococcus thermophilus (strain ATCC BAA-491 / LMD-9) OX=322159 GN=pyrK PE=3 SV=1	WP_012775136.1 dihydroorotate dehydrogenase electron transfer subunit [Streptococcus suis]	-	-	-	GO:0006221//pyrimidine nucleotide biosynthetic process;	-	GO:0016491//oxidoreductase activity;GO:0050660//flavin adenine dinucleotide binding;GO:0051537//2 iron, 2 sulfur cluster binding;	ko00240(Pyrimidine metabolism)
gene-SSU_RS04445	974.454	615.491	1333.42	2.16643	1.11532	0.0326317	0.134606	NC_012925.1	895117	896028	+	912	SSU_RS04445	-	-	1WSHK	K	sp|O32255|YVBU_BACSU Uncharacterized HTH-type transcriptional regulator YvbU OS=Bacillus subtilis (strain 168) OX=224308 GN=yvbU PE=3 SV=1	WP_012775137.1 MULTISPECIES: LysR family transcriptional regulator [Streptococcus]	Q97RW0|PHI:3683|SP_0676|1313|Streptococcus_pneumoniae|reduced_virulence	VFG006042(gi:76788234) (cpsY) transcriptional regulator CpsY [Capsule (CVF186)] [Streptococcus agalactiae A909]	-	-	-	-	-
gene-SSU_RS04450	13045.7	12007.2	14084.1	1.17298	0.230177	0.426399	0.648306	NC_012925.1	896192	897319	+	1128	SSU_RS04450	GO:0005978;GO:0008878	K00975	1WSN4	G	sp|A6M331|GLGC_CLOB8 Glucose-1-phosphate adenylyltransferase OS=Clostridium beijerinckii (strain ATCC 51743 / NCIMB 8052) OX=290402 GN=glgC PE=3 SV=1	WP_011922500.1 glucose-1-phosphate adenylyltransferase [Streptococcus suis]	P9WN43|PHI:6731|GlgC|1773|Mycobacterium_tuberculosis|reduced_virulence	VFG007661(gi:59710774) (rmlA) Glucose-1-phosphate thymidylyltransferase [Capsular polysaccharide (CVF282)] [Vibrio fischeri ES114]	-	GO:0005978//glycogen biosynthetic process;	-	GO:0008878//glucose-1-phosphate adenylyltransferase activity;	ko00520(Amino sugar and nucleotide sugar metabolism);ko00500(Starch and sucrose metabolism)
gene-SSU_RS10510	1.35391	1.4018	1.30602	0.931673	-0.102105	1	1	NC_012925.1	897332	897496	+	165	SSU_RS10510	-	K00975	1WSKN	G	-	WP_228475148.1 hypothetical protein [Streptococcus suis]	-	-	-	-	-	-	ko00520(Amino sugar and nucleotide sugar metabolism);ko00500(Starch and sucrose metabolism)
gene-SSU_RS04455	6692.86	6873.18	6512.53	0.947528	-0.0777595	0.861911	0.942951	NC_012925.1	897515	898447	+	933	glgD	GO:0005978;GO:0008878	K00975	1WSKN	G	sp|A4IS22|GLGC_GEOTN Glucose-1-phosphate adenylyltransferase OS=Geobacillus thermodenitrificans (strain NG80-2) OX=420246 GN=glgC PE=3 SV=1	WP_228475149.1 glucose-1-phosphate adenylyltransferase subunit GlgD [Streptococcus suis]	-	-	-	GO:0005978//glycogen biosynthetic process;	-	GO:0008878//glucose-1-phosphate adenylyltransferase activity;	ko00520(Amino sugar and nucleotide sugar metabolism);ko00500(Starch and sucrose metabolism)
gene-SSU_RS04460	10820.7	11282.2	10359.1	0.918188	-0.123139	0.771157	0.896024	NC_012925.1	898456	899901	+	1446	glgA	GO:0004373	K00703	1WSKK	G	sp|A3CM04|GLGA_STRSV Glycogen synthase OS=Streptococcus sanguinis (strain SK36) OX=388919 GN=glgA PE=3 SV=1	WP_011922502.1 glycogen synthase GlgA [Streptococcus suis]	P05416|PHI:10051|GlgA|28901|Salmonella_enterica|reduced_virulence	VFG050270 (glgA) glycogen synthase [TTSS (VF0344)] [Chlamydia trachomatis D/UW-3/CX]	-	-	-	GO:0004373//glycogen (starch) synthase activity;	ko00500(Starch and sucrose metabolism)
gene-SSU_RS04465	6709.64	6846.05	6573.22	0.960147	-0.0586733	0.979747	1	NC_012925.1	899974	901812	+	1839	glgB	GO:0005975;GO:0005978;GO:0003844;GO:0004553;GO:0043169	K00700	1WSUZ	G	sp|P30538|GLGB_GEOSE 1,4-alpha-glucan branching enzyme GlgB OS=Geobacillus stearothermophilus OX=1422 GN=glgB PE=1 SV=1	WP_012775138.1 1,4-alpha-glucan branching protein GlgB [Streptococcus suis]	A0A0D2YC96|PHI:4725|Gbe1|5507|Fusarium_oxysporum|unaffected_pathogenicity	-	-	GO:0005975//carbohydrate metabolic process;GO:0005978//glycogen biosynthetic process;	-	GO:0003844//1,4-alpha-glucan branching enzyme activity;GO:0004553//hydrolase activity, hydrolyzing O-glycosyl compounds;GO:0043169//cation binding;	ko00500(Starch and sucrose metabolism)
gene-SSU_RS04470	268.587	331.947	205.228	0.618255	-0.693726	0.0321237	0.133726	NC_012925.1	901940	902740	-	801	SSU_RS04470	-	K02030	1WSCD	ET	sp|P54535|ARTP_BACSU Arginine-binding extracellular protein ArtP OS=Bacillus subtilis (strain 168) OX=224308 GN=artP PE=1 SV=1	WP_011922504.1 transporter substrate-binding domain-containing protein [Streptococcus suis]	Q9K035|PHI:8621|Cbp_(NMB0787)|487|Neisseria_meningitidis|reduced_virulence__unaffected_pathogenicity	VFG043099(gi:15802355) (fliY) cystine transporter subunit [peritrichous flagella (AI140)] [Escherichia coli O157:H7 str. EDL933]	-	-	-	-	-
gene-SSU_RS04475	28.1055	40.9317	15.2793	0.373287	-1.42164	0.0117266	0.0700124	NC_012925.1	902912	903724	-	813	SSU_RS04475	-	K02030	1WT9C	ET	sp|P54535|ARTP_BACSU Arginine-binding extracellular protein ArtP OS=Bacillus subtilis (strain 168) OX=224308 GN=artP PE=1 SV=1	WP_014636396.1 transporter substrate-binding domain-containing protein [Streptococcus suis]	Q9K035|PHI:8621|Cbp_(NMB0787)|487|Neisseria_meningitidis|reduced_virulence__unaffected_pathogenicity	VFG043099(gi:15802355) (fliY) cystine transporter subunit [peritrichous flagella (AI140)] [Escherichia coli O157:H7 str. EDL933]	-	-	-	-	-
gene-SSU_RS04480	95.8799	114.5	77.2593	0.674751	-0.567573	0.136794	0.330321	NC_012925.1	903921	904388	-	468	SSU_RS04480	-	K03574	1WTC8	F	sp|O06972|YVCI_BACSU Uncharacterized Nudix hydrolase YvcI OS=Bacillus subtilis (strain 168) OX=224308 GN=yvcI PE=3 SV=1	WP_012028182.1 8-oxo-dGTP diphosphatase [Streptococcus suis]	Q9HW06|PHI:10781|PA4400|287|Pseudomonas_aeruginosa|reduced_virulence	-	-	-	-	-	-
gene-SSU_RS04485	63.6662	77.7482	49.5842	0.637754	-0.648927	0.132376	0.322501	NC_012925.1	904381	904884	-	504	SSU_RS04485	-	-	1WSRM	K	sp|O32075|YUAI_BACSU Uncharacterized N-acetyltransferase YuaI OS=Bacillus subtilis (strain 168) OX=224308 GN=yuaI PE=3 SV=1	WP_012028183.1 GNAT family N-acetyltransferase [Streptococcus suis]	-	-	-	-	-	-	-
gene-SSU_RS04490	4434.85	6243.72	2625.98	0.420579	-1.24955	0.000132081	0.00282031	NC_012925.1	904962	910742	-	5781	SSU_RS04490	GO:0004222;GO:0008270;GO:0005576	-	1WSGC	M	sp|Q97T80|ZMPC_STRPN Zinc metalloprotease ZmpC OS=Streptococcus pneumoniae serotype 4 (strain ATCC BAA-334 / TIGR4) OX=170187 GN=zmpC PE=3 SV=1	WP_012775141.1 ZmpA/ZmpB/ZmpC family metallo-endopeptidase [Streptococcus suis]	A0A2Z6G142|PHI:9853|SasG|1280|Staphylococcus_aureus|unaffected_pathogenicity__reduced_virulence	VFG005493(gi:146318676) (zmpC) hypothetical protein [Zinc metalloproteinase (CVF146)] [Streptococcus suis 05ZYH33]	-	-	GO:0005576//extracellular region;	GO:0004222//metalloendopeptidase activity;GO:0008270//zinc ion binding;	-
gene-SSU_RS04500	3524.62	4236.56	2812.69	0.663909	-0.590942	0.0529936	0.183556	NC_012925.1	911056	912879	-	1824	SSU_RS04500	-	-	-	-	-	WP_014636397.1 DUF2971 domain-containing protein [Streptococcus suis]	-	-	-	-	-	-	-
gene-SSU_RS04505	4933.61	6726.66	3140.56	0.466883	-1.09887	0.0003415	0.00579274	NC_012925.1	912894	914879	-	1986	uvrB	GO:0006289;GO:0009381;GO:0009380	K03702	1WSXT	L	sp|A4W1F7|UVRB_STRS2 UvrABC system protein B OS=Streptococcus suis (strain 98HAH33) OX=391296 GN=uvrB PE=3 SV=1	WP_012028187.1 excinuclease ABC subunit UvrB [Streptococcus suis]	Q81J94|PHI:6483|Mfd|1396|Bacillus_cereus|loss_of_pathogenicity	-	-	GO:0006289//nucleotide-excision repair;	GO:0009380//excinuclease repair complex;	GO:0009381//excinuclease ABC activity;	ko03420(Nucleotide excision repair)
gene-SSU_RS04510	13951.6	20194.9	7708.26	0.381693	-1.38952	3.21244e-06	0.000145765	NC_012925.1	915077	917275	+	2199	SSU_RS04510	-	K02030	1WSH5	P	sp|P0AEQ5|GLNH_ECO57 Glutamine-binding periplasmic protein OS=Escherichia coli O157:H7 OX=83334 GN=glnH PE=3 SV=1	WP_012775143.1 ABC transporter substrate-binding protein/permease [Streptococcus suis]	Q2YKP4|PHI:7201|Bab2_0612|235|Brucella_abortus|reduced_virulence	VFG043099(gi:15802355) (fliY) cystine transporter subunit [peritrichous flagella (AI140)] [Escherichia coli O157:H7 str. EDL933]	-	-	-	-	-
gene-SSU_RS04515	9338.88	13813	4864.74	0.352185	-1.50559	4.82398e-07	3.64813e-05	NC_012925.1	917275	918015	+	741	SSU_RS04515	-	K02028	1WSQ3	E	sp|P54537|ARTM_BACSU Arginine transport ATP-binding protein ArtM OS=Bacillus subtilis (strain 168) OX=224308 GN=artM PE=1 SV=1	WP_002940438.1 MULTISPECIES: amino acid ABC transporter ATP-binding protein [Streptococcus]	Q9K033|PHI:8623|Cab_(NMB0789)|487|Neisseria_meningitidis|unaffected_pathogenicity	VFG013192(gi:170717476) (hitC) ABC transporter related [Haemophilus iron transport locus (CVF501)] [Haemophilus somnus 2336]	gb|ADZ12699.1|ARO:3005091|RanA [Riemerella anatipestifer RA-GD]	-	-	-	-
gene-SSU_RS04520	31.2096	31.2495	31.1697	0.997445	-0.00369094	1	1	NC_012925.1	918269	918760	-	492	SSU_RS04520	-	-	1WT71	J	-	WP_011922516.1 GNAT family N-acetyltransferase [Streptococcus suis]	-	-	gb|APB03223.1|ARO:3003989|AAC(6&apos;)-34 [Paenibacillus sp. LC231]	-	-	-	-
gene-SSU_RS04525	868.69	1045.02	692.362	0.662536	-0.593929	0.109658	0.294209	NC_012925.1	919059	920591	+	1533	SSU_RS04525	GO:0005524	-	1WT7J	S	sp|O05519|YDIF_BACSU Putative ATP-binding protein YdiF OS=Bacillus subtilis (strain 168) OX=224308 GN=ydiF PE=3 SV=2	WP_011922517.1 ATP-binding cassette domain-containing protein [Streptococcus suis]	Q5WWE3|PHI:4975|LssB|446|Legionella_pneumophila|reduced_virulence	VFG044077(gi:218563205) (chuC) putative hemin uptake system ATP-binding protein [direct heme uptake system (IA056)] [Campylobacter jejuni subsp. jejuni NCTC 11168]	gb|AVI44920.1|ARO:3004470|poxtA [Staphylococcus aureus]	-	-	GO:0005524//ATP binding;	-
gene-SSU_RS04530	464.243	514.207	414.279	0.805666	-0.311745	0.422511	0.646697	NC_012925.1	920672	921952	-	1281	SSU_RS04530	-	K01740	1WSSM	E	sp|Q9WZY4|METY_THEMA O-acetyl-L-homoserine sulfhydrylase OS=Thermotoga maritima (strain ATCC 43589 / DSM 3109 / JCM 10099 / NBRC 100826 / MSB8) OX=243274 GN=TM_0882 PE=1 SV=1	WP_011922519.1 O-acetylhomoserine aminocarboxypropyltransferase/cysteine synthase [Streptococcus suis]	Q4WEU7|PHI:9541|CysD|746128|Aspergillus_fumigatus|unaffected_pathogenicity	-	-	-	-	-	ko00270(Cysteine and methionine metabolism)
gene-SSU_RS10515	0.315489	0	0.630979	Inf	Inf	0.817876	0.914162	NC_012925.1	922312	922452	+	141	SSU_RS10515	-	-	1WTTA	-	-	WP_014635984.1 hypothetical protein [Streptococcus suis]	-	-	-	-	-	-	-
gene-SSU_RS04540	56.4641	46.82	66.1081	1.41196	0.497701	0.223929	0.449592	NC_012925.1	922820	923371	-	552	SSU_RS04540	-	-	-	-	-	WP_011922520.1 hypothetical protein [Streptococcus suis]	-	-	-	-	-	-	-
gene-SSU_RS04545	1311.97	166.082	2457.86	14.7991	3.88744	1.15934e-29	2.10419e-26	NC_012925.1	923707	924600	-	894	SSU_RS04545	-	-	1WT9Y	G	sp|P23496|LACXP_LACLL Protein LacX, plasmid OS=Lactococcus lactis subsp. lactis OX=1360 GN=lacX PE=2 SV=1	WP_012027019.1 aldose 1-epimerase family protein [Streptococcus suis]	-	-	-	-	-	-	-
gene-SSU_RS04550	4341.43	766.66	7916.19	10.3256	3.36815	9.05689e-10	1.79361e-07	NC_012925.1	924665	926071	-	1407	lacG	GO:0006012;GO:0004565;GO:0009341	K01220	1WT4W	G	sp|Q48RC8|LACG_STRPM 6-phospho-beta-galactosidase OS=Streptococcus pyogenes serotype M28 (strain MGAS6180) OX=319701 GN=lacG PE=3 SV=1	WP_012027020.1 6-phospho-beta-galactosidase [Streptococcus suis]	A0A0H2ZQ21|PHI:6501|BglA3|1313|Streptococcus_pneumoniae|reduced_virulence	-	-	GO:0006012//galactose metabolic process;	GO:0009341//beta-galactosidase complex;	GO:0004565//beta-galactosidase activity;	ko00052(Galactose metabolism)
gene-SSU_RS04555	4317.68	966.213	7669.14	7.93732	2.98865	1.7512e-07	1.58109e-05	NC_012925.1	926316	927995	-	1680	SSU_RS04555	GO:0009401;GO:0015155;GO:0019197	K02787	1WT3W	G	sp|P50976|PTLCB_STRMU PTS system lactose-specific EIICB component OS=Streptococcus mutans serotype c (strain ATCC 700610 / UA159) OX=210007 GN=lacE PE=3 SV=1	WP_012027021.1 lactose-specific PTS transporter subunit EIIC [Streptococcus suis]	O50980|PHI:6529|ChbC|139|Borreliella_burgdorferi|unaffected_pathogenicity	-	-	GO:0009401//phosphoenolpyruvate-dependent sugar phosphotransferase system;	GO:0019197//phosphoenolpyruvate-dependent sugar phosphotransferase complex;	GO:0015155//lactose transmembrane transporter activity;	-
gene-SSU_RS04560	248.067	77.5683	418.566	5.39609	2.43192	0.000939356	0.0124448	NC_012925.1	927995	928312	-	318	SSU_RS04560	-	K02786	COG1447	G	sp|Q5HE14|PTLA_STAAC PTS system lactose-specific EIIA component OS=Staphylococcus aureus (strain COL) OX=93062 GN=lacF PE=3 SV=1	WP_003048451.1 MULTISPECIES: PTS lactose/cellobiose transporter subunit IIA [Streptococcus]	O50981|PHI:6528|ChbA|139|Borreliella_burgdorferi|unaffected_pathogenicity	-	-	-	-	-	ko02060(Phosphotransferase system (PTS));ko00052(Galactose metabolism)
gene-SSU_RS04565	783.691	203.671	1363.71	6.69567	2.74323	0.000599244	0.00870103	NC_012925.1	928344	929177	-	834	SSU_RS04565	GO:0006355	K02531	1WSHB	K	sp|P24401|LACT_LACCA Transcription antiterminator LacT OS=Lactobacillus casei OX=1582 GN=lacT PE=3 SV=2	WP_012027022.1 PRD domain-containing protein [Streptococcus suis]	P11989|PHI:4630|PafR|562|Escherichia_coli|reduced_virulence	-	-	GO:0006355//regulation of transcription, DNA-templated;	-	-	-
gene-SSU_RS04570	2285.12	398.674	4171.57	10.4636	3.38731	0.000198029	0.00386476	NC_012925.1	929366	930343	-	978	lacD	GO:0019512;GO:0009025	K01635	1WSNX	G	sp|Q5HM38|LACD_STAEQ Tagatose 1,6-diphosphate aldolase OS=Staphylococcus epidermidis (strain ATCC 35984 / RP62A) OX=176279 GN=lacD PE=3 SV=1	WP_012775145.1 tagatose-bisphosphate aldolase [Streptococcus suis]	-	-	-	GO:0019512//lactose catabolic process via tagatose-6-phosphate;	-	GO:0009025//tagatose-bisphosphate aldolase activity;	ko02024(Quorum sensing);ko00052(Galactose metabolism)
gene-SSU_RS04585	532.417	142.795	922.038	6.45706	2.69088	0.000289159	0.00505864	NC_012925.1	931288	931803	-	516	lacB	-	K01819	1WT9I	G	sp|A4W1H6|LACB_STRS2 Galactose-6-phosphate isomerase subunit LacB OS=Streptococcus suis (strain 98HAH33) OX=391296 GN=lacB PE=3 SV=1	WP_012027025.1 MULTISPECIES: galactose-6-phosphate isomerase subunit LacB [Bacteria]	-	-	-	-	-	-	ko00052(Galactose metabolism)
gene-SSU_RS04590	252.053	81.9354	422.17	5.15247	2.36526	0.0219368	0.105611	NC_012925.1	931830	932252	-	423	lacA	GO:0019512;GO:0050044	K01819	1WTHB	G	sp|Q8E4R5|LACA1_STRA3 Galactose-6-phosphate isomerase subunit LacA 1 OS=Streptococcus agalactiae serotype III (strain NEM316) OX=211110 GN=lacA1 PE=3 SV=1	WP_012027026.1 galactose-6-phosphate isomerase subunit LacA [Streptococcus suis]	-	-	-	GO:0019512//lactose catabolic process via tagatose-6-phosphate;	-	GO:0050044//galactose-6-phosphate isomerase activity;	ko00052(Galactose metabolism)
gene-SSU_RS04600	341.91	421.021	262.799	0.624195	-0.67993	0.308013	0.550241	NC_012925.1	932457	933224	-	768	SSU_RS04600	-	K02530	1WSHV	K	sp|P26422|LACR_STRMU Lactose phosphotransferase system repressor OS=Streptococcus mutans serotype c (strain ATCC 700610 / UA159) OX=210007 GN=lacR PE=4 SV=2	WP_012027028.1 DeoR/GlpR family DNA-binding transcription regulator [Streptococcus suis]	Q1J773|PHI:6503|FruR|1314|Streptococcus_pyogenes|unaffected_pathogenicity	-	-	-	-	-	-
gene-SSU_RS04605	10.2836	16.6582	3.90887	0.234651	-2.09141	0.0508615	0.17925	NC_012925.1	933503	934258	+	756	SSU_RS04605	-	-	1WU3D	L	-	WP_012027029.1 hypothetical protein [Streptococcus suis]	-	-	-	-	-	-	-
gene-SSU_RS10520	0.279005	0.55801	0	0	-Inf	0.80997	0.914162	NC_012925.1	934347	934535	+	189	SSU_RS10520	-	-	-	-	-	WP_012775147.1 helix-turn-helix domain-containing protein [Streptococcus suis]	-	-	-	-	-	-	-
gene-SSU_RS04620	9.88739	16.2573	3.5175	0.216364	-2.20846	0.0200721	0.0986333	NC_012925.1	935899	936441	-	543	SSU_RS04620	-	-	1WTG2	V	-	WP_012775148.1 hypothetical protein [Streptococcus suis]	-	-	-	-	-	-	-
gene-SSU_RS04625	2.05915	3.09595	1.02235	0.330223	-1.59849	0.469724	0.685329	NC_012925.1	936587	936931	-	345	SSU_RS04625	-	-	1WU05	-	-	WP_012028202.1 hypothetical protein [Streptococcus suis]	-	-	-	-	-	-	-
gene-SSU_RS04630	13650.7	22472.5	4828.98	0.214884	-2.21837	2.24879e-06	0.00011389	NC_012925.1	937062	937862	+	801	SSU_RS04630	-	-	1WSZ7	K	-	WP_012027034.1 XRE family transcriptional regulator [Streptococcus suis]	-	-	-	-	-	-	-
gene-SSU_RS04635	1579.41	1456.04	1702.79	1.16947	0.225851	0.476921	0.690831	NC_012925.1	938525	939685	-	1161	mutY	GO:0006260;GO:0006281;GO:0006310;GO:0004844	K03575	1WSGF	L	sp|O31584|MUTY_BACSU Adenine DNA glycosylase OS=Bacillus subtilis (strain 168) OX=224308 GN=mutY PE=2 SV=1	WP_014917249.1 A/G-specific adenine glycosylase [Streptococcus suis]	-	-	-	GO:0006260//DNA replication;GO:0006281//DNA repair;GO:0006310//DNA recombination;	-	GO:0004844//uracil DNA N-glycosylase activity;	ko03410(Base excision repair)
gene-SSU_RS04640	235.992	255.731	216.253	0.845626	-0.241908	0.447845	0.664748	NC_012925.1	939863	940255	-	393	SSU_RS04640	-	K02614	1WTH6	Q	sp|P76084|PAAI_ECOLI Acyl-coenzyme A thioesterase PaaI OS=Escherichia coli (strain K12) OX=83333 GN=paaI PE=1 SV=1	WP_012027036.1 PaaI family thioesterase [Streptococcus suis]	-	-	-	-	-	-	ko00360(Phenylalanine metabolism)
gene-SSU_RS04645	1390.29	1563.69	1216.89	0.778221	-0.361749	0.20662	0.429571	NC_012925.1	940239	941981	-	1743	SSU_RS04645	-	K06147	1WT5Y	V	sp|Q9WYC4|Y288_THEMA Uncharacterized ABC transporter ATP-binding protein TM_0288 OS=Thermotoga maritima (strain ATCC 43589 / DSM 3109 / JCM 10099 / NBRC 100826 / MSB8) OX=243274 GN=TM_0288 PE=1 SV=1	WP_012028203.1 ABC transporter ATP-binding protein [Streptococcus suis]	Q4Q4W3|PHI:5554|LmABCB3|5664|Leishmania_major|reduced_virulence	VFG013149(gi:170717750) (msbA) lipid A ABC exporter, fused ATPase and inner membrane subunits MsbA [LOS (CVF494)] [Haemophilus somnus 2336]	gb|CDO61516.1|ARO:3003949|efrB [Enterococcus faecium] Partial	-	-	-	-
gene-SSU_RS04650	1394.29	1626.18	1162.4	0.714801	-0.484386	0.089641	0.260317	NC_012925.1	941968	943707	-	1740	SSU_RS04650	-	K06148	1WSR6	V	sp|P9WQJ0|Y1273_MYCTO Uncharacterized ABC transporter ATP-binding protein MT1311 OS=Mycobacterium tuberculosis (strain CDC 1551 / Oshkosh) OX=83331 GN=MT1311 PE=3 SV=1	WP_012027039.1 ABC transporter ATP-binding protein [Streptococcus suis]	P9WQJ1|PHI:9596|Rv1273c|1772|Mycolicibacterium_smegmatis|increased_virulence_(hypervirulence)	VFG038918(gb|YP_855893) (rtxE) RTX toxin transporter, ATPase protein [The repeat in toxin (RTX) (CVF795)] [Aeromonas hydrophila subsp. hydrophila ATCC 7966]	gb|WP_104671188.1|ARO:3003948|efrA [Enterococcus faecalis]	-	-	-	-
gene-SSU_RS04655	3931.16	4524.65	3337.66	0.737662	-0.438969	0.145279	0.343574	NC_012925.1	943709	944683	-	975	pta	GO:0016407	K00625	1WSDH	C	sp|P39646|PTAS_BACSU Phosphate acetyltransferase OS=Bacillus subtilis (strain 168) OX=224308 GN=pta PE=1 SV=3	WP_012775151.1 MULTISPECIES: phosphate acetyltransferase [Streptococcus]	Q9KT08|PHI:9842|Pta|666|Vibrio_cholerae|unaffected_pathogenicity	-	-	-	-	GO:0016407//acetyltransferase activity;	ko00720(Carbon fixation pathways in prokaryotes);ko00680(Methane metabolism);ko00640(Propanoate metabolism);ko00620(Pyruvate metabolism);ko00430(Taurine and hypotaurine metabolism)
gene-SSU_RS04660	3227.63	3826.02	2629.25	0.687202	-0.541194	0.0646017	0.210885	NC_012925.1	944701	945594	-	894	SSU_RS04660	-	K06180	1WSZ2	J	sp|O31613|YJBO_BACSU Uncharacterized RNA pseudouridine synthase YjbO OS=Bacillus subtilis (strain 168) OX=224308 GN=yjbO PE=3 SV=1	WP_012027041.1 MULTISPECIES: RluA family pseudouridine synthase [Streptococcus]	-	-	-	-	-	-	-
gene-SSU_RS04665	865.175	734.297	996.053	1.35647	0.439859	0.127602	0.315403	NC_012925.1	945594	946421	-	828	SSU_RS04665	GO:0006741;GO:0003951	K00858	1WSYD	G	sp|A8AXJ8|NADK_STRGC NAD kinase OS=Streptococcus gordonii (strain Challis / ATCC 35105 / BCRC 15272 / CH1 / DL1 / V288) OX=467705 GN=nadK PE=3 SV=1	WP_032498867.1 NAD kinase [Streptococcus suis]	-	-	-	GO:0006741//NADP biosynthetic process;	-	GO:0003951//NAD+ kinase activity;	ko00760(Nicotinate and nicotinamide metabolism)
gene-SSU_RS04670	573.227	474.617	671.836	1.41553	0.501346	0.0989401	0.276697	NC_012925.1	946396	947067	-	672	SSU_RS04670	-	K07816	1WSXH	S	sp|O31611|YJBM_BACSU GTP pyrophosphokinase YjbM OS=Bacillus subtilis (strain 168) OX=224308 GN=yjbM PE=1 SV=1	WP_012027043.1 GTP pyrophosphokinase family protein [Streptococcus suis]	A0A0B3WJ97|PHI:9698|RelA_(FTL_0285)|263|Francisella_tularensis|reduced_virulence	-	-	-	-	-	ko00230(Purine metabolism)
gene-SSU_RS04675	404.38	453.578	355.182	0.783067	-0.352792	0.217944	0.445963	NC_012925.1	947154	947720	+	567	SSU_RS04675	-	-	1WSWV	S	sp|O31609|YJBK_BACSU Putative triphosphatase YjbK OS=Bacillus subtilis (strain 168) OX=224308 GN=yjbK PE=1 SV=1	WP_002935243.1 CYTH domain-containing protein [Streptococcus suis]	-	-	-	-	-	-	-
gene-SSU_RS04680	1754.32	1478.65	2029.99	1.37287	0.457191	0.147078	0.345338	NC_012925.1	947865	948842	+	978	SSU_RS04680	-	K00948	1WSMD	F	sp|Q8E568|KPRS2_STRA3 Putative ribose-phosphate pyrophosphokinase 2 OS=Streptococcus agalactiae serotype III (strain NEM316) OX=211110 GN=prs2 PE=3 SV=1	WP_012775438.1 MULTISPECIES: ribose-phosphate diphosphokinase [Streptococcus]	Q5NH02|PHI:4732|FTT0673p/prsAp|263|Francisella_tularensis|unaffected_pathogenicity	-	-	-	-	-	ko00230(Purine metabolism);ko00030(Pentose phosphate pathway)
gene-SSU_RS04685	2656.12	2308.04	3004.2	1.30162	0.380313	0.228573	0.454417	NC_012925.1	948853	949968	+	1116	SSU_RS04685	-	K04487	1WSBV	E	sp|O34599|ISCS1_BACSU Putative cysteine desulfurase IscS 1 OS=Bacillus subtilis (strain 168) OX=224308 GN=iscS1 PE=3 SV=2	WP_012028207.1 cysteine desulfurase family protein [Streptococcus suis]	A5IXL1|PHI:4210|NifS|2110|Mycoplasma_agalactiae|loss_of_pathogenicity	VFG016002(gi:104782273) (pvdN) aminotransferase, class V [Pyoverdine (CVF551)] [Pseudomonas entomophila L48]	-	-	-	-	ko04122(Sulfur relay system);ko00730(Thiamine metabolism)
gene-SSU_RS04690	219.966	234.359	205.573	0.87717	-0.189072	0.626415	0.794719	NC_012925.1	949970	950314	+	345	SSU_RS04690	-	-	1WTIM	S	-	WP_002935248.1 DUF1831 domain-containing protein [Streptococcus suis]	-	-	-	-	-	-	-
gene-SSU_RS04695	56.3088	58.9199	53.6978	0.91137	-0.13389	0.803229	0.911733	NC_012925.1	950316	950519	+	204	SSU_RS04695	-	-	1WTQ3	S	-	WP_012775154.1 DUF4649 family protein [Streptococcus suis]	-	-	-	-	-	-	-
gene-SSU_RS04700	4085.42	5704.37	2466.46	0.43238	-1.20963	0.00227214	0.0235654	NC_012925.1	950654	951292	+	639	SSU_RS04700	-	K01926	1WT95	K	sp|Q8VUP4|REX_STRSU Redox-sensing transcriptional repressor Rex (Fragment) OS=Streptococcus suis OX=1307 GN=rex PE=3 SV=2	WP_002935251.1 redox-sensing transcriptional repressor Rex [Streptococcus suis]	Q18CR5|PHI:9140|Rex|1496|Clostridioides_difficile|reduced_virulence	-	-	-	-	-	-
gene-SSU_RS04705	359.488	506.715	212.262	0.418898	-1.25533	0.000160967	0.00328264	NC_012925.1	951296	951988	+	693	SSU_RS04705	-	K07010	1WSNT	S	sp|P49865|NTPR_ENTHA Protein NtpR OS=Enterococcus hirae (strain ATCC 9790 / DSM 20160 / JCM 8729 / LMG 6399 / NBRC 3181 / NCIMB 6459 / NCDO 1258 / NCTC 12367 / WDCM 00089 / R) OX=768486 GN=ntpR PE=4 SV=2	WP_012028208.1 gamma-glutamyl-gamma-aminobutyrate hydrolase family protein [Streptococcus suis]	-	VFG011670(gi:121613268) (CJJ81176_1416) class I glutamine amidotransferase, putative [Capsule biosynthesis and transport (CVF393)] [Campylobacter jejuni subsp. jejuni 81-176]	-	-	-	-	-
gene-SSU_RS04710	329.534	309.209	349.859	1.13146	0.178192	0.606084	0.78067	NC_012925.1	951985	952665	-	681	radC	GO:0006281;GO:0003677	K03630	1WTAX	E	sp|A4W1K3|Y1084_STRS2 UPF0758 protein SSU98_1084 OS=Streptococcus suis (strain 98HAH33) OX=391296 GN=SSU98_1084 PE=3 SV=1	WP_012775155.1 DNA repair protein RadC [Streptococcus suis]	B2IQ18|PHI:4701|RadC|1313|Streptococcus_pneumoniae|reduced_virulence	-	-	GO:0006281//DNA repair;	-	GO:0003677//DNA binding;	-
gene-SSU_RS04715	4030.59	4018.28	4042.9	1.00613	0.00881384	0.979798	1	NC_012925.1	952778	953527	-	750	SSU_RS04715	-	K07284	1WSJ1	M	sp|Q8E5N2|SRTA_STRA3 Sortase A OS=Streptococcus agalactiae serotype III (strain NEM316) OX=211110 GN=strA PE=1 SV=1	WP_012028210.1 class A sortase [Streptococcus suis]	-	VFG005382(gi:116628017) (srtA) Sortase (surface protein transpeptidase) [Sortase A (CVF130)] [Streptococcus thermophilus LMD-9]	-	-	-	-	-
gene-SSU_RS04720	12176.8	12007.3	12346.2	1.02822	0.0401553	0.906105	0.963998	NC_012925.1	953534	955978	-	2445	gyrA	GO:0006259;GO:0006265;GO:0003677;GO:0003916;GO:0003918;GO:0005524	K02469	1WSQX	L	sp|Q8DPM2|GYRA_STRR6 DNA gyrase subunit A OS=Streptococcus pneumoniae (strain ATCC BAA-255 / R6) OX=171101 GN=gyrA PE=1 SV=1	WP_012027057.1 DNA gyrase subunit A [Streptococcus suis]	Q75WC5|PHI:824__PHI:6838|GyrA|337|Burkholderia_glumae|chemistry_target:_sensitivity_to_chemical__chemistry_target:_resistance_to_chemical__reduced_virulence__loss_of_pathogenicity	-	-	GO:0006259//DNA metabolic process;GO:0006265//DNA topological change;	-	GO:0003677//DNA binding;GO:0003916//DNA topoisomerase activity;GO:0003918//DNA topoisomerase type II (double strand cut, ATP-hydrolyzing) activity;GO:0005524//ATP binding;	-
gene-SSU_RS04725	21054.4	22344.3	19764.6	0.884546	-0.176991	0.518615	0.721119	NC_012925.1	956167	957150	+	984	SSU_RS04725	GO:0006096;GO:0004459;GO:0005737	K00016	1WSE1	C	sp|A4W1K6|LDH_STRS2 L-lactate dehydrogenase OS=Streptococcus suis (strain 98HAH33) OX=391296 GN=ldh PE=3 SV=1	WP_002935259.1 L-lactate dehydrogenase [Streptococcus suis]	Q839C1|PHI:4139|Ldh-1|1351|Enterococcus_faecalis|unaffected_pathogenicity__reduced_virulence	-	-	GO:0006096//glycolytic process;	GO:0005737//cytoplasm;	GO:0004459//L-lactate dehydrogenase activity;	ko00640(Propanoate metabolism);ko00620(Pyruvate metabolism);ko00270(Cysteine and methionine metabolism);ko00010(Glycolysis / Gluconeogenesis)
gene-SSU_RS10525	26.6599	40.5329	12.7869	0.31547	-1.66443	0.0041456	0.0351601	NC_012925.1	957193	957426	-	234	SSU_RS10525	GO:0008703	-	1WT4Q	H	sp|P45862|YWJB_BACSU Uncharacterized protein YwjB OS=Bacillus subtilis (strain 168) OX=224308 GN=ywjB PE=4 SV=1	WP_012028211.1 dihydrofolate reductase family protein [Streptococcus suis]	-	-	-	-	-	GO:0008703//5-amino-6-(5-phosphoribosylamino)uracil reductase activity;	-
gene-SSU_RS10530	50.3638	78.2086	22.519	0.287935	-1.79618	0.000127383	0.00275239	NC_012925.1	957430	957723	-	294	SSU_RS10530	GO:0008703	-	1WT4Q	H	sp|P45862|YWJB_BACSU Uncharacterized protein YwjB OS=Bacillus subtilis (strain 168) OX=224308 GN=ywjB PE=4 SV=1	WP_225535469.1 dihydrofolate reductase family protein [Streptococcus suis]	-	-	-	-	-	GO:0008703//5-amino-6-(5-phosphoribosylamino)uracil reductase activity;	-
gene-SSU_RS04740	5498.12	4976.71	6019.53	1.20954	0.274459	0.287339	0.527322	NC_012925.1	957879	958832	-	954	SSU_RS04740	-	K02057	1WTBC	S	sp|A2RKA5|NUPC_LACLM Nucleoside ABC transporter permease protein NupC OS=Lactococcus lactis subsp. cremoris (strain MG1363) OX=416870 GN=nupC PE=1 SV=1	WP_012775439.1 ABC transporter permease [Streptococcus suis]	-	-	-	-	-	-	-
gene-SSU_RS04745	4193.32	3917.18	4469.45	1.14098	0.19028	0.456211	0.670463	NC_012925.1	958834	959895	-	1062	SSU_RS04745	-	K02057	1WSFM	S	sp|A2RKA6|NUPB_LACLM Nucleoside ABC transporter permease protein NupB OS=Lactococcus lactis subsp. cremoris (strain MG1363) OX=416870 GN=nupB PE=1 SV=1	WP_002935270.1 MULTISPECIES: ABC transporter permease [Streptococcus]	-	-	-	-	-	-	-
gene-SSU_RS04750	5612.72	5551.24	5674.2	1.02215	0.0316068	0.90076	0.96226	NC_012925.1	959888	961423	-	1536	SSU_RS04750	-	K02056	1WSVW	S	sp|A2RKA7|NUPA_LACLM Nucleoside import ATP-binding protein NupA OS=Lactococcus lactis subsp. cremoris (strain MG1363) OX=416870 GN=nupA PE=1 SV=1	WP_002935272.1 MULTISPECIES: ABC transporter ATP-binding protein [Streptococcus]	P77257|PHI:9992|LsrA|562|Escherichia_coli|reduced_virulence	VFG013727(gi:38233194) (ciuD) Putative iron transport system ATP-binding protein [Ciu iron uptake and siderophore biosynthesis system (CVF515)] [Corynebacterium diphtheriae NCTC 13129]	gb|AAA99504.1|ARO:3002987|bcrA [Bacillus licheniformis]	-	-	-	-
gene-SSU_RS04755	19279.2	18200.2	20358.3	1.11857	0.161657	0.498257	0.704574	NC_012925.1	961618	962685	-	1068	SSU_RS04755	-	K07335	1WSQY	S	sp|A2RK47|BMPA_LACLM ABC transporter nucleoside-binding protein BmpA OS=Lactococcus lactis subsp. cremoris (strain MG1363) OX=416870 GN=bmpA PE=1 SV=1	WP_012028212.1 BMP family protein [Streptococcus suis]	-	-	-	-	-	-	ko02010(ABC transporters)
gene-SSU_RS04760	1506.24	1526.62	1485.86	0.973301	-0.0390419	0.984201	1	NC_012925.1	962766	963155	-	390	SSU_RS04760	GO:0009972;GO:0004126;GO:0008270	K01489	1WTHJ	F	sp|Q9S3M0|CDD_SPOPS Cytidine deaminase OS=Sporosarcina psychrophila OX=1476 GN=cdd PE=3 SV=1	WP_012775156.1 cytidine deaminase [Streptococcus suis]	-	-	-	GO:0009972//cytidine deamination;	-	GO:0004126//cytidine deaminase activity;GO:0008270//zinc ion binding;	ko00983(Drug metabolism - other enzymes);ko00240(Pyrimidine metabolism)
gene-SSU_RS04765	7243.18	6150.76	8335.59	1.35521	0.438518	0.129086	0.317467	NC_012925.1	963142	963804	-	663	deoC	GO:0009264;GO:0004139	K01619	1WT0K	F	sp|A4W1L5|DEOC_STRS2 Deoxyribose-phosphate aldolase OS=Streptococcus suis (strain 98HAH33) OX=391296 GN=deoC PE=3 SV=1	WP_012028213.1 deoxyribose-phosphate aldolase [Streptococcus suis]	-	-	-	GO:0009264//deoxyribonucleotide catabolic process;	-	GO:0004139//deoxyribose-phosphate aldolase activity;	ko00030(Pentose phosphate pathway)
gene-SSU_RS04770	15931.3	12708.3	19154.3	1.50723	0.591902	0.0450949	0.164023	NC_012925.1	963820	965097	-	1278	SSU_RS04770	GO:0006213;GO:0016154	K00756	1WSEV	F	sp|Q4L818|PDP_STAHJ Pyrimidine-nucleoside phosphorylase OS=Staphylococcus haemolyticus (strain JCSC1435) OX=279808 GN=pdp PE=3 SV=1	WP_012027066.1 pyrimidine-nucleoside phosphorylase [Streptococcus suis]	-	VFG009364(gi:126435879) (trpD) anthranilate phosphoribosyltransferase [Tryptophan synthesis (CVF308)] [Mycobacterium sp. JLS]	-	GO:0006213//pyrimidine nucleoside metabolic process;	-	GO:0016154//pyrimidine-nucleoside phosphorylase activity;	ko00240(Pyrimidine metabolism)
gene-SSU_RS04775	7776.86	6230.36	9323.37	1.49644	0.581537	0.0706375	0.222582	NC_012925.1	965094	965684	-	591	SSU_RS04775	-	K00564	1WSPQ	J	sp|P37872|YBXB_BACSU Uncharacterized protein YbxB OS=Bacillus subtilis (strain 168) OX=224308 GN=ybxB PE=3 SV=1	WP_012027067.1 class I SAM-dependent methyltransferase [Streptococcus suis]	-	-	-	-	-	-	-
gene-SSU_RS04780	599.454	481.697	717.21	1.48892	0.574269	0.0848049	0.249467	NC_012925.1	965793	966713	+	921	coaA	GO:0015937;GO:0004594	K00867	1WST2	F	sp|A4VVB5|COAA_STRSY Pantothenate kinase OS=Streptococcus suis (strain 05ZYH33) OX=391295 GN=coaA PE=3 SV=1	WP_012027068.1 type I pantothenate kinase [Streptococcus suis]	-	-	-	GO:0015937//coenzyme A biosynthetic process;	-	GO:0004594//pantothenate kinase activity;	ko00770(Pantothenate and CoA biosynthesis)
gene-SSU_RS04785	5240.17	6489.56	3990.78	0.614954	-0.701449	0.040466	0.152922	NC_012925.1	966772	967020	+	249	rpsT	GO:0006412;GO:0003735;GO:0000312;GO:0022627	K02968	1WTQT	J	sp|A4W1L9|RS20_STRS2 30S ribosomal protein S20 OS=Streptococcus suis (strain 98HAH33) OX=391296 GN=rpsT PE=3 SV=1	WP_012027069.1 MULTISPECIES: 30S ribosomal protein S20 [Streptococcus]	-	-	-	GO:0006412//translation;	GO:0000312//plastid small ribosomal subunit;GO:0022627//cytosolic small ribosomal subunit;	GO:0003735//structural constituent of ribosome;	ko03010(Ribosome)
gene-SSU_RS04800	1222.33	1287.34	1157.31	0.898993	-0.153618	0.551309	0.748412	NC_012925.1	968040	969269	-	1230	SSU_RS04800	-	-	1WSKI	D	sp|Q8NBH2|KY_HUMAN Kyphoscoliosis peptidase OS=Homo sapiens OX=9606 GN=KY PE=1 SV=3	WP_012027071.1 transglutaminase domain-containing protein [Streptococcus suis]	-	-	-	-	-	-	-
gene-SSU_RS04810	1776.56	1791.79	1761.33	0.983	-0.0247364	0.862619	0.942951	NC_012925.1	969600	970979	-	1380	SSU_RS04810	-	K14982	1WSMZ	T	sp|P0A4I5|CIAH_STRPN Sensor protein CiaH OS=Streptococcus pneumoniae serotype 4 (strain ATCC BAA-334 / TIGR4) OX=170187 GN=ciaH PE=3 SV=1	WP_012027074.1 HAMP domain-containing sensor histidine kinase [Streptococcus suis]	Q5HFT1|PHI:10535|SrrB|1280|Staphylococcus_aureus|increased_virulence_(hypervirulence)__reduced_virulence	VFG006830(gi:16803418) (lisK) two-component sensor histidine kinase [LisR/LisK (CVF253)] [Listeria monocytogenes EGD-e]	gb|ABD30512.1|ARO:3000839|arlS [Staphylococcus aureus subsp. aureus NCTC 8325]	-	-	-	ko02024(Quorum sensing);ko02020(Two-component system)
gene-SSU_RS04815	647.814	569.381	726.247	1.2755	0.351066	0.343196	0.579808	NC_012925.1	970972	971643	-	672	SSU_RS04815	-	K14983	1WSCN	T	sp|P0A4H7|CIAR_STRPN Transcriptional regulatory protein CiaR OS=Streptococcus pneumoniae serotype 4 (strain ATCC BAA-334 / TIGR4) OX=170187 GN=ciaR PE=3 SV=1	WP_009909965.1 MULTISPECIES: response regulator transcription factor [Streptococcus]	P0A4H7|PHI:7680|CiaR|1313|Streptococcus_pneumoniae|reduced_virulence	VFG027122(gi:471336614) (phoP) two component system response transcriptionalpositive regulator [PhoP/R (CVF331)] [Mycobacterium tuberculosis str. Erdman (ATCC 35801)]	gb|ATC67679.1|ARO:3000838|arlR [Staphylococcus aureus subsp. aureus str. Newman]	-	-	-	ko02024(Quorum sensing);ko02020(Two-component system)
gene-SSU_RS04820	102.003	155.37	48.6365	0.313036	-1.6756	0.0186514	0.0937382	NC_012925.1	971837	972217	-	381	SSU_RS04820	-	-	1WTQK	-	-	WP_012027076.1 hypothetical protein [Streptococcus suis]	-	-	-	-	-	-	-
gene-SSU_RS04830	2921.26	3484.66	2357.86	0.676638	-0.563543	0.0698331	0.221987	NC_012925.1	974006	974662	-	657	phoU	GO:0051049;GO:0003700	K02039	1WSJI	P	sp|Q97ID9|PHOU_CLOAB Phosphate-specific transport system accessory protein PhoU homolog OS=Clostridium acetobutylicum (strain ATCC 824 / DSM 792 / JCM 1419 / LMG 5710 / VKM B-1787) OX=272562 GN=phoU PE=2 SV=1	WP_012028219.1 phosphate signaling complex protein PhoU [Streptococcus suis]	-	-	-	GO:0051049//regulation of transport;	-	GO:0003700//DNA-binding transcription factor activity;	-
gene-SSU_RS04835	2417.88	2783.3	2052.45	0.737418	-0.439446	0.156905	0.359826	NC_012925.1	974691	975449	-	759	pstB	GO:0005524;GO:0015415;GO:0009898;GO:0055052	K02036	1WT56	P	sp|P63373|PSTB1_STRPN Phosphate import ATP-binding protein PstB 1 OS=Streptococcus pneumoniae serotype 4 (strain ATCC BAA-334 / TIGR4) OX=170187 GN=pstB1 PE=3 SV=1	WP_002937614.1 MULTISPECIES: phosphate ABC transporter ATP-binding protein PstB [Streptococcus]	Q2FYQ0|PHI:9450__PHI:9760|PstB|1280|Staphylococcus_aureus|unaffected_pathogenicity__reduced_virulence	VFG013571(gi:68248710) (hitC) iron-utilization ATP-binding protein hFbpC [Haemophilus iron transport locus (CVF501)] [Haemophilus influenzae 86-028NP]	gb|ADZ12699.1|ARO:3005091|RanA [Riemerella anatipestifer RA-GD]	-	GO:0009898//cytoplasmic side of plasma membrane;GO:0055052//ATP-binding cassette (ABC) transporter complex, substrate-binding subunit-containing;	GO:0005524//ATP binding;GO:0015415//ATPase-coupled phosphate ion transmembrane transporter activity;	ko02010(ABC transporters)
gene-SSU_RS04840	3078.03	3465.35	2690.72	0.776462	-0.365012	0.22682	0.452868	NC_012925.1	975461	976264	-	804	pstB	GO:0005524;GO:0015415;GO:0009898;GO:0055052	K02036	1WSSA	P	sp|Q8DPB4|PSTB2_STRR6 Phosphate import ATP-binding protein PstB 2 OS=Streptococcus pneumoniae (strain ATCC BAA-255 / R6) OX=171101 GN=pstB2 PE=3 SV=1	WP_002940866.1 MULTISPECIES: phosphate ABC transporter ATP-binding protein PstB [Streptococcus]	Q2FYQ0|PHI:9450__PHI:9760|PstB|1280|Staphylococcus_aureus|unaffected_pathogenicity__reduced_virulence	VFG013728(gi:68536376) (ciuD) putative iron ABC transport system, ATP-binding protein [Ciu iron uptake and siderophore biosynthesis system (CVF515)] [Corynebacterium jeikeium K411]	gb|ADZ12699.1|ARO:3005091|RanA [Riemerella anatipestifer RA-GD]	-	GO:0009898//cytoplasmic side of plasma membrane;GO:0055052//ATP-binding cassette (ABC) transporter complex, substrate-binding subunit-containing;	GO:0005524//ATP binding;GO:0015415//ATPase-coupled phosphate ion transmembrane transporter activity;	ko02010(ABC transporters)
gene-SSU_RS04845	2252.28	2643.71	1860.86	0.703881	-0.506596	0.0994215	0.277189	NC_012925.1	976289	977176	-	888	pstA	GO:0015415;GO:0005886;GO:0055052	K02038	1WT8U	P	sp|P46340|YQGI_BACSU Probable ABC transporter permease protein YqgI OS=Bacillus subtilis (strain 168) OX=224308 GN=yqgI PE=3 SV=2	WP_002937616.1 MULTISPECIES: phosphate ABC transporter permease PstA [Streptococcus]	P9WG11|PHI:3635|Rv0930|1773|Mycobacterium_tuberculosis|unaffected_pathogenicity	-	-	-	GO:0005886//plasma membrane;GO:0055052//ATP-binding cassette (ABC) transporter complex, substrate-binding subunit-containing;	GO:0015415//ATPase-coupled phosphate ion transmembrane transporter activity;	ko02010(ABC transporters)
gene-SSU_RS04850	1968.85	2303.05	1634.64	0.709773	-0.494571	0.0985163	0.276697	NC_012925.1	977166	978083	-	918	pstC	GO:0015415;GO:0005886;GO:0055052	K02037	1WSUS	P	sp|P46339|YQGH_BACSU Probable ABC transporter permease protein YqgH OS=Bacillus subtilis (strain 168) OX=224308 GN=yqgH PE=3 SV=2	WP_002937619.1 MULTISPECIES: phosphate ABC transporter permease subunit PstC [Streptococcus]	P9WG11|PHI:3635|Rv0930|1773|Mycobacterium_tuberculosis|unaffected_pathogenicity	-	-	-	GO:0005886//plasma membrane;GO:0055052//ATP-binding cassette (ABC) transporter complex, substrate-binding subunit-containing;	GO:0015415//ATPase-coupled phosphate ion transmembrane transporter activity;	ko02010(ABC transporters)
gene-SSU_RS04855	1708.34	1924.07	1492.62	0.775761	-0.366316	0.204939	0.42853	NC_012925.1	978086	978955	-	870	SSU_RS04855	GO:0042301	K02040	1WSSP	P	sp|Q8E5K2|PSTS1_STRA3 Phosphate-binding protein PstS 1 OS=Streptococcus agalactiae serotype III (strain NEM316) OX=211110 GN=pstS1 PE=3 SV=1	WP_012775159.1 phosphate ABC transporter substrate-binding protein PstS family protein [Streptococcus suis]	-	-	-	-	-	GO:0042301//phosphate ion binding;	ko05152(Tuberculosis);ko02020(Two-component system);ko02010(ABC transporters)
gene-SSU_RS04860	144.105	162.437	125.773	0.774286	-0.369061	0.358332	0.593406	NC_012925.1	979093	980394	-	1302	SSU_RS04860	-	-	1WSDG	J	sp|Q5SII2|RSMF_THET8 Ribosomal RNA small subunit methyltransferase F OS=Thermus thermophilus (strain ATCC 27634 / DSM 579 / HB8) OX=300852 GN=rsmF PE=1 SV=1	WP_012775160.1 RsmB/NOP family class I SAM-dependent RNA methyltransferase [Streptococcus suis]	Q6D000|PHI:2694|RsmB|29471|Pectobacterium_atrosepticum|loss_of_pathogenicity__reduced_virulence	-	-	-	-	-	-
gene-SSU_RS04865	55.1374	60.4372	49.8376	0.824618	-0.278202	0.525632	0.723841	NC_012925.1	980394	981152	-	759	SSU_RS04865	-	K01092	1WSWZ	G	sp|Q45499|SUHB_BACSU Inositol-1-monophosphatase OS=Bacillus subtilis (strain 168) OX=224308 GN=suhB PE=1 SV=1	WP_012775161.1 inositol monophosphatase family protein [Streptococcus suis]	Q02RX2|PHI:3915|SuhB|287|Pseudomonas_aeruginosa|loss_of_pathogenicity	-	-	-	-	-	ko00562(Inositol phosphate metabolism);ko00521(Streptomycin biosynthesis)
gene-SSU_RS04870	4.21154	4.78565	3.63744	0.760073	-0.395791	0.823843	0.916459	NC_012925.1	981142	981420	-	279	SSU_RS04870	-	-	1WTPD	S	sp|A3CMF5|Y938_STRSV UPF0223 protein SSA_0938 OS=Streptococcus sanguinis (strain SK36) OX=388919 GN=SSA_0938 PE=3 SV=1	WP_012027086.1 MULTISPECIES: UPF0223 family protein [Bacteria]	-	-	-	-	-	-	-
gene-SSU_RS04875	4082.36	4338.41	3826.31	0.881962	-0.181211	0.434501	0.657535	NC_012925.1	981435	981836	-	402	SSU_RS04875	-	K16509	1WTHE	K	sp|Q97Q26|SPX_STRPN Global transcriptional regulator Spx OS=Streptococcus pneumoniae serotype 4 (strain ATCC BAA-334 / TIGR4) OX=170187 GN=spx PE=3 SV=1	WP_009909989.1 MULTISPECIES: Spx/MgsR family RNA polymerase-binding regulatory protein [Streptococcus]	U2UML5|PHI:7037|SpxA1|1314|Streptococcus_pyogenes|reduced_virulence	-	-	-	-	-	-
gene-SSU_RS04880	840.276	731.203	949.348	1.29834	0.376664	0.228843	0.454417	NC_012925.1	981911	982657	-	747	SSU_RS04880	-	K10716	1WSQB	S	sp|Q9YDF8|KVAP_AERPE Voltage-gated potassium channel OS=Aeropyrum pernix (strain ATCC 700893 / DSM 11879 / JCM 9820 / NBRC 100138 / K1) OX=272557 GN=APE_0955 PE=1 SV=1	WP_012775162.1 potassium channel family protein [Streptococcus suis]	-	-	-	-	-	-	-
gene-SSU_RS04885	1699.55	1501.94	1897.15	1.26313	0.337003	0.282397	0.523011	NC_012925.1	982650	983573	-	924	SSU_RS04885	GO:0003919	K11753	1WSI4	H	sp|Q8Y7F2|RIBCF_LISMO Bifunctional riboflavin kinase/FMN adenylyltransferase OS=Listeria monocytogenes serovar 1/2a (strain ATCC BAA-679 / EGD-e) OX=169963 GN=ribCF PE=1 SV=1	WP_012028229.1 bifunctional riboflavin kinase/FAD synthetase [Streptococcus suis]	-	-	-	-	-	GO:0003919//FMN adenylyltransferase activity;	ko00740(Riboflavin metabolism)
gene-SSU_RS04890	1308.94	1023.42	1594.46	1.55797	0.639665	0.0426861	0.158436	NC_012925.1	983608	984483	-	876	truB	GO:0006400;GO:0004730	K03177	1WT2V	J	sp|A3CMF2|TRUB_STRSV tRNA pseudouridine synthase B OS=Streptococcus sanguinis (strain SK36) OX=388919 GN=truB PE=3 SV=1	WP_032498894.1 tRNA pseudouridine(55) synthase TruB [Streptococcus suis]	-	-	-	GO:0006400//tRNA modification;	-	GO:0004730//pseudouridylate synthase activity;	-
gene-SSU_RS04895	0.456521	0.279005	0.634037	2.27249	1.18428	1	1	NC_012925.1	984536	984745	-	210	SSU_RS04895	-	-	1WTRW	-	-	WP_012027091.1 hypothetical protein [Streptococcus suis]	-	-	-	-	-	-	-
gene-SSU_RS04900	0.374264	0.748527	0	0	-Inf	0.775325	0.897831	NC_012925.1	984717	984968	-	252	SSU_RS04900	-	-	-	-	-	WP_014636000.1 hypothetical protein [Streptococcus suis]	-	-	-	-	-	-	-
gene-SSU_RS04910	0.157745	0	0.315489	Inf	Inf	1	1	NC_012925.1	986228	986461	-	234	SSU_RS04910	-	-	1WTPE	S	-	WP_012027094.1 DUF1858 domain-containing protein [Streptococcus suis]	-	-	-	-	-	-	-
gene-SSU_RS04930	8.83737	10.6896	6.9851	0.653446	-0.61386	0.528421	0.725605	NC_012925.1	987585	987866	-	282	SSU_RS04930	-	-	1WU15	K	-	WP_012027096.1 histone acetyltransferase [Streptococcus suis]	-	-	-	-	-	-	-
gene-SSU_RS04935	602.189	663.504	540.874	0.815179	-0.294811	0.388675	0.620692	NC_012925.1	987868	989121	-	1254	SSU_RS04935	-	-	1WT2K	S	sp|P47394|Y148_MYCGE Uncharacterized protein MG148 OS=Mycoplasma genitalium (strain ATCC 33530 / G-37 / NCTC 10195) OX=243273 GN=MG148 PE=4 SV=1	WP_012027097.1 DUF2130 domain-containing protein [Streptococcus suis]	-	-	-	-	-	-	-
gene-SSU_RS04940	10.5798	17.9514	3.20812	0.178711	-2.4843	0.00730152	0.0513653	NC_012925.1	989128	989385	-	258	SSU_RS04940	-	-	1WTKV	-	-	WP_002940881.1 MULTISPECIES: hypothetical protein [Streptococcus]	-	-	-	-	-	-	-
gene-SSU_RS04945	188.776	205.395	172.156	0.838169	-0.254687	0.436928	0.658111	NC_012925.1	989403	989873	-	471	SSU_RS04945	-	-	1WTI7	-	-	WP_012027098.1 ATPase [Streptococcus suis]	-	-	-	-	-	-	-
gene-SSU_RS04950	3457.39	3383.09	3531.7	1.04393	0.0620212	0.74053	0.87504	NC_012925.1	990255	991070	+	816	SSU_RS04950	-	K07024	1WT9D	S	sp|P0A8Y6|YIDA_ECOL6 Sugar phosphatase YidA OS=Escherichia coli O6:H1 (strain CFT073 / ATCC 700928 / UPEC) OX=199310 GN=yidA PE=3 SV=1	WP_012027099.1 Cof-type HAD-IIB family hydrolase [Streptococcus suis]	Q2YS30|PHI:11161|SerB_(BAB1_1410)|29459|Brucella_melitensis|reduced_virulence	-	-	-	-	-	ko00500(Starch and sucrose metabolism)
gene-SSU_RS04955	11776.3	12057.3	11495.4	0.953395	-0.0688543	0.921066	0.973637	NC_012925.1	991080	992300	+	1221	pepT	GO:0006508;GO:0045148	K01258	1WT6M	E	sp|A4W1Q9|PEPT_STRS2 Peptidase T OS=Streptococcus suis (strain 98HAH33) OX=391296 GN=pepT PE=3 SV=1	WP_012027100.1 peptidase T [Streptococcus suis]	-	-	-	GO:0006508//proteolysis;	-	GO:0045148//tripeptide aminopeptidase activity;	-
gene-SSU_RS04960	456.673	285.909	627.436	2.19453	1.13391	0.000237486	0.00444368	NC_012925.1	992428	992826	+	399	SSU_RS04960	-	-	1WTGG	-	-	WP_012028234.1 MULTISPECIES: DUF5684 domain-containing protein [Streptococcus]	-	-	-	-	-	-	-
gene-SSU_RS04965	168.811	211.376	126.245	0.597253	-0.743587	0.0340922	0.139364	NC_012925.1	992862	993776	-	915	SSU_RS04965	-	K07088	1WT25	S	-	WP_012027102.1 permease [Streptococcus suis]	-	-	-	-	-	-	-
gene-SSU_RS04970	38.4895	36.4623	40.5168	1.1112	0.152113	0.778106	0.898958	NC_012925.1	993907	994224	+	318	SSU_RS04970	-	K10947	1WTKH	K	sp|P39044|YX_LYSSH Uncharacterized protein X OS=Lysinibacillus sphaericus OX=1421 GN=X PE=4 SV=1	WP_002940906.1 MULTISPECIES: PadR family transcriptional regulator [Streptococcus]	-	-	-	-	-	-	-
gene-SSU_RS04975	655.859	639.406	672.311	1.05146	0.0723947	0.849952	0.934947	NC_012925.1	994221	995333	+	1113	SSU_RS04975	-	-	1WT8I	S	-	WP_012027103.1 DUF4097 family beta strand repeat-containing protein [Streptococcus suis]	-	-	-	-	-	-	-
gene-SSU_RS04980	272.653	301.136	244.171	0.810833	-0.302524	0.482671	0.693625	NC_012925.1	995345	995923	+	579	SSU_RS04980	-	-	1WTFF	S	-	WP_012027104.1 DUF1700 domain-containing protein [Streptococcus suis]	-	-	-	-	-	-	-
gene-SSU_RS04985	744.288	850.472	638.104	0.750294	-0.414473	0.319661	0.560584	NC_012925.1	995910	996764	+	855	SSU_RS04985	-	-	1WSRB	S	-	WP_012775164.1 DUF4097 family beta strand repeat-containing protein [Streptococcus suis]	-	-	-	-	-	-	-
gene-SSU_RS04990	574.303	773.607	374.998	0.484739	-1.04472	0.00139363	0.0165322	NC_012925.1	996801	997160	-	360	SSU_RS04990	-	K08987	1WTJ4	S	sp|Q02009|YPAA_LACLA Uncharacterized protein YpaA OS=Lactococcus lactis subsp. lactis (strain IL1403) OX=272623 GN=ypaA PE=4 SV=1	WP_012775165.1 MULTISPECIES: DUF1304 domain-containing protein [Bacteria]	-	-	-	-	-	-	-
gene-SSU_RS04995	342.864	391.652	294.076	0.75086	-0.413385	0.204528	0.428165	NC_012925.1	997180	997605	-	426	SSU_RS04995	GO:0006355;GO:0003700	-	1WTFZ	K	sp|P96708|YDGJ_BACSU Uncharacterized HTH-type transcriptional regulator YdgJ OS=Bacillus subtilis (strain 168) OX=224308 GN=ydgJ PE=4 SV=1	WP_012027107.1 MarR family transcriptional regulator [Streptococcus suis]	-	-	-	GO:0006355//regulation of transcription, DNA-templated;	-	GO:0003700//DNA-binding transcription factor activity;	-
[truncated: 935 more rows]

## Sheet: B
id	foldChange(uM10/P1_7)	log2FoldChange	pval	Direction	Length	Name	Swissprot	NR	PHI	VFDB	CARD	BP	CC	MF	Pathway
[truncated: 73 more rows]
