# Supplementary material for: TreC: A Critical Mediator of lysoPC‐Induced Hypervirulence in Streptococcus suis
Source: Transbound Emerg Dis. 2026 Apr 18;2026:8378013. doi: 10.1155/tbed/8378013 (PMC13091233; doi:10.1155/tbed/8378013)
Supplement: Supplementary file 4 — Supporting Information 4 Table S4: (A) RNA‐seq and real‐time PCR results of genes of S. suis regulated by lysoPC. (B) Quantitative real‐time RT‐PCR primer list. [file TBED-2026-8378013-s003.xlsx]

## Sheet: S2A
RNA-seq and real-time PCR results of genes of S. suis P1/7 regulated by lysoPC
Gene	Common name	RNA-seq change (fold)	RT change (fold)
SSU_RS01215	treC	3.18852	2.73135
SSU_RS01220	treP	2.89407	3.00742
SSU_RS01225	treR	1.71728	2.34199
SSU_RS04550	lacG	3.36815	2.7441
SSU_RS04545	lacX	3.88744	1.52717
SSU_RS00810	comGG	-4.18975	-3.6161
SSU_RS01410	SSU_RS01410	-2.12734	-2.59271
SSU_RS03910	guaC	-2.2248	-2.75025
SSU_RS04225	xerS	-2.94632	-4.42466
SSU_RS08090	fabD	-2.16083	-3.30699
SSU_RS08595	SSU_RS08595	-3.20086	-4.80044

## Sheet: S2B
Quantitative real-time RT-PCR primer list
Primer name	Sequence
SSU_RS01215-F	GCAGGCGGATGAGTTCTTGGTAG
SSU_RS01215-R	GCAGGCTTCTCAACAGGCACTC
SSU_RS01220-F	GGCACCGAATACAGCACCGAAG
SSU_RS01220-R	CATCTTGGCTCACACTGTCCTTGG
SSU_RS01225-F	GACAGATGTTGTCAGCTTAGATA
SSU_RS01225-R	CCTTACCGTCAATCGAACGTGTA
SSU_RS04550-F	CAGAAGCTGGTTCCGCAGTGTAC
SSU_RS04550-R	CAGAGGGTGCCACAAAGACAGATG
SSU_RS04545-F	CAAGTCCATGCCTTGGAATTGTGC
SSU_RS04545-R	GGAGCGGTCAAGCACCAGTTC
SSU_RS00810-F	CAAGGTCGAGCAGGACCTG
SSU_RS00810-R	CAAGGTCGAGCAGGACCTG
SSU_RS01410-F	TCACCTTCCTGCTCCTAAGTCTCC
SSU_RS01410-R	CGGCGGGTTTCTCAACTTCTGG
SSU_RS03910-F	GGTTTGATTGCTTCTATCTCTGTTGG
SSU_RS03910-R	CGAACTGCTTCTGGAGTACCG
SSU_RS04225-F	GAATGGTTACAGGATTCGGATTTGG
SSU_RS04225-R	GAAAGGGCCGAGAGGGTACG
SSU_RS08090-F	GGCTAGTCAGATTCTGGGGT
SSU_RS08090-R	CGATGCCACCAGAGCTGAATAT
SSU_RS08595-F	CCAGAATTGCTGAACGGC
SSU_RS08595-R	CTGCACCTGCCAGCAATTCT
GapdH-F	GTTGTCACTGCTCCTGGTGGTAAC
GapdH-R	GCTTTAGCCATTGGTGCCAAACAG
