# Supplementary material for: TreC: A Critical Mediator of lysoPC‐Induced Hypervirulence in Streptococcus suis
Source: Transbound Emerg Dis. 2026 Apr 18;2026:8378013. doi: 10.1155/tbed/8378013 (PMC13091233; doi:10.1155/tbed/8378013)
Supplement: Supplementary file 5 — Supporting Information 5 Table S5: Results of KEGG enrichment analysis. [file TBED-2026-8378013-s004.xlsx]

## Sheet: KEGG_enrichment
PathwayID	Pathway	Level1	Level2	list_number	total_number	Pvalue	FDR	Gene	URL
ko00052	Galactose metabolism	Metabolism	Carbohydrate metabolism	6	26	0.000466283	0.0158536	gene-SSU_RS04570(lacD),gene-SSU_RS04590(lacA),gene-SSU_RS04585(lacB),gene-SSU_RS01805(SSU_RS01805),gene-SSU_RS04560(SSU_RS04560),gene-SSU_RS04550(lacG)	http://www.kegg.jp/kegg-bin/show_pathway?map=map00052&multi_query=K01635+%23FFFFFF,red%0d%0aK01819+%23FFFFFF,red%0d%0aK00849+%23FFFFFF,red%0d%0aK01220+%23FFFFFF,red%0d%0aK02786+%23FFFFFF,red%0d%0a
ko00220	Arginine biosynthesis	Metabolism	Amino acid metabolism	3	8	0.00346173	0.0588495	gene-SSU_RS03045(arcA),gene-SSU_RS03060(arcC),gene-SSU_RS03055(argF)	http://www.kegg.jp/kegg-bin/show_pathway?map=map00220&multi_query=K00926+%23FFFFFF,red%0d%0aK00611+%23FFFFFF,red%0d%0aK01478+%23FFFFFF,red%0d%0a
ko03018	RNA degradation	Genetic Information Processing	Folding, sorting and degradation	2	10	0.0647765	0.392036	gene-SSU_RS01530(dnaK),gene-SSU_RS02040(SSU_RS02040)	http://www.kegg.jp/kegg-bin/show_pathway?map=map03018&multi_query=K04043+%23FFFFFF,red%0d%0aK18682+%23FFFFFF,red%0d%0a
ko00562	Inositol phosphate metabolism	Metabolism	Carbohydrate metabolism	1	2	0.0841411	0.392036	gene-SSU_RS02615(tpiA)	http://www.kegg.jp/kegg-bin/show_pathway?map=map00562&multi_query=K01803+%23FFFFFF,red%0d%0a
ko00500	Starch and sucrose metabolism	Metabolism	Carbohydrate metabolism	4	40	0.0855373	0.392036	gene-SSU_RS01220(treP),gene-SSU_RS01215(treC),gene-SSU_RS06395(SSU_RS06395),gene-SSU_RS06610(SSU_RS06610)	http://www.kegg.jp/kegg-bin/show_pathway?map=map00500&multi_query=K01226+%23FFFFFF,red%0d%0aK01223+%23FFFFFF,red%0d%0aK00688+%23FFFFFF,red%0d%0aK02819+%23FFFFFF,red%0d%0a
ko00010	Glycolysis / Gluconeogenesis	Metabolism	Carbohydrate metabolism	3	27	0.104148	0.392036	gene-SSU_RS01435(adhE),gene-SSU_RS06610(SSU_RS06610),gene-SSU_RS02615(tpiA)	http://www.kegg.jp/kegg-bin/show_pathway?map=map00010&multi_query=K01223+%23FFFFFF,red%0d%0aK04072+%23FFFFFF,red%0d%0aK01803+%23FFFFFF,red%0d%0a
ko02060	Phosphotransferase system (PTS)	Environmental Information Processing	Membrane transport	3	29	0.122859	0.392036	gene-SSU_RS01220(treP),gene-SSU_RS05280(ptsP),gene-SSU_RS04560(SSU_RS04560)	http://www.kegg.jp/kegg-bin/show_pathway?map=map02060&multi_query=K02786+%23FFFFFF,red%0d%0aK02819+%23FFFFFF,red%0d%0aK08483+%23FFFFFF,red%0d%0a
ko05152	Tuberculosis	Human Diseases	Infectious disease: bacterial	1	3	0.123606	0.392036	gene-SSU_RS01530(dnaK)	http://www.kegg.jp/kegg-bin/show_pathway?map=map05152&multi_query=K04043+%23FFFFFF,red%0d%0a
ko00626	Naphthalene degradation	Metabolism	Xenobiotics biodegradation and metabolism	1	3	0.123606	0.392036	gene-SSU_RS01435(adhE)	http://www.kegg.jp/kegg-bin/show_pathway?map=map00626&multi_query=K04072+%23FFFFFF,red%0d%0a
ko00625	Chloroalkane and chloroalkene degradation	Metabolism	Xenobiotics biodegradation and metabolism	1	3	0.123606	0.392036	gene-SSU_RS01435(adhE)	http://www.kegg.jp/kegg-bin/show_pathway?map=map00625&multi_query=K04072+%23FFFFFF,red%0d%0a
ko04122	Sulfur relay system	Genetic Information Processing	Folding, sorting and degradation	1	4	0.161427	0.392036	gene-SSU_RS09795(mnmA)	http://www.kegg.jp/kegg-bin/show_pathway?map=map04122&multi_query=K00566+%23FFFFFF,red%0d%0a
ko00910	Nitrogen metabolism	Metabolism	Energy metabolism	1	4	0.161427	0.392036	gene-SSU_RS03060(arcC)	http://www.kegg.jp/kegg-bin/show_pathway?map=map00910&multi_query=K00926+%23FFFFFF,red%0d%0a
ko00071	Fatty acid degradation	Metabolism	Lipid metabolism	1	4	0.161427	0.392036	gene-SSU_RS01435(adhE)	http://www.kegg.jp/kegg-bin/show_pathway?map=map00071&multi_query=K04072+%23FFFFFF,red%0d%0a
ko00350	Tyrosine metabolism	Metabolism	Amino acid metabolism	1	4	0.161427	0.392036	gene-SSU_RS01435(adhE)	http://www.kegg.jp/kegg-bin/show_pathway?map=map00350&multi_query=K04072+%23FFFFFF,red%0d%0a
ko00920	Sulfur metabolism	Metabolism	Energy metabolism	1	5	0.197669	0.44222	gene-SSU_RS06955(SSU_RS06955)	http://www.kegg.jp/kegg-bin/show_pathway?map=map00920&multi_query=K01739+%23FFFFFF,red%0d%0a
ko00230	Purine metabolism	Metabolism	Nucleotide metabolism	3	37	0.208103	0.44222	gene-SSU_RS02645(add),gene-SSU_RS06400(deoD),gene-SSU_RS03060(arcC)	http://www.kegg.jp/kegg-bin/show_pathway?map=map00230&multi_query=K00926+%23FFFFFF,red%0d%0aK01488+%23FFFFFF,red%0d%0aK03784+%23FFFFFF,red%0d%0a
ko01502	Vancomycin resistance	Human Diseases	Drug resistance: antimicrobial	1	7	0.265671	0.481749	gene-SSU_RS03595(ldcB)	http://www.kegg.jp/kegg-bin/show_pathway?map=map01502&multi_query=K07260+%23FFFFFF,red%0d%0a
ko00450	Selenocompound metabolism	Metabolism	Metabolism of other amino acids	1	7	0.265671	0.481749	gene-SSU_RS06955(SSU_RS06955)	http://www.kegg.jp/kegg-bin/show_pathway?map=map00450&multi_query=K01739+%23FFFFFF,red%0d%0a
ko00550	Peptidoglycan biosynthesis	Metabolism	Glycan biosynthesis and metabolism	2	24	0.275763	0.481749	gene-SSU_RS00755(pbp1b),gene-SSU_RS03595(ldcB)	http://www.kegg.jp/kegg-bin/show_pathway?map=map00550&multi_query=K03693+%23FFFFFF,red%0d%0aK07260+%23FFFFFF,red%0d%0a
ko01501	beta-Lactam resistance	Human Diseases	Drug resistance: antimicrobial	1	8	0.297551	0.481749	gene-SSU_RS00755(pbp1b)	http://www.kegg.jp/kegg-bin/show_pathway?map=map01501&multi_query=K03693+%23FFFFFF,red%0d%0a
ko00760	Nicotinate and nicotinamide metabolism	Metabolism	Metabolism of cofactors and vitamins	1	8	0.297551	0.481749	gene-SSU_RS06400(deoD)	http://www.kegg.jp/kegg-bin/show_pathway?map=map00760&multi_query=K03784+%23FFFFFF,red%0d%0a
ko00650	Butanoate metabolism	Metabolism	Carbohydrate metabolism	1	9	0.328092	0.506245	gene-SSU_RS01435(adhE)	http://www.kegg.jp/kegg-bin/show_pathway?map=map00650&multi_query=K04072+%23FFFFFF,red%0d%0a
ko00710	Carbon fixation in photosynthetic organisms	Metabolism	Energy metabolism	1	10	0.357349	0.506245	gene-SSU_RS02615(tpiA)	http://www.kegg.jp/kegg-bin/show_pathway?map=map00710&multi_query=K01803+%23FFFFFF,red%0d%0a
ko04112	Cell cycle - Caulobacter	Cellular Processes	Cell growth and death	1	10	0.357349	0.506245	gene-SSU_RS06905(SSU_RS06905)	http://www.kegg.jp/kegg-bin/show_pathway?map=map04112&multi_query=K01358+%23FFFFFF,red%0d%0a
ko00770	Pantothenate and CoA biosynthesis	Metabolism	Metabolism of cofactors and vitamins	1	12	0.412218	0.560617	gene-SSU_RS07525(coaD)	http://www.kegg.jp/kegg-bin/show_pathway?map=map00770&multi_query=K00954+%23FFFFFF,red%0d%0a
ko00520	Amino sugar and nucleotide sugar metabolism	Metabolism	Carbohydrate metabolism	2	37	0.481031	0.612164	gene-SSU_RS08690(murQ),gene-SSU_RS01805(SSU_RS01805)	http://www.kegg.jp/kegg-bin/show_pathway?map=map00520&multi_query=K00849+%23FFFFFF,red%0d%0aK07106+%23FFFFFF,red%0d%0a
ko00051	Fructose and mannose metabolism	Metabolism	Carbohydrate metabolism	1	15	0.48613	0.612164	gene-SSU_RS02615(tpiA)	http://www.kegg.jp/kegg-bin/show_pathway?map=map00051&multi_query=K01803+%23FFFFFF,red%0d%0a
ko00270	Cysteine and methionine metabolism	Metabolism	Amino acid metabolism	1	21	0.607979	0.73826	gene-SSU_RS06955(SSU_RS06955)	http://www.kegg.jp/kegg-bin/show_pathway?map=map00270&multi_query=K01739+%23FFFFFF,red%0d%0a
ko00620	Pyruvate metabolism	Metabolism	Carbohydrate metabolism	1	23	0.642	0.752689	gene-SSU_RS01435(adhE)	http://www.kegg.jp/kegg-bin/show_pathway?map=map00620&multi_query=K04072+%23FFFFFF,red%0d%0a
ko00970	Aminoacyl-tRNA biosynthesis	Genetic Information Processing	Translation	1	25	0.673162	0.762916	gene-SSU_RS07920(glyS)	http://www.kegg.jp/kegg-bin/show_pathway?map=map00970&multi_query=K01879+%23FFFFFF,red%0d%0a
ko02020	Two-component system	Environmental Information Processing	Signal transduction	1	27	0.701696	0.769603	gene-SSU_RS03595(ldcB)	http://www.kegg.jp/kegg-bin/show_pathway?map=map02020&multi_query=K07260+%23FFFFFF,red%0d%0a
ko02024	Quorum sensing	Cellular Processes	Cellular community - prokaryotes	1	32	0.762906	0.786024	gene-SSU_RS04570(lacD)	http://www.kegg.jp/kegg-bin/show_pathway?map=map02024&multi_query=K01635+%23FFFFFF,red%0d%0a
ko00240	Pyrimidine metabolism	Metabolism	Nucleotide metabolism	1	32	0.762906	0.786024	gene-SSU_RS06400(deoD)	http://www.kegg.jp/kegg-bin/show_pathway?map=map00240&multi_query=K03784+%23FFFFFF,red%0d%0a
ko02010	ABC transporters	Environmental Information Processing	Membrane transport	1	77	0.972467	0.972467	gene-SSU_RS09640(SSU_RS09640)	http://www.kegg.jp/kegg-bin/show_pathway?map=map02010&multi_query=K15771+%23FFFFFF,red%0d%0a
