# Supplementary material for: TreC: A Critical Mediator of lysoPC‐Induced Hypervirulence in Streptococcus suis
Source: Transbound Emerg Dis. 2026 Apr 18;2026:8378013. doi: 10.1155/tbed/8378013 (PMC13091233; doi:10.1155/tbed/8378013)
Supplement: Supplementary file 6 — Supporting Information 6 Table S6: Results of GO enrichment analysis. [file TBED-2026-8378013-s005.xlsx]

## Sheet: Sheet1
Category	GO.ID	Term	list	Total	Pvalue	FDR	Gene
MF	GO:0015144	carbohydrate transmembrane transporter activity	4	7	0.000178396	0.0230131	gene-SSU_RS01220(treP),gene-SSU_RS01940(SSU_RS01940),gene-SSU_RS04555(SSU_RS04555),gene-SSU_RS08685(SSU_RS08685)
BP	GO:0008643	carbohydrate transport	5	12	0.000327444	0.014473	gene-SSU_RS01220(treP),gene-SSU_RS04555(SSU_RS04555),gene-SSU_RS05280(ptsP),gene-SSU_RS06615(SSU_RS06615),gene-SSU_RS08685(SSU_RS08685)
BP	GO:0009401	phosphoenolpyruvate-dependent sugar phosphotransferase system	5	12	0.000327444	0.014473	gene-SSU_RS01220(treP),gene-SSU_RS04555(SSU_RS04555),gene-SSU_RS05280(ptsP),gene-SSU_RS06615(SSU_RS06615),gene-SSU_RS08685(SSU_RS08685)
BP	GO:0034219	carbohydrate transmembrane transport	5	12	0.000327444	0.014473	gene-SSU_RS01220(treP),gene-SSU_RS04555(SSU_RS04555),gene-SSU_RS05280(ptsP),gene-SSU_RS06615(SSU_RS06615),gene-SSU_RS08685(SSU_RS08685)
BP	GO:0098704	carbohydrate import across plasma membrane	5	12	0.000327444	0.014473	gene-SSU_RS01220(treP),gene-SSU_RS04555(SSU_RS04555),gene-SSU_RS05280(ptsP),gene-SSU_RS06615(SSU_RS06615),gene-SSU_RS08685(SSU_RS08685)
BP	GO:0098739	import across plasma membrane	5	12	0.000327444	0.014473	gene-SSU_RS01220(treP),gene-SSU_RS04555(SSU_RS04555),gene-SSU_RS05280(ptsP),gene-SSU_RS06615(SSU_RS06615),gene-SSU_RS08685(SSU_RS08685)
BP	GO:0098657	import into cell	5	13	0.000509404	0.018763	gene-SSU_RS01220(treP),gene-SSU_RS04555(SSU_RS04555),gene-SSU_RS05280(ptsP),gene-SSU_RS06615(SSU_RS06615),gene-SSU_RS08685(SSU_RS08685)
BP	GO:0005984	disaccharide metabolic process	3	4	0.000746671	0.0206268	gene-SSU_RS01215(treC),gene-SSU_RS04570(lacD),gene-SSU_RS04590(lacA)
BP	GO:0009311	oligosaccharide metabolic process	3	4	0.000746671	0.0206268	gene-SSU_RS01215(treC),gene-SSU_RS04570(lacD),gene-SSU_RS04590(lacA)
BP	GO:0055085	transmembrane transport	7	30	0.00107139	0.0263085	gene-SSU_RS01220(treP),gene-SSU_RS04555(SSU_RS04555),gene-SSU_RS05280(ptsP),gene-SSU_RS06615(SSU_RS06615),gene-SSU_RS08685(SSU_RS08685),gene-SSU_RS09150(SSU_RS09150),gene-SSU_RS09640(SSU_RS09640)
MF	GO:0015154	disaccharide transmembrane transporter activity	2	2	0.00253438	0.108978	gene-SSU_RS01220(treP),gene-SSU_RS04555(SSU_RS04555)
MF	GO:0015157	oligosaccharide transmembrane transporter activity	2	2	0.00253438	0.108978	gene-SSU_RS01220(treP),gene-SSU_RS04555(SSU_RS04555)
BP	GO:0031667	response to nutrient levels	2	2	0.00345939	0.0764526	gene-SSU_RS01435(adhE),gene-SSU_RS05280(ptsP)
BP	GO:0006810	transport	8	49	0.005311	0.090287	gene-SSU_RS01220(treP),gene-SSU_RS02525(SSU_RS02525),gene-SSU_RS04555(SSU_RS04555),gene-SSU_RS05280(ptsP),gene-SSU_RS06615(SSU_RS06615),gene-SSU_RS08685(SSU_RS08685),gene-SSU_RS09150(SSU_RS09150),gene-SSU_RS09640(SSU_RS09640)
BP	GO:0051179	localization	8	49	0.005311	0.090287	gene-SSU_RS01220(treP),gene-SSU_RS02525(SSU_RS02525),gene-SSU_RS04555(SSU_RS04555),gene-SSU_RS05280(ptsP),gene-SSU_RS06615(SSU_RS06615),gene-SSU_RS08685(SSU_RS08685),gene-SSU_RS09150(SSU_RS09150),gene-SSU_RS09640(SSU_RS09640)
BP	GO:0051234	establishment of localization	8	49	0.005311	0.090287	gene-SSU_RS01220(treP),gene-SSU_RS02525(SSU_RS02525),gene-SSU_RS04555(SSU_RS04555),gene-SSU_RS05280(ptsP),gene-SSU_RS06615(SSU_RS06615),gene-SSU_RS08685(SSU_RS08685),gene-SSU_RS09150(SSU_RS09150),gene-SSU_RS09640(SSU_RS09640)
MF	GO:0005215	transporter activity	7	46	0.00604517	0.194957	gene-SSU_RS01220(treP),gene-SSU_RS01940(SSU_RS01940),gene-SSU_RS02525(SSU_RS02525),gene-SSU_RS04555(SSU_RS04555),gene-SSU_RS06615(SSU_RS06615),gene-SSU_RS08685(SSU_RS08685),gene-SSU_RS09150(SSU_RS09150)
BP	GO:0005988	lactose metabolic process	2	3	0.00998891	0.116187	gene-SSU_RS04570(lacD),gene-SSU_RS04590(lacA)
BP	GO:0005990	lactose catabolic process	2	3	0.00998891	0.116187	gene-SSU_RS04570(lacD),gene-SSU_RS04590(lacA)
BP	GO:0009313	oligosaccharide catabolic process	2	3	0.00998891	0.116187	gene-SSU_RS04570(lacD),gene-SSU_RS04590(lacA)
BP	GO:0009991	response to extracellular stimulus	2	3	0.00998891	0.116187	gene-SSU_RS01435(adhE),gene-SSU_RS05280(ptsP)
BP	GO:0019512	lactose catabolic process via tagatose-6-phosphate	2	3	0.00998891	0.116187	gene-SSU_RS04570(lacD),gene-SSU_RS04590(lacA)
BP	GO:0046352	disaccharide catabolic process	2	3	0.00998891	0.116187	gene-SSU_RS04570(lacD),gene-SSU_RS04590(lacA)
MF	GO:0022857	transmembrane transporter activity	6	43	0.0173176	0.19969	gene-SSU_RS01220(treP),gene-SSU_RS01940(SSU_RS01940),gene-SSU_RS04555(SSU_RS04555),gene-SSU_RS06615(SSU_RS06615),gene-SSU_RS08685(SSU_RS08685),gene-SSU_RS09150(SSU_RS09150)
BP	GO:0006012	galactose metabolic process	2	4	0.0192312	0.202385	gene-SSU_RS01805(SSU_RS01805),gene-SSU_RS04550(lacG)
BP	GO:0043101	purine-containing compound salvage	2	4	0.0192312	0.202385	gene-SSU_RS02645(add),gene-SSU_RS06400(deoD)
MF	GO:0008982	protein-N(PI)-phosphohistidine-sugar phosphotransferase activity	2	5	0.0229882	0.19969	gene-SSU_RS01220(treP),gene-SSU_RS08685(SSU_RS08685)
BP	GO:0071702	organic substance transport	5	29	0.023396	0.235023	gene-SSU_RS01220(treP),gene-SSU_RS04555(SSU_RS04555),gene-SSU_RS05280(ptsP),gene-SSU_RS06615(SSU_RS06615),gene-SSU_RS08685(SSU_RS08685)
BP	GO:0044262	cellular carbohydrate metabolic process	4	21	0.0305842	0.250571	gene-SSU_RS01215(treC),gene-SSU_RS01805(SSU_RS01805),gene-SSU_RS04570(lacD),gene-SSU_RS04590(lacA)
BP	GO:0050789	regulation of biological process	5	31	0.0306807	0.250571	gene-SSU_RS01225(treR),gene-SSU_RS03360(SSU_RS03360),gene-SSU_RS04565(SSU_RS04565),gene-SSU_RS05280(ptsP),gene-SSU_RS06620(SSU_RS06620)
BP	GO:0006457	protein folding	2	5	0.0308583	0.250571	gene-SSU_RS01530(dnaK),gene-SSU_RS01535(dnaJ)
BP	GO:0006525	arginine metabolic process	2	5	0.0308583	0.250571	gene-SSU_RS03045(arcA),gene-SSU_RS03055(argF)
MF	GO:0016861	intramolecular oxidoreductase activity, interconverting aldoses and ketoses	2	6	0.0333859	0.19969	gene-SSU_RS02615(tpiA),gene-SSU_RS04590(lacA)
CC	GO:0009341	beta-galactosidase complex	1	1	0.0368421	0.184211	gene-SSU_RS04550(lacG)
CC	GO:0019197	phosphoenolpyruvate-dependent sugar phosphotransferase complex	1	1	0.0368421	0.184211	gene-SSU_RS04555(SSU_RS04555)
BP	GO:0065007	biological regulation	5	33	0.0392809	0.250571	gene-SSU_RS01225(treR),gene-SSU_RS03360(SSU_RS03360),gene-SSU_RS04565(SSU_RS04565),gene-SSU_RS05280(ptsP),gene-SSU_RS06620(SSU_RS06620)
BP	GO:0009605	response to external stimulus	2	6	0.0445701	0.250571	gene-SSU_RS01435(adhE),gene-SSU_RS05280(ptsP)
BP	GO:0044275	cellular carbohydrate catabolic process	2	6	0.0445701	0.250571	gene-SSU_RS04570(lacD),gene-SSU_RS04590(lacA)
MF	GO:0016860	intramolecular oxidoreductase activity	2	7	0.0452587	0.19969	gene-SSU_RS02615(tpiA),gene-SSU_RS04590(lacA)
MF	GO:0004022	alcohol dehydrogenase (NAD+) activity	1	1	0.0510836	0.19969	gene-SSU_RS01435(adhE)
MF	GO:0004335	galactokinase activity	1	1	0.0510836	0.19969	gene-SSU_RS01805(SSU_RS01805)
MF	GO:0004565	beta-galactosidase activity	1	1	0.0510836	0.19969	gene-SSU_RS04550(lacG)
MF	GO:0004585	ornithine carbamoyltransferase activity	1	1	0.0510836	0.19969	gene-SSU_RS03055(argF)
MF	GO:0004595	pantetheine-phosphate adenylyltransferase activity	1	1	0.0510836	0.19969	gene-SSU_RS07525(coaD)
MF	GO:0004807	triose-phosphate isomerase activity	1	1	0.0510836	0.19969	gene-SSU_RS02615(tpiA)
MF	GO:0008788	alpha,alpha-phosphotrehalase activity	1	1	0.0510836	0.19969	gene-SSU_RS01215(treC)
MF	GO:0008804	carbamate kinase activity	1	1	0.0510836	0.19969	gene-SSU_RS03060(arcC)
MF	GO:0008965	phosphoenolpyruvate-protein phosphotransferase activity	1	1	0.0510836	0.19969	gene-SSU_RS05280(ptsP)
MF	GO:0015155	lactose transmembrane transporter activity	1	1	0.0510836	0.19969	gene-SSU_RS04555(SSU_RS04555)
MF	GO:0015573	beta-glucoside transmembrane transporter activity	1	1	0.0510836	0.19969	gene-SSU_RS06615(SSU_RS06615)
MF	GO:0015574	trehalose transmembrane transporter activity	1	1	0.0510836	0.19969	gene-SSU_RS01220(treP)
MF	GO:0015925	galactosidase activity	1	1	0.0510836	0.19969	gene-SSU_RS04550(lacG)
MF	GO:0015927	trehalase activity	1	1	0.0510836	0.19969	gene-SSU_RS01215(treC)
MF	GO:0016775	phosphotransferase activity, nitrogenous group as acceptor	1	1	0.0510836	0.19969	gene-SSU_RS05280(ptsP)
MF	GO:0016782	transferase activity, transferring sulphur-containing groups	1	1	0.0510836	0.19969	gene-SSU_RS09795(mnmA)
MF	GO:0016783	sulfurtransferase activity	1	1	0.0510836	0.19969	gene-SSU_RS09795(mnmA)
MF	GO:0016813	hydrolase activity, acting on carbon-nitrogen (but not peptide) bonds, in linear amidines	1	1	0.0510836	0.19969	gene-SSU_RS03045(arcA)
MF	GO:0016990	arginine deiminase activity	1	1	0.0510836	0.19969	gene-SSU_RS03045(arcA)
MF	GO:0018455	alcohol dehydrogenase [NAD(P)+] activity	1	1	0.0510836	0.19969	gene-SSU_RS01435(adhE)
MF	GO:0042947	glucoside transmembrane transporter activity	1	1	0.0510836	0.19969	gene-SSU_RS06615(SSU_RS06615)
MF	GO:0050044	galactose-6-phosphate isomerase activity	1	1	0.0510836	0.19969	gene-SSU_RS04590(lacA)
MF	GO:0052913	16S rRNA (guanine(966)-N(2))-methyltransferase activity	1	1	0.0510836	0.19969	gene-SSU_RS07530(rsmD)
MF	GO:0070002	glutamic-type peptidase activity	1	1	0.0510836	0.19969	gene-SSU_RS03355(SSU_RS03355)
MF	GO:0070007	glutamic-type endopeptidase activity	1	1	0.0510836	0.19969	gene-SSU_RS03355(SSU_RS03355)
BP	GO:0050794	regulation of cellular process	4	25	0.0544952	0.250571	gene-SSU_RS01225(treR),gene-SSU_RS03360(SSU_RS03360),gene-SSU_RS04565(SSU_RS04565),gene-SSU_RS06620(SSU_RS06620)
BP	GO:0005991	trehalose metabolic process	1	1	0.0596745	0.250571	gene-SSU_RS01215(treC)
BP	GO:0006527	arginine catabolic process	1	1	0.0596745	0.250571	gene-SSU_RS03045(arcA)
BP	GO:0006808	regulation of nitrogen utilization	1	1	0.0596745	0.250571	gene-SSU_RS05280(ptsP)
BP	GO:0009065	glutamine family amino acid catabolic process	1	1	0.0596745	0.250571	gene-SSU_RS03045(arcA)
BP	GO:0009254	peptidoglycan turnover	1	1	0.0596745	0.250571	gene-SSU_RS08690(murQ)
BP	GO:0009266	response to temperature stimulus	1	1	0.0596745	0.250571	gene-SSU_RS01520(hrcA)
BP	GO:0009408	response to heat	1	1	0.0596745	0.250571	gene-SSU_RS01520(hrcA)
BP	GO:0009628	response to abiotic stimulus	1	1	0.0596745	0.250571	gene-SSU_RS01520(hrcA)
BP	GO:0015759	beta-glucoside transport	1	1	0.0596745	0.250571	gene-SSU_RS06615(SSU_RS06615)
BP	GO:0015766	disaccharide transport	1	1	0.0596745	0.250571	gene-SSU_RS01220(treP)
BP	GO:0015771	trehalose transport	1	1	0.0596745	0.250571	gene-SSU_RS01220(treP)
BP	GO:0015772	oligosaccharide transport	1	1	0.0596745	0.250571	gene-SSU_RS01220(treP)
BP	GO:0015976	carbon utilization	1	1	0.0596745	0.250571	gene-SSU_RS01435(adhE)
BP	GO:0019546	arginine deiminase pathway	1	1	0.0596745	0.250571	gene-SSU_RS03045(arcA)
BP	GO:0019740	nitrogen utilization	1	1	0.0596745	0.250571	gene-SSU_RS05280(ptsP)
BP	GO:0032101	regulation of response to external stimulus	1	1	0.0596745	0.250571	gene-SSU_RS05280(ptsP)
BP	GO:0032104	regulation of response to extracellular stimulus	1	1	0.0596745	0.250571	gene-SSU_RS05280(ptsP)
BP	GO:0032107	regulation of response to nutrient levels	1	1	0.0596745	0.250571	gene-SSU_RS05280(ptsP)
BP	GO:0042946	glucoside transport	1	1	0.0596745	0.250571	gene-SSU_RS06615(SSU_RS06615)
BP	GO:0046835	carbohydrate phosphorylation	1	1	0.0596745	0.250571	gene-SSU_RS01805(SSU_RS01805)
BP	GO:1901656	glycoside transport	1	1	0.0596745	0.250571	gene-SSU_RS06615(SSU_RS06615)
BP	GO:0019318	hexose metabolic process	2	7	0.0600917	0.250571	gene-SSU_RS01805(SSU_RS01805),gene-SSU_RS04550(lacG)
BP	GO:0043094	cellular metabolic compound salvage	2	7	0.0600917	0.250571	gene-SSU_RS02645(add),gene-SSU_RS06400(deoD)
BP	GO:0005975	carbohydrate metabolic process	6	51	0.0722148	0.277949	gene-SSU_RS01215(treC),gene-SSU_RS01805(SSU_RS01805),gene-SSU_RS02615(tpiA),gene-SSU_RS04550(lacG),gene-SSU_RS04570(lacD),gene-SSU_RS04590(lacA)
CC	GO:0009345	glycine-tRNA ligase complex	1	2	0.0725146	0.200234	gene-SSU_RS07920(glyS)
BP	GO:0006355	regulation of DNA-templated transcription	3	17	0.0742037	0.277949	gene-SSU_RS01225(treR),gene-SSU_RS04565(SSU_RS04565),gene-SSU_RS06620(SSU_RS06620)
BP	GO:0016052	carbohydrate catabolic process	3	17	0.0742037	0.277949	gene-SSU_RS02615(tpiA),gene-SSU_RS04570(lacD),gene-SSU_RS04590(lacA)
BP	GO:0051252	regulation of RNA metabolic process	3	17	0.0742037	0.277949	gene-SSU_RS01225(treR),gene-SSU_RS04565(SSU_RS04565),gene-SSU_RS06620(SSU_RS06620)
BP	GO:1903506	regulation of nucleic acid-templated transcription	3	17	0.0742037	0.277949	gene-SSU_RS01225(treR),gene-SSU_RS04565(SSU_RS04565),gene-SSU_RS06620(SSU_RS06620)
BP	GO:2001141	regulation of RNA biosynthetic process	3	17	0.0742037	0.277949	gene-SSU_RS01225(treR),gene-SSU_RS04565(SSU_RS04565),gene-SSU_RS06620(SSU_RS06620)
BP	GO:0005996	monosaccharide metabolic process	2	8	0.0771721	0.284251	gene-SSU_RS01805(SSU_RS01805),gene-SSU_RS04550(lacG)
CC	GO:1902494	catalytic complex	3	30	0.0800938	0.200234	gene-SSU_RS04550(lacG),gene-SSU_RS04555(SSU_RS04555),gene-SSU_RS07920(glyS)
BP	GO:0009889	regulation of biosynthetic process	3	19	0.0974716	0.336582	gene-SSU_RS01225(treR),gene-SSU_RS04565(SSU_RS04565),gene-SSU_RS06620(SSU_RS06620)
BP	GO:0010556	regulation of macromolecule biosynthetic process	3	19	0.0974716	0.336582	gene-SSU_RS01225(treR),gene-SSU_RS04565(SSU_RS04565),gene-SSU_RS06620(SSU_RS06620)
BP	GO:0019219	regulation of nucleobase-containing compound metabolic process	3	19	0.0974716	0.336582	gene-SSU_RS01225(treR),gene-SSU_RS04565(SSU_RS04565),gene-SSU_RS06620(SSU_RS06620)
BP	GO:0031326	regulation of cellular biosynthetic process	3	19	0.0974716	0.336582	gene-SSU_RS01225(treR),gene-SSU_RS04565(SSU_RS04565),gene-SSU_RS06620(SSU_RS06620)
MF	GO:0004000	adenosine deaminase activity	1	2	0.0996328	0.313479	gene-SSU_RS02645(add)
MF	GO:0004731	purine-nucleoside phosphorylase activity	1	2	0.0996328	0.313479	gene-SSU_RS06400(deoD)
MF	GO:0004820	glycine-tRNA ligase activity	1	2	0.0996328	0.313479	gene-SSU_RS07920(glyS)
MF	GO:0008990	rRNA (guanine-N2-)-methyltransferase activity	1	2	0.0996328	0.313479	gene-SSU_RS07530(rsmD)
MF	GO:0009025	tagatose-bisphosphate aldolase activity	1	2	0.0996328	0.313479	gene-SSU_RS04570(lacD)
MF	GO:0016435	rRNA (guanine) methyltransferase activity	1	2	0.0996328	0.313479	gene-SSU_RS07530(rsmD)
MF	GO:0016743	carboxyl- or carbamoyltransferase activity	1	2	0.0996328	0.313479	gene-SSU_RS03055(argF)
MF	GO:1901505	carbohydrate derivative transmembrane transporter activity	1	2	0.0996328	0.313479	gene-SSU_RS06615(SSU_RS06615)
MF	GO:0004553	hydrolase activity, hydrolyzing O-glycosyl compounds	2	11	0.104317	0.320402	gene-SSU_RS01215(treC),gene-SSU_RS04550(lacG)
BP	GO:0010468	regulation of gene expression	3	20	0.110112	0.355709	gene-SSU_RS01225(treR),gene-SSU_RS04565(SSU_RS04565),gene-SSU_RS06620(SSU_RS06620)
BP	GO:0006426	glycyl-tRNA aminoacylation	1	2	0.11589	0.355709	gene-SSU_RS07920(glyS)
BP	GO:0006591	ornithine metabolic process	1	2	0.11589	0.355709	gene-SSU_RS03055(argF)
BP	GO:0009113	purine nucleobase biosynthetic process	1	2	0.11589	0.355709	gene-SSU_RS06400(deoD)
BP	GO:0042450	arginine biosynthetic process via ornithine	1	2	0.11589	0.355709	gene-SSU_RS03055(argF)
BP	GO:0043096	purine nucleobase salvage	1	2	0.11589	0.355709	gene-SSU_RS06400(deoD)
BP	GO:0048583	regulation of response to stimulus	1	2	0.11589	0.355709	gene-SSU_RS05280(ptsP)
BP	GO:1901264	carbohydrate derivative transport	1	2	0.11589	0.355709	gene-SSU_RS06615(SSU_RS06615)
MF	GO:0016773	phosphotransferase activity, alcohol group as acceptor	3	24	0.118115	0.354345	gene-SSU_RS01220(treP),gene-SSU_RS01805(SSU_RS01805),gene-SSU_RS08685(SSU_RS08685)
BP	GO:0031323	regulation of cellular metabolic process	3	21	0.123367	0.355709	gene-SSU_RS01225(treR),gene-SSU_RS04565(SSU_RS04565),gene-SSU_RS06620(SSU_RS06620)
BP	GO:0044248	cellular catabolic process	3	21	0.123367	0.355709	gene-SSU_RS03045(arcA),gene-SSU_RS04570(lacD),gene-SSU_RS04590(lacA)
BP	GO:0051171	regulation of nitrogen compound metabolic process	3	21	0.123367	0.355709	gene-SSU_RS01225(treR),gene-SSU_RS04565(SSU_RS04565),gene-SSU_RS06620(SSU_RS06620)
BP	GO:0080090	regulation of primary metabolic process	3	21	0.123367	0.355709	gene-SSU_RS01225(treR),gene-SSU_RS04565(SSU_RS04565),gene-SSU_RS06620(SSU_RS06620)
BP	GO:0009056	catabolic process	4	33	0.125544	0.355709	gene-SSU_RS02615(tpiA),gene-SSU_RS03045(arcA),gene-SSU_RS04570(lacD),gene-SSU_RS04590(lacA)
BP	GO:1901575	organic substance catabolic process	4	33	0.125544	0.355709	gene-SSU_RS02615(tpiA),gene-SSU_RS03045(arcA),gene-SSU_RS04570(lacD),gene-SSU_RS04590(lacA)
MF	GO:0016740	transferase activity	11	152	0.126128	0.354798	gene-SSU_RS01220(treP),gene-SSU_RS01805(SSU_RS01805),gene-SSU_RS03050(SSU_RS03050),gene-SSU_RS03055(argF),gene-SSU_RS03060(arcC),gene-SSU_RS05280(ptsP),gene-SSU_RS06400(deoD),gene-SSU_RS07525(coaD),gene-SSU_RS07530(rsmD),gene-SSU_RS08685(SSU_RS08685),gene-SSU_RS09795(mnmA)
BP	GO:0009064	glutamine family amino acid metabolic process	2	11	0.135576	0.374311	gene-SSU_RS03045(arcA),gene-SSU_RS03055(argF)
BP	GO:0019222	regulation of metabolic process	3	22	0.137191	0.374311	gene-SSU_RS01225(treR),gene-SSU_RS04565(SSU_RS04565),gene-SSU_RS06620(SSU_RS06620)
BP	GO:0060255	regulation of macromolecule metabolic process	3	22	0.137191	0.374311	gene-SSU_RS01225(treR),gene-SSU_RS04565(SSU_RS04565),gene-SSU_RS06620(SSU_RS06620)
MF	GO:0016810	hydrolase activity, acting on carbon-nitrogen (but not peptide) bonds	2	13	0.138877	0.354798	gene-SSU_RS02645(add),gene-SSU_RS03045(arcA)
MF	GO:0016772	transferase activity, transferring phosphorus-containing groups	6	71	0.142605	0.354798	gene-SSU_RS01220(treP),gene-SSU_RS01805(SSU_RS01805),gene-SSU_RS03060(arcC),gene-SSU_RS05280(ptsP),gene-SSU_RS07525(coaD),gene-SSU_RS08685(SSU_RS08685)
MF	GO:0008170	N-methyltransferase activity	1	3	0.14577	0.354798	gene-SSU_RS07530(rsmD)
MF	GO:0016620	oxidoreductase activity, acting on the aldehyde or oxo group of donors, NAD or NADP as acceptor	1	3	0.14577	0.354798	gene-SSU_RS01435(adhE)
MF	GO:0016774	phosphotransferase activity, carboxyl group as acceptor	1	3	0.14577	0.354798	gene-SSU_RS03060(arcC)
MF	GO:0016903	oxidoreductase activity, acting on the aldehyde or oxo group of donors	1	3	0.14577	0.354798	gene-SSU_RS01435(adhE)
MF	GO:0019200	carbohydrate kinase activity	1	3	0.14577	0.354798	gene-SSU_RS01805(SSU_RS01805)
MF	GO:0019239	deaminase activity	1	3	0.14577	0.354798	gene-SSU_RS02645(add)
MF	GO:0051082	unfolded protein binding	1	3	0.14577	0.354798	gene-SSU_RS01535(dnaJ)
BP	GO:0016310	phosphorylation	2	12	0.156797	0.414596	gene-SSU_RS01805(SSU_RS01805),gene-SSU_RS02615(tpiA)
BP	GO:0006351	DNA-templated transcription	3	24	0.166362	0.414596	gene-SSU_RS01225(treR),gene-SSU_RS04565(SSU_RS04565),gene-SSU_RS06620(SSU_RS06620)
BP	GO:0097659	nucleic acid-templated transcription	3	24	0.166362	0.414596	gene-SSU_RS01225(treR),gene-SSU_RS04565(SSU_RS04565),gene-SSU_RS06620(SSU_RS06620)
BP	GO:0006144	purine nucleobase metabolic process	1	3	0.16884	0.414596	gene-SSU_RS06400(deoD)
BP	GO:0006526	arginine biosynthetic process	1	3	0.16884	0.414596	gene-SSU_RS03055(argF)
BP	GO:0009063	cellular amino acid catabolic process	1	3	0.16884	0.414596	gene-SSU_RS03045(arcA)
BP	GO:0019725	cellular homeostasis	1	3	0.16884	0.414596	gene-SSU_RS03360(SSU_RS03360)
BP	GO:0045454	cell redox homeostasis	1	3	0.16884	0.414596	gene-SSU_RS03360(SSU_RS03360)
BP	GO:1901606	alpha-amino acid catabolic process	1	3	0.16884	0.414596	gene-SSU_RS03045(arcA)
BP	GO:0032774	RNA biosynthetic process	3	25	0.181616	0.441068	gene-SSU_RS01225(treR),gene-SSU_RS04565(SSU_RS04565),gene-SSU_RS06620(SSU_RS06620)
MF	GO:0016668	oxidoreductase activity, acting on a sulfur group of donors, NAD(P) as acceptor	1	4	0.18961	0.437551	gene-SSU_RS03360(SSU_RS03360)
MF	GO:0070566	adenylyltransferase activity	1	4	0.18961	0.437551	gene-SSU_RS07525(coaD)
MF	GO:0003824	catalytic activity	26	455	0.189945	0.437551	gene-SSU_RS00335(SSU_RS00335),gene-SSU_RS01215(treC),gene-SSU_RS01220(treP),gene-SSU_RS01435(adhE),gene-SSU_RS01530(dnaK),gene-SSU_RS01805(SSU_RS01805),gene-SSU_RS02615(tpiA),gene-SSU_RS02645(add),gene-SSU_RS03045(arcA),gene-SSU_RS03050(SSU_RS03050),gene-SSU_RS03055(argF),gene-SSU_RS03060(arcC),gene-SSU_RS03355(SSU_RS03355),gene-SSU_RS03360(SSU_RS03360),gene-SSU_RS04550(lacG),gene-SSU_RS04570(lac…
MF	GO:0016798	hydrolase activity, acting on glycosyl bonds	2	16	0.194494	0.44017	gene-SSU_RS01215(treC),gene-SSU_RS04550(lacG)
MF	GO:0022804	active transmembrane transporter activity	2	17	0.213679	0.475252	gene-SSU_RS01220(treP),gene-SSU_RS08685(SSU_RS08685)
BP	GO:0015936	coenzyme A metabolic process	1	4	0.21871	0.503488	gene-SSU_RS07525(coaD)
BP	GO:0015937	coenzyme A biosynthetic process	1	4	0.21871	0.503488	gene-SSU_RS07525(coaD)
BP	GO:0042592	homeostatic process	1	4	0.21871	0.503488	gene-SSU_RS03360(SSU_RS03360)
BP	GO:0046112	nucleobase biosynthetic process	1	4	0.21871	0.503488	gene-SSU_RS06400(deoD)
BP	GO:0065008	regulation of biological quality	1	4	0.21871	0.503488	gene-SSU_RS03360(SSU_RS03360)
MF	GO:0016814	hydrolase activity, acting on carbon-nitrogen (but not peptide) bonds, in cyclic amidines	1	5	0.231266	0.505649	gene-SSU_RS02645(add)
BP	GO:0072522	purine-containing compound biosynthetic process	3	29	0.246027	0.548725	gene-SSU_RS02645(add),gene-SSU_RS06400(deoD),gene-SSU_RS07525(coaD)
BP	GO:0022613	ribonucleoprotein complex biogenesis	2	16	0.246364	0.548725	gene-SSU_RS06210(ybeY),gene-SSU_RS07530(rsmD)
BP	GO:0042254	ribosome biogenesis	2	16	0.246364	0.548725	gene-SSU_RS06210(ybeY),gene-SSU_RS07530(rsmD)
BP	GO:0072521	purine-containing compound metabolic process	4	43	0.248977	0.548725	gene-SSU_RS02615(tpiA),gene-SSU_RS02645(add),gene-SSU_RS06400(deoD),gene-SSU_RS07525(coaD)
BP	GO:0000154	rRNA modification	1	5	0.265672	0.548725	gene-SSU_RS07530(rsmD)
BP	GO:0009112	nucleobase metabolic process	1	5	0.265672	0.548725	gene-SSU_RS06400(deoD)
BP	GO:0031167	rRNA methylation	1	5	0.265672	0.548725	gene-SSU_RS07530(rsmD)
BP	GO:0033866	nucleoside bisphosphate biosynthetic process	1	5	0.265672	0.548725	gene-SSU_RS07525(coaD)
BP	GO:0034030	ribonucleoside bisphosphate biosynthetic process	1	5	0.265672	0.548725	gene-SSU_RS07525(coaD)
BP	GO:0034033	purine nucleoside bisphosphate biosynthetic process	1	5	0.265672	0.548725	gene-SSU_RS07525(coaD)
BP	GO:0046395	carboxylic acid catabolic process	1	5	0.265672	0.548725	gene-SSU_RS03045(arcA)
MF	GO:0016832	aldehyde-lyase activity	1	6	0.270842	0.58231	gene-SSU_RS04570(lacD)
BP	GO:0034654	nucleobase-containing compound biosynthetic process	6	75	0.282055	0.577169	gene-SSU_RS01225(treR),gene-SSU_RS02645(add),gene-SSU_RS04565(SSU_RS04565),gene-SSU_RS06400(deoD),gene-SSU_RS06620(SSU_RS06620),gene-SSU_RS07525(coaD)
MF	GO:0008080	N-acetyltransferase activity	1	7	0.308439	0.621698	gene-SSU_RS03050(SSU_RS03050)
MF	GO:0016410	N-acyltransferase activity	1	7	0.308439	0.621698	gene-SSU_RS03050(SSU_RS03050)
MF	GO:0016667	oxidoreductase activity, acting on a sulfur group of donors	1	7	0.308439	0.621698	gene-SSU_RS03360(SSU_RS03360)
MF	GO:0050660	flavin adenine dinucleotide binding	1	7	0.308439	0.621698	gene-SSU_RS03360(SSU_RS03360)
BP	GO:0001510	RNA methylation	1	6	0.309893	0.611485	gene-SSU_RS07530(rsmD)
BP	GO:0006040	amino sugar metabolic process	1	6	0.309893	0.611485	gene-SSU_RS08690(murQ)
BP	GO:0016054	organic acid catabolic process	1	6	0.309893	0.611485	gene-SSU_RS03045(arcA)
BP	GO:1901565	organonitrogen compound catabolic process	1	6	0.309893	0.611485	gene-SSU_RS03045(arcA)
CC	GO:0016020	membrane	3	55	0.32757	0.65514	gene-SSU_RS01220(treP),gene-SSU_RS08685(SSU_RS08685),gene-SSU_RS09640(SSU_RS09640)
MF	GO:0046872	metal ion binding	2	23	0.330719	0.634226	gene-SSU_RS01435(adhE),gene-SSU_RS06210(ybeY)
MF	GO:0003700	DNA-binding transcription factor activity	1	8	0.344154	0.634226	gene-SSU_RS01225(treR)
MF	GO:0004540	ribonuclease activity	1	8	0.344154	0.634226	gene-SSU_RS06210(ybeY)
MF	GO:0008649	rRNA methyltransferase activity	1	8	0.344154	0.634226	gene-SSU_RS07530(rsmD)
MF	GO:0016763	pentosyltransferase activity	1	8	0.344154	0.634226	gene-SSU_RS06400(deoD)
MF	GO:0140102	catalytic activity, acting on a rRNA	1	8	0.344154	0.634226	gene-SSU_RS07530(rsmD)
BP	GO:0050896	response to stimulus	3	36	0.365313	0.714462	gene-SSU_RS01435(adhE),gene-SSU_RS01520(hrcA),gene-SSU_RS05280(ptsP)
MF	GO:0016853	isomerase activity	2	25	0.369209	0.6615	gene-SSU_RS02615(tpiA),gene-SSU_RS04590(lacA)
MF	GO:0043169	cation binding	2	25	0.369209	0.6615	gene-SSU_RS01435(adhE),gene-SSU_RS06210(ybeY)
MF	GO:0140110	transcription regulator activity	1	9	0.378077	0.668108	gene-SSU_RS01225(treR)
BP	GO:0009084	glutamine family amino acid biosynthetic process	1	8	0.39072	0.721391	gene-SSU_RS03055(argF)
BP	GO:0032259	methylation	1	8	0.39072	0.721391	gene-SSU_RS07530(rsmD)
BP	GO:0033865	nucleoside bisphosphate metabolic process	1	8	0.39072	0.721391	gene-SSU_RS07525(coaD)
BP	GO:0033875	ribonucleoside bisphosphate metabolic process	1	8	0.39072	0.721391	gene-SSU_RS07525(coaD)
BP	GO:0034032	purine nucleoside bisphosphate metabolic process	1	8	0.39072	0.721391	gene-SSU_RS07525(coaD)
BP	GO:0043414	macromolecule methylation	1	8	0.39072	0.721391	gene-SSU_RS07530(rsmD)
BP	GO:0016070	RNA metabolic process	6	85	0.396906	0.721391	gene-SSU_RS01225(treR),gene-SSU_RS04565(SSU_RS04565),gene-SSU_RS06620(SSU_RS06620),gene-SSU_RS07530(rsmD),gene-SSU_RS07920(glyS),gene-SSU_RS09795(mnmA)
MF	GO:0016741	transferase activity, transferring one-carbon groups	2	27	0.406911	0.696423	gene-SSU_RS03055(argF),gene-SSU_RS07530(rsmD)
BP	GO:0018130	heterocycle biosynthetic process	6	86	0.408641	0.721391	gene-SSU_RS01225(treR),gene-SSU_RS02645(add),gene-SSU_RS04565(SSU_RS04565),gene-SSU_RS06400(deoD),gene-SSU_RS06620(SSU_RS06620),gene-SSU_RS07525(coaD)
BP	GO:0019438	aromatic compound biosynthetic process	6	86	0.408641	0.721391	gene-SSU_RS01225(treR),gene-SSU_RS02645(add),gene-SSU_RS04565(SSU_RS04565),gene-SSU_RS06400(deoD),gene-SSU_RS06620(SSU_RS06620),gene-SSU_RS07525(coaD)
MF	GO:0005515	protein binding	1	10	0.410296	0.696423	gene-SSU_RS01535(dnaJ)
MF	GO:0016407	acetyltransferase activity	1	10	0.410296	0.696423	gene-SSU_RS03050(SSU_RS03050)
MF	GO:0016787	hydrolase activity	7	120	0.415989	0.696917	gene-SSU_RS01215(treC),gene-SSU_RS01530(dnaK),gene-SSU_RS02645(add),gene-SSU_RS03045(arcA),gene-SSU_RS03355(SSU_RS03355),gene-SSU_RS04550(lacG),gene-SSU_RS06210(ybeY)
BP	GO:0006096	glycolytic process	1	9	0.427612	0.721391	gene-SSU_RS02615(tpiA)
BP	GO:0006364	rRNA processing	1	9	0.427612	0.721391	gene-SSU_RS07530(rsmD)
BP	GO:0006757	ATP generation from ADP	1	9	0.427612	0.721391	gene-SSU_RS02615(tpiA)
BP	GO:0009135	purine nucleoside diphosphate metabolic process	1	9	0.427612	0.721391	gene-SSU_RS02615(tpiA)
BP	GO:0009179	purine ribonucleoside diphosphate metabolic process	1	9	0.427612	0.721391	gene-SSU_RS02615(tpiA)
BP	GO:0009185	ribonucleoside diphosphate metabolic process	1	9	0.427612	0.721391	gene-SSU_RS02615(tpiA)
BP	GO:0016072	rRNA metabolic process	1	9	0.427612	0.721391	gene-SSU_RS07530(rsmD)
BP	GO:0044282	small molecule catabolic process	1	9	0.427612	0.721391	gene-SSU_RS03045(arcA)
BP	GO:0046031	ADP metabolic process	1	9	0.427612	0.721391	gene-SSU_RS02615(tpiA)
MF	GO:0004175	endopeptidase activity	1	11	0.440893	0.710941	gene-SSU_RS03355(SSU_RS03355)
MF	GO:0008173	RNA methyltransferase activity	1	11	0.440893	0.710941	gene-SSU_RS07530(rsmD)
MF	GO:0016887	ATP hydrolysis activity	1	11	0.440893	0.710941	gene-SSU_RS01530(dnaK)
BP	GO:1901362	organic cyclic compound biosynthetic process	6	89	0.443831	0.735078	gene-SSU_RS01225(treR),gene-SSU_RS02645(add),gene-SSU_RS04565(SSU_RS04565),gene-SSU_RS06400(deoD),gene-SSU_RS06620(SSU_RS06620),gene-SSU_RS07525(coaD)
BP	GO:0000270	peptidoglycan metabolic process	1	10	0.462334	0.735078	gene-SSU_RS08690(murQ)
BP	GO:0006022	aminoglycan metabolic process	1	10	0.462334	0.735078	gene-SSU_RS08690(murQ)
BP	GO:0006090	pyruvate metabolic process	1	10	0.462334	0.735078	gene-SSU_RS02615(tpiA)
BP	GO:0006165	nucleoside diphosphate phosphorylation	1	10	0.462334	0.735078	gene-SSU_RS02615(tpiA)
BP	GO:0009132	nucleoside diphosphate metabolic process	1	10	0.462334	0.735078	gene-SSU_RS02615(tpiA)
BP	GO:0030203	glycosaminoglycan metabolic process	1	10	0.462334	0.735078	gene-SSU_RS08690(murQ)
BP	GO:0046939	nucleotide phosphorylation	1	10	0.462334	0.735078	gene-SSU_RS02615(tpiA)
MF	GO:0016301	kinase activity	2	31	0.479105	0.763019	gene-SSU_RS01805(SSU_RS01805),gene-SSU_RS03060(arcC)
MF	GO:0016830	carbon-carbon lyase activity	1	13	0.497539	0.782713	gene-SSU_RS04570(lacD)
MF	GO:0008757	S-adenosylmethionine-dependent methyltransferase activity	1	14	0.523733	0.804305	gene-SSU_RS07530(rsmD)
MF	GO:0016616	oxidoreductase activity, acting on the CH-OH group of donors, NAD or NADP as acceptor	1	14	0.523733	0.804305	gene-SSU_RS01435(adhE)
BP	GO:0006066	alcohol metabolic process	1	12	0.525757	0.828855	gene-SSU_RS01435(adhE)
BP	GO:0034470	ncRNA processing	2	29	0.528817	0.828855	gene-SSU_RS07530(rsmD),gene-SSU_RS09795(mnmA)
MF	GO:0140098	catalytic activity, acting on RNA	3	55	0.546151	0.813444	gene-SSU_RS06210(ybeY),gene-SSU_RS07530(rsmD),gene-SSU_RS07920(glyS)
MF	GO:0016614	oxidoreductase activity, acting on CH-OH group of donors	1	15	0.548602	0.813444	gene-SSU_RS01435(adhE)
MF	GO:0016835	carbon-oxygen lyase activity	1	15	0.548602	0.813444	gene-SSU_RS08690(murQ)
MF	GO:0016829	lyase activity	2	36	0.5619	0.823695	gene-SSU_RS04570(lacD),gene-SSU_RS08690(murQ)
BP	GO:0006520	cellular amino acid metabolic process	4	66	0.571666	0.889706	gene-SSU_RS03045(arcA),gene-SSU_RS03055(argF),gene-SSU_RS03060(arcC),gene-SSU_RS07920(glyS)
MF	GO:0016757	glycosyltransferase activity	1	16	0.572209	0.829382	gene-SSU_RS06400(deoD)
BP	GO:0006396	RNA processing	2	32	0.584291	0.902996	gene-SSU_RS07530(rsmD),gene-SSU_RS09795(mnmA)
MF	GO:0008233	peptidase activity	1	17	0.594617	0.842919	gene-SSU_RS03355(SSU_RS03355)
MF	GO:0016747	acyltransferase activity, transferring groups other than amino-acyl groups	1	17	0.594617	0.842919	gene-SSU_RS03050(SSU_RS03050)
BP	GO:0009144	purine nucleoside triphosphate metabolic process	1	15	0.607496	0.911503	gene-SSU_RS02615(tpiA)
BP	GO:0009205	purine ribonucleoside triphosphate metabolic process	1	15	0.607496	0.911503	gene-SSU_RS02615(tpiA)
BP	GO:0046034	ATP metabolic process	1	15	0.607496	0.911503	gene-SSU_RS02615(tpiA)
BP	GO:1901615	organic hydroxy compound metabolic process	1	15	0.607496	0.911503	gene-SSU_RS01435(adhE)
MF	GO:0004518	nuclease activity	1	18	0.615885	0.854292	gene-SSU_RS06210(ybeY)
MF	GO:0004803	transposase activity	1	18	0.615885	0.854292	gene-SSU_RS00335(SSU_RS00335)
BP	GO:0009150	purine ribonucleotide metabolic process	2	34	0.618667	0.911503	gene-SSU_RS02615(tpiA),gene-SSU_RS07525(coaD)
BP	GO:0044085	cellular component biogenesis	2	34	0.618667	0.911503	gene-SSU_RS06210(ybeY),gene-SSU_RS07530(rsmD)
BP	GO:1901605	alpha-amino acid metabolic process	2	34	0.618667	0.911503	gene-SSU_RS03045(arcA),gene-SSU_RS03055(argF)
BP	GO:0009199	ribonucleoside triphosphate metabolic process	1	16	0.631572	0.918872	gene-SSU_RS02615(tpiA)
BP	GO:0034660	ncRNA metabolic process	3	53	0.631984	0.918872	gene-SSU_RS07530(rsmD),gene-SSU_RS07920(glyS),gene-SSU_RS09795(mnmA)
BP	GO:0009141	nucleoside triphosphate metabolic process	1	17	0.654213	0.936009	gene-SSU_RS02615(tpiA)
BP	GO:0006163	purine nucleotide metabolic process	2	37	0.666273	0.936009	gene-SSU_RS02615(tpiA),gene-SSU_RS07525(coaD)
BP	GO:0009259	ribonucleotide metabolic process	2	37	0.666273	0.936009	gene-SSU_RS02615(tpiA),gene-SSU_RS07525(coaD)
BP	GO:0019693	ribose phosphate metabolic process	2	37	0.666273	0.936009	gene-SSU_RS02615(tpiA),gene-SSU_RS07525(coaD)
BP	GO:0019752	carboxylic acid metabolic process	5	92	0.669183	0.936009	gene-SSU_RS02615(tpiA),gene-SSU_RS03045(arcA),gene-SSU_RS03055(argF),gene-SSU_RS03060(arcC),gene-SSU_RS07920(glyS)
BP	GO:0043436	oxoacid metabolic process	5	92	0.669183	0.936009	gene-SSU_RS02615(tpiA),gene-SSU_RS03045(arcA),gene-SSU_RS03055(argF),gene-SSU_RS03060(arcC),gene-SSU_RS07920(glyS)
CC	GO:0032991	protein-containing complex	3	84	0.671526	1	gene-SSU_RS04550(lacG),gene-SSU_RS04555(SSU_RS04555),gene-SSU_RS07920(glyS)
MF	GO:0043167	ion binding	5	108	0.672763	0.895551	gene-SSU_RS01435(adhE),gene-SSU_RS01530(dnaK),gene-SSU_RS01805(SSU_RS01805),gene-SSU_RS03360(SSU_RS03360),gene-SSU_RS06210(ybeY)
MF	GO:0004812	aminoacyl-tRNA ligase activity	1	21	0.673399	0.895551	gene-SSU_RS07920(glyS)
MF	GO:0016746	acyltransferase activity	1	21	0.673399	0.895551	gene-SSU_RS03050(SSU_RS03050)
MF	GO:0016875	ligase activity, forming carbon-oxygen bonds	1	21	0.673399	0.895551	gene-SSU_RS07920(glyS)
MF	GO:0008168	methyltransferase activity	1	22	0.690643	0.899929	gene-SSU_RS07530(rsmD)
MF	GO:0017111	ribonucleoside triphosphate phosphatase activity	1	22	0.690643	0.899929	gene-SSU_RS01530(dnaK)
BP	GO:0032787	monocarboxylic acid metabolic process	1	19	0.695518	0.966726	gene-SSU_RS02615(tpiA)
BP	GO:0006082	organic acid metabolic process	5	96	0.708677	0.97886	gene-SSU_RS02615(tpiA),gene-SSU_RS03045(arcA),gene-SSU_RS03055(argF),gene-SSU_RS03060(arcC),gene-SSU_RS07920(glyS)
BP	GO:0008033	tRNA processing	1	20	0.714334	0.980545	gene-SSU_RS09795(mnmA)
BP	GO:0009451	RNA modification	1	21	0.732021	0.998621	gene-SSU_RS07530(rsmD)
MF	GO:0140096	catalytic activity, acting on a protein	1	25	0.737245	0.950057	gene-SSU_RS03355(SSU_RS03355)
BP	GO:0044281	small molecule metabolic process	10	188	0.738869	1	gene-SSU_RS01435(adhE),gene-SSU_RS01805(SSU_RS01805),gene-SSU_RS02615(tpiA),gene-SSU_RS03045(arcA),gene-SSU_RS03055(argF),gene-SSU_RS03060(arcC),gene-SSU_RS04550(lacG),gene-SSU_RS06400(deoD),gene-SSU_RS07525(coaD),gene-SSU_RS07920(glyS)
MF	GO:0016491	oxidoreductase activity	2	50	0.743853	0.950057	gene-SSU_RS01435(adhE),gene-SSU_RS03360(SSU_RS03360)
BP	GO:0009152	purine ribonucleotide biosynthetic process	1	22	0.748643	1	gene-SSU_RS07525(coaD)
MF	GO:0016779	nucleotidyltransferase activity	1	26	0.751208	0.950057	gene-SSU_RS07525(coaD)
BP	GO:0006399	tRNA metabolic process	2	44	0.759458	1	gene-SSU_RS07920(glyS),gene-SSU_RS09795(mnmA)
MF	GO:0016462	pyrophosphatase activity	1	27	0.76445	0.950643	gene-SSU_RS01530(dnaK)
MF	GO:0016817	hydrolase activity, acting on acid anhydrides	1	28	0.777008	0.950643	gene-SSU_RS01530(dnaK)
MF	GO:0016818	hydrolase activity, acting on acid anhydrides, in phosphorus-containing anhydrides	1	28	0.777008	0.950643	gene-SSU_RS01530(dnaK)
BP	GO:0006164	purine nucleotide biosynthetic process	1	24	0.778942	1	gene-SSU_RS07525(coaD)
BP	GO:0006418	tRNA aminoacylation for protein translation	1	24	0.778942	1	gene-SSU_RS07920(glyS)
BP	GO:0043038	amino acid activation	1	24	0.778942	1	gene-SSU_RS07920(glyS)
BP	GO:0043039	tRNA aminoacylation	1	24	0.778942	1	gene-SSU_RS07920(glyS)
BP	GO:0071840	cellular component organization or biogenesis	2	46	0.781773	1	gene-SSU_RS06210(ybeY),gene-SSU_RS07530(rsmD)
BP	GO:0006091	generation of precursor metabolites and energy	1	25	0.792732	1	gene-SSU_RS02615(tpiA)
BP	GO:0009260	ribonucleotide biosynthetic process	1	25	0.792732	1	gene-SSU_RS07525(coaD)
BP	GO:0046390	ribose phosphate biosynthetic process	1	25	0.792732	1	gene-SSU_RS07525(coaD)
MF	GO:0005524	ATP binding	2	56	0.800391	0.950643	gene-SSU_RS01530(dnaK),gene-SSU_RS01805(SSU_RS01805)
MF	GO:0030554	adenyl nucleotide binding	2	56	0.800391	0.950643	gene-SSU_RS01530(dnaK),gene-SSU_RS01805(SSU_RS01805)
MF	GO:0032559	adenyl ribonucleotide binding	2	56	0.800391	0.950643	gene-SSU_RS01530(dnaK),gene-SSU_RS01805(SSU_RS01805)
BP	GO:0009987	cellular process	28	487	0.811403	1	gene-SSU_RS01215(treC),gene-SSU_RS01220(treP),gene-SSU_RS01225(treR),gene-SSU_RS01530(dnaK),gene-SSU_RS01535(dnaJ),gene-SSU_RS01805(SSU_RS01805),gene-SSU_RS02615(tpiA),gene-SSU_RS02645(add),gene-SSU_RS03045(arcA),gene-SSU_RS03055(argF),gene-SSU_RS03060(arcC),gene-SSU_RS03360(SSU_RS03360),gene-SSU_RS04555(SSU_RS04555),gene-SSU_RS04565(SSU_RS04565),gene-SSU_RS04570(lacD),gene-SSU_RS04590(lacA),gene…
MF	GO:0016788	hydrolase activity, acting on ester bonds	1	32	0.821054	0.950643	gene-SSU_RS06210(ybeY)
MF	GO:0000166	nucleotide binding	3	83	0.821848	0.950643	gene-SSU_RS01530(dnaK),gene-SSU_RS01805(SSU_RS01805),gene-SSU_RS03360(SSU_RS03360)
MF	GO:1901265	nucleoside phosphate binding	3	83	0.821848	0.950643	gene-SSU_RS01530(dnaK),gene-SSU_RS01805(SSU_RS01805),gene-SSU_RS03360(SSU_RS03360)
MF	GO:0140101	catalytic activity, acting on a tRNA	1	33	0.830672	0.950643	gene-SSU_RS07920(glyS)
BP	GO:0006796	phosphate-containing compound metabolic process	3	73	0.837834	1	gene-SSU_RS01805(SSU_RS01805),gene-SSU_RS02615(tpiA),gene-SSU_RS07525(coaD)
MF	GO:0140640	catalytic activity, acting on a nucleic acid	4	109	0.838347	0.950643	gene-SSU_RS00335(SSU_RS00335),gene-SSU_RS06210(ybeY),gene-SSU_RS07530(rsmD),gene-SSU_RS07920(glyS)
BP	GO:1901607	alpha-amino acid biosynthetic process	1	29	0.840012	1	gene-SSU_RS03055(argF)
CC	GO:0005737	cytoplasm	3	103	0.841133	1	gene-SSU_RS01520(hrcA),gene-SSU_RS04555(SSU_RS04555),gene-SSU_RS07920(glyS)
MF	GO:0043168	anion binding	3	87	0.8471	0.950643	gene-SSU_RS01530(dnaK),gene-SSU_RS01805(SSU_RS01805),gene-SSU_RS03360(SSU_RS03360)
BP	GO:0008652	cellular amino acid biosynthetic process	1	30	0.850088	1	gene-SSU_RS03055(argF)
MF	GO:0140657	ATP-dependent activity	1	36	0.856613	0.950643	gene-SSU_RS01530(dnaK)
BP	GO:0006793	phosphorus metabolic process	3	76	0.858541	1	gene-SSU_RS01805(SSU_RS01805),gene-SSU_RS02615(tpiA),gene-SSU_RS07525(coaD)
BP	GO:0006950	response to stress	1	31	0.859547	1	gene-SSU_RS01520(hrcA)
MF	GO:0005488	binding	7	182	0.868499	0.950643	gene-SSU_RS01225(treR),gene-SSU_RS01435(adhE),gene-SSU_RS01530(dnaK),gene-SSU_RS01535(dnaJ),gene-SSU_RS01805(SSU_RS01805),gene-SSU_RS03360(SSU_RS03360),gene-SSU_RS06210(ybeY)
MF	GO:0036094	small molecule binding	3	91	0.869329	0.950643	gene-SSU_RS01530(dnaK),gene-SSU_RS01805(SSU_RS01805),gene-SSU_RS03360(SSU_RS03360)
BP	GO:1901135	carbohydrate derivative metabolic process	3	80	0.882687	1	gene-SSU_RS02615(tpiA),gene-SSU_RS07525(coaD),gene-SSU_RS08690(murQ)
MF	GO:0017076	purine nucleotide binding	2	69	0.88747	0.950643	gene-SSU_RS01530(dnaK),gene-SSU_RS01805(SSU_RS01805)
MF	GO:0032555	purine ribonucleotide binding	2	69	0.88747	0.950643	gene-SSU_RS01530(dnaK),gene-SSU_RS01805(SSU_RS01805)
MF	GO:0035639	purine ribonucleoside triphosphate binding	2	69	0.88747	0.950643	gene-SSU_RS01530(dnaK),gene-SSU_RS01805(SSU_RS01805)
BP	GO:0009117	nucleotide metabolic process	2	60	0.894021	1	gene-SSU_RS02615(tpiA),gene-SSU_RS07525(coaD)
MF	GO:0032553	ribonucleotide binding	2	72	0.901977	0.950643	gene-SSU_RS01530(dnaK),gene-SSU_RS01805(SSU_RS01805)
MF	GO:0003677	DNA binding	1	43	0.903045	0.950643	gene-SSU_RS01225(treR)
BP	GO:0006753	nucleoside phosphate metabolic process	2	62	0.904916	1	gene-SSU_RS02615(tpiA),gene-SSU_RS07525(coaD)
MF	GO:0097367	carbohydrate derivative binding	2	73	0.906427	0.950643	gene-SSU_RS01530(dnaK),gene-SSU_RS01805(SSU_RS01805)
BP	GO:0009165	nucleotide biosynthetic process	1	38	0.911323	1	gene-SSU_RS07525(coaD)
BP	GO:0043412	macromolecule modification	1	38	0.911323	1	gene-SSU_RS07530(rsmD)
BP	GO:0055086	nucleobase-containing small molecule metabolic process	3	86	0.912312	1	gene-SSU_RS02615(tpiA),gene-SSU_RS06400(deoD),gene-SSU_RS07525(coaD)
BP	GO:0090304	nucleic acid metabolic process	6	147	0.912767	1	gene-SSU_RS01225(treR),gene-SSU_RS04565(SSU_RS04565),gene-SSU_RS06620(SSU_RS06620),gene-SSU_RS07530(rsmD),gene-SSU_RS07920(glyS),gene-SSU_RS09795(mnmA)
CC	GO:0110165	cellular anatomical entity	6	176	0.914299	1	gene-SSU_RS01220(treP),gene-SSU_RS01520(hrcA),gene-SSU_RS04555(SSU_RS04555),gene-SSU_RS07920(glyS),gene-SSU_RS08685(SSU_RS08685),gene-SSU_RS09640(SSU_RS09640)
BP	GO:1901293	nucleoside phosphate biosynthetic process	1	39	0.917005	1	gene-SSU_RS07525(coaD)
BP	GO:0019637	organophosphate metabolic process	2	68	0.931824	1	gene-SSU_RS02615(tpiA),gene-SSU_RS07525(coaD)
BP	GO:0046394	carboxylic acid biosynthetic process	1	43	0.936404	1	gene-SSU_RS03055(argF)
CC	GO:0005622	intracellular anatomical structure	3	121	0.938727	1	gene-SSU_RS01520(hrcA),gene-SSU_RS04555(SSU_RS04555),gene-SSU_RS07920(glyS)
MF	GO:0016874	ligase activity	1	53	0.945014	0.975255	gene-SSU_RS07920(glyS)
MF	GO:0140097	catalytic activity, acting on DNA	1	53	0.945014	0.975255	gene-SSU_RS00335(SSU_RS00335)
BP	GO:0006139	nucleobase-containing compound metabolic process	10	232	0.945177	1	gene-SSU_RS01225(treR),gene-SSU_RS02615(tpiA),gene-SSU_RS02645(add),gene-SSU_RS04565(SSU_RS04565),gene-SSU_RS06400(deoD),gene-SSU_RS06620(SSU_RS06620),gene-SSU_RS07525(coaD),gene-SSU_RS07530(rsmD),gene-SSU_RS07920(glyS),gene-SSU_RS09795(mnmA)
BP	GO:0010467	gene expression	6	158	0.946279	1	gene-SSU_RS01225(treR),gene-SSU_RS04565(SSU_RS04565),gene-SSU_RS06620(SSU_RS06620),gene-SSU_RS07530(rsmD),gene-SSU_RS07920(glyS),gene-SSU_RS09795(mnmA)
BP	GO:0090407	organophosphate biosynthetic process	1	46	0.947989	1	gene-SSU_RS07525(coaD)
BP	GO:0016053	organic acid biosynthetic process	1	47	0.951374	1	gene-SSU_RS03055(argF)
BP	GO:1901137	carbohydrate derivative biosynthetic process	1	47	0.951374	1	gene-SSU_RS07525(coaD)
BP	GO:0044271	cellular nitrogen compound biosynthetic process	7	182	0.956629	1	gene-SSU_RS01225(treR),gene-SSU_RS02645(add),gene-SSU_RS04565(SSU_RS04565),gene-SSU_RS06400(deoD),gene-SSU_RS06620(SSU_RS06620),gene-SSU_RS07525(coaD),gene-SSU_RS07920(glyS)
MF	GO:0097159	organic cyclic compound binding	4	145	0.961201	0.976338	gene-SSU_RS01225(treR),gene-SSU_RS01530(dnaK),gene-SSU_RS01805(SSU_RS01805),gene-SSU_RS03360(SSU_RS03360)
MF	GO:1901363	heterocyclic compound binding	4	145	0.961201	0.976338	gene-SSU_RS01225(treR),gene-SSU_RS01530(dnaK),gene-SSU_RS01805(SSU_RS01805),gene-SSU_RS03360(SSU_RS03360)
BP	GO:0006725	cellular aromatic compound metabolic process	10	244	0.968235	1	gene-SSU_RS01225(treR),gene-SSU_RS02615(tpiA),gene-SSU_RS02645(add),gene-SSU_RS04565(SSU_RS04565),gene-SSU_RS06400(deoD),gene-SSU_RS06620(SSU_RS06620),gene-SSU_RS07525(coaD),gene-SSU_RS07530(rsmD),gene-SSU_RS07920(glyS),gene-SSU_RS09795(mnmA)
BP	GO:0046483	heterocycle metabolic process	10	244	0.968235	1	gene-SSU_RS01225(treR),gene-SSU_RS02615(tpiA),gene-SSU_RS02645(add),gene-SSU_RS04565(SSU_RS04565),gene-SSU_RS06400(deoD),gene-SSU_RS06620(SSU_RS06620),gene-SSU_RS07525(coaD),gene-SSU_RS07530(rsmD),gene-SSU_RS07920(glyS),gene-SSU_RS09795(mnmA)
BP	GO:1901360	organic cyclic compound metabolic process	10	245	0.969722	1	gene-SSU_RS01225(treR),gene-SSU_RS02615(tpiA),gene-SSU_RS02645(add),gene-SSU_RS04565(SSU_RS04565),gene-SSU_RS06400(deoD),gene-SSU_RS06620(SSU_RS06620),gene-SSU_RS07525(coaD),gene-SSU_RS07530(rsmD),gene-SSU_RS07920(glyS),gene-SSU_RS09795(mnmA)
BP	GO:0044283	small molecule biosynthetic process	1	60	0.979985	1	gene-SSU_RS03055(argF)
MF	GO:0003676	nucleic acid binding	1	73	0.98284	0.990518	gene-SSU_RS01225(treR)
BP	GO:0009059	macromolecule biosynthetic process	4	140	0.983824	1	gene-SSU_RS01225(treR),gene-SSU_RS04565(SSU_RS04565),gene-SSU_RS06620(SSU_RS06620),gene-SSU_RS07920(glyS)
BP	GO:1901564	organonitrogen compound metabolic process	9	252	0.991941	1	gene-SSU_RS02615(tpiA),gene-SSU_RS02645(add),gene-SSU_RS03045(arcA),gene-SSU_RS03055(argF),gene-SSU_RS03060(arcC),gene-SSU_RS06400(deoD),gene-SSU_RS07525(coaD),gene-SSU_RS07920(glyS),gene-SSU_RS08690(murQ)
BP	GO:1901566	organonitrogen compound biosynthetic process	5	189	0.996832	1	gene-SSU_RS02645(add),gene-SSU_RS03055(argF),gene-SSU_RS06400(deoD),gene-SSU_RS07525(coaD),gene-SSU_RS07920(glyS)
BP	GO:0044249	cellular biosynthetic process	8	251	0.997227	1	gene-SSU_RS01225(treR),gene-SSU_RS02645(add),gene-SSU_RS03055(argF),gene-SSU_RS04565(SSU_RS04565),gene-SSU_RS06400(deoD),gene-SSU_RS06620(SSU_RS06620),gene-SSU_RS07525(coaD),gene-SSU_RS07920(glyS)
BP	GO:1901576	organic substance biosynthetic process	8	257	0.998128	1	gene-SSU_RS01225(treR),gene-SSU_RS02645(add),gene-SSU_RS03055(argF),gene-SSU_RS04565(SSU_RS04565),gene-SSU_RS06400(deoD),gene-SSU_RS06620(SSU_RS06620),gene-SSU_RS07525(coaD),gene-SSU_RS07920(glyS)
BP	GO:0006412	translation	1	95	0.998383	1	gene-SSU_RS07920(glyS)
BP	GO:0044238	primary metabolic process	18	419	0.998464	1	gene-SSU_RS01215(treC),gene-SSU_RS01225(treR),gene-SSU_RS01805(SSU_RS01805),gene-SSU_RS02615(tpiA),gene-SSU_RS02645(add),gene-SSU_RS03045(arcA),gene-SSU_RS03055(argF),gene-SSU_RS03060(arcC),gene-SSU_RS04550(lacG),gene-SSU_RS04565(SSU_RS04565),gene-SSU_RS04570(lacD),gene-SSU_RS04590(lacA),gene-SSU_RS06400(deoD),gene-SSU_RS06620(SSU_RS06620),gene-SSU_RS07525(coaD),gene-SSU_RS07530(rsmD),gene-SSU_RS…
BP	GO:0009058	biosynthetic process	8	260	0.998471	1	gene-SSU_RS01225(treR),gene-SSU_RS02645(add),gene-SSU_RS03055(argF),gene-SSU_RS04565(SSU_RS04565),gene-SSU_RS06400(deoD),gene-SSU_RS06620(SSU_RS06620),gene-SSU_RS07525(coaD),gene-SSU_RS07920(glyS)
BP	GO:0043043	peptide biosynthetic process	1	96	0.9985	1	gene-SSU_RS07920(glyS)
BP	GO:0043604	amide biosynthetic process	1	97	0.998608	1	gene-SSU_RS07920(glyS)
BP	GO:0006518	peptide metabolic process	1	102	0.999045	1	gene-SSU_RS07920(glyS)
BP	GO:0043603	cellular amide metabolic process	1	107	0.999348	1	gene-SSU_RS07920(glyS)
BP	GO:0034645	cellular macromolecule biosynthetic process	1	114	0.999621	1	gene-SSU_RS07920(glyS)
BP	GO:0071704	organic substance metabolic process	20	459	0.999663	1	gene-SSU_RS01215(treC),gene-SSU_RS01225(treR),gene-SSU_RS01435(adhE),gene-SSU_RS01805(SSU_RS01805),gene-SSU_RS02615(tpiA),gene-SSU_RS02645(add),gene-SSU_RS03045(arcA),gene-SSU_RS03055(argF),gene-SSU_RS03060(arcC),gene-SSU_RS04550(lacG),gene-SSU_RS04565(SSU_RS04565),gene-SSU_RS04570(lacD),gene-SSU_RS04590(lacA),gene-SSU_RS06400(deoD),gene-SSU_RS06620(SSU_RS06620),gene-SSU_RS07525(coaD),gene-SSU_RS…
BP	GO:0034641	cellular nitrogen compound metabolic process	10	320	0.999752	1	gene-SSU_RS01225(treR),gene-SSU_RS02615(tpiA),gene-SSU_RS02645(add),gene-SSU_RS04565(SSU_RS04565),gene-SSU_RS06400(deoD),gene-SSU_RS06620(SSU_RS06620),gene-SSU_RS07525(coaD),gene-SSU_RS07530(rsmD),gene-SSU_RS07920(glyS),gene-SSU_RS09795(mnmA)
BP	GO:0019538	protein metabolic process	1	120	0.999763	1	gene-SSU_RS07920(glyS)
BP	GO:0043170	macromolecule metabolic process	7	268	0.999787	1	gene-SSU_RS01225(treR),gene-SSU_RS04565(SSU_RS04565),gene-SSU_RS06620(SSU_RS06620),gene-SSU_RS07530(rsmD),gene-SSU_RS07920(glyS),gene-SSU_RS08690(murQ),gene-SSU_RS09795(mnmA)
BP	GO:0044237	cellular metabolic process	17	426	0.999792	1	gene-SSU_RS01215(treC),gene-SSU_RS01225(treR),gene-SSU_RS01805(SSU_RS01805),gene-SSU_RS02615(tpiA),gene-SSU_RS02645(add),gene-SSU_RS03045(arcA),gene-SSU_RS03055(argF),gene-SSU_RS03060(arcC),gene-SSU_RS04565(SSU_RS04565),gene-SSU_RS04570(lacD),gene-SSU_RS04590(lacA),gene-SSU_RS06400(deoD),gene-SSU_RS06620(SSU_RS06620),gene-SSU_RS07525(coaD),gene-SSU_RS07530(rsmD),gene-SSU_RS07920(glyS),gene-SSU_RS…
BP	GO:0006807	nitrogen compound metabolic process	14	393	0.999908	1	gene-SSU_RS01225(treR),gene-SSU_RS02615(tpiA),gene-SSU_RS02645(add),gene-SSU_RS03045(arcA),gene-SSU_RS03055(argF),gene-SSU_RS03060(arcC),gene-SSU_RS04565(SSU_RS04565),gene-SSU_RS06400(deoD),gene-SSU_RS06620(SSU_RS06620),gene-SSU_RS07525(coaD),gene-SSU_RS07530(rsmD),gene-SSU_RS07920(glyS),gene-SSU_RS08690(murQ),gene-SSU_RS09795(mnmA)
BP	GO:0008152	metabolic process	20	476	0.999969	1	gene-SSU_RS01215(treC),gene-SSU_RS01225(treR),gene-SSU_RS01435(adhE),gene-SSU_RS01805(SSU_RS01805),gene-SSU_RS02615(tpiA),gene-SSU_RS02645(add),gene-SSU_RS03045(arcA),gene-SSU_RS03055(argF),gene-SSU_RS03060(arcC),gene-SSU_RS04550(lacG),gene-SSU_RS04565(SSU_RS04565),gene-SSU_RS04570(lacD),gene-SSU_RS04590(lacA),gene-SSU_RS06400(deoD),gene-SSU_RS06620(SSU_RS06620),gene-SSU_RS07525(coaD),gene-SSU_RS…
BP	GO:0044260	cellular macromolecule metabolic process	2	189	0.999988	1	gene-SSU_RS07530(rsmD),gene-SSU_RS07920(glyS)
MF	GO:0003674	molecular_function	33	646	1	1	gene-SSU_RS00335(SSU_RS00335),gene-SSU_RS01215(treC),gene-SSU_RS01220(treP),gene-SSU_RS01225(treR),gene-SSU_RS01435(adhE),gene-SSU_RS01530(dnaK),gene-SSU_RS01535(dnaJ),gene-SSU_RS01805(SSU_RS01805),gene-SSU_RS01940(SSU_RS01940),gene-SSU_RS02525(SSU_RS02525),gene-SSU_RS02615(tpiA),gene-SSU_RS02645(add),gene-SSU_RS03045(arcA),gene-SSU_RS03050(SSU_RS03050),gene-SSU_RS03055(argF),gene-SSU_RS03060(arc…
BP	GO:0008150	biological_process	33	553	1	1	gene-SSU_RS01215(treC),gene-SSU_RS01220(treP),gene-SSU_RS01225(treR),gene-SSU_RS01435(adhE),gene-SSU_RS01520(hrcA),gene-SSU_RS01530(dnaK),gene-SSU_RS01535(dnaJ),gene-SSU_RS01805(SSU_RS01805),gene-SSU_RS02525(SSU_RS02525),gene-SSU_RS02615(tpiA),gene-SSU_RS02645(add),gene-SSU_RS03045(arcA),gene-SSU_RS03055(argF),gene-SSU_RS03060(arcC),gene-SSU_RS03360(SSU_RS03360),gene-SSU_RS04550(lacG),gene-SSU_RS…
CC	GO:0005575	cellular_component	7	190	1	1	gene-SSU_RS01220(treP),gene-SSU_RS01520(hrcA),gene-SSU_RS04550(lacG),gene-SSU_RS04555(SSU_RS04555),gene-SSU_RS07920(glyS),gene-SSU_RS08685(SSU_RS08685),gene-SSU_RS09640(SSU_RS09640)
